# Supplementary material for: Chemotaxis overrides the killing response in alloreactive CTLs, providing vascular immune privilege during cellular rejection
Source: J Clin Invest. 2025 May 22;135(14):e155191. doi: 10.1172/JCI155191 (PMC12259268; doi:10.1172/JCI155191)
Supplement: Supplemental data set 1 [file jci-135-155191-s209.xlsx]

## Sheet: data.frame
Gene symbol	Ensembl ID	Probe ID	Entrez ID	Cell Lineage	Compartment
ANKS1B	ENSG00000185046	219989_s_at	56899	PT	Epithelial
SLC5A10	ENSG00000154025	239707_at	125206	PT	Epithelial
SLC22A7	ENSG00000137204	1555553_a_at	10864	PT	Epithelial
R3HDML	ENSG00000101074	234774_at	140902	PT	Epithelial
SLC30A8	ENSG00000164756	1552985_at	169026	PT	Epithelial
SLC5A11	ENSG00000158865	237254_at	115584	PT	Epithelial
SYNE2	ENSG00000054654	1558392_at	23224	PT	Epithelial
ZYG11A	ENSG00000203995	231517_at	440590	PT	Epithelial
AZGP1	ENSG00000160862	209309_at	563	PT	Epithelial
KCNH6	ENSG00000173826	211045_s_at	81033	PT	Epithelial
ALDH1A1	ENSG00000165092	212224_at	216	PT	Epithelial
DIO1	ENSG00000211452	206457_s_at	1733	PT	Epithelial
HAO2	ENSG00000116882	220801_s_at	51179	PT	Epithelial
AOX1	ENSG00000138356	205083_at	316	PT	Epithelial
LPA	ENSG00000198670	207584_at	4018	PT	Epithelial
SLC6A12	ENSG00000111181	206058_at	6539	PT	Epithelial
EYA2	ENSG00000064655	209692_at	2139	PT	Epithelial
GLYATL2	ENSG00000156689	1554712_a_at	219970	PT	Epithelial
SORD	ENSG00000140263	201562_s_at	6652	PT	Epithelial
SLC22A11	ENSG00000168065	220100_at	55867	PT	Epithelial
LRRC7	ENSG00000033122	1552666_a_at	57554	PT	Epithelial
IYD	ENSG00000009765	231070_at	389434	PT	Epithelial
NXNL2	ENSG00000130045	1552816_at	158046	PT	Epithelial
IFIT5	ENSG00000152778	203596_s_at	24138	PT	Epithelial
NHEJ1	ENSG00000187736	219418_at	79840	PT	Epithelial
A1CF	ENSG00000148584	220951_s_at	29974	PT	Epithelial
ABLIM3	ENSG00000173210	205730_s_at	22885	PT	Epithelial
IGFBP4	ENSG00000141753	201508_at	3487	PT	Epithelial
SNX29	ENSG00000048471	1558745_at	92017	PT	Epithelial
SLC3A1	ENSG00000138079	205799_s_at	6519	PT	Epithelial
COBL	ENSG00000106078	1552496_a_at	23242	PT	Epithelial
P4HA1	ENSG00000122884	207543_s_at	5033	PT	Epithelial
SERPINF2	ENSG00000167711	205075_at	5345	PT	Epithelial
HSFY2	ENSG00000169953	224052_at	86614	PT	Epithelial
SLC7A9	ENSG00000021488	220135_s_at	11136	PT	Epithelial
HDHD3	ENSG00000119431	221256_s_at	81932	PT	Epithelial
CHDH	ENSG00000016391	1559591_s_at	55349	PT	Epithelial
NGEF	ENSG00000066248	227240_at	25791	PT	Epithelial
LHFPL3	ENSG00000187416	236761_at	375612	PT	Epithelial
ENTPD5	ENSG00000187097	1554094_at	957	PT	Epithelial
HAAO	ENSG00000162882	205657_at	23498	PT	Epithelial
MT1G	ENSG00000125144	204745_x_at	4495	PT	Epithelial
ASPA	ENSG00000108381	206030_at	443	PT	Epithelial
PTER	ENSG00000165983	218967_s_at	9317	PT	Epithelial
GCLC	ENSG00000001084	1555330_at	2729	PT	Epithelial
RUNDC3B	ENSG00000105784	215321_at	154661	PT	Epithelial
TFEC	ENSG00000105967	206715_at	22797	PT	Epithelial
RIDA	ENSG00000132541	203790_s_at	10247	PT	Epithelial
SLCO4C1	ENSG00000173930	222071_s_at	353189	PT	Epithelial
ATXN7L1	ENSG00000146776	214343_s_at	222255	PT	Epithelial
PLCXD3	ENSG00000182836	230081_at	345557	PT	Epithelial
NEGR1	ENSG00000172260	1553194_at	257194	PT	Epithelial
POLD3	ENSG00000077514	212836_at	10714	PT	Epithelial
GOSR2	ENSG00000108433	210009_s_at	9570	PT	Epithelial
GALNT2	ENSG00000143641	217788_s_at	2590	PT	Epithelial
MGAM	ENSG00000257335	206522_at	8972	PT	Epithelial
MTHFR	ENSG00000177000	206800_at	4524	PT	Epithelial
CTSH	ENSG00000103811	202295_s_at	1512	PT	Epithelial
LIPA	ENSG00000107798	1561557_at	3988	PT	Epithelial
GCH1	ENSG00000131979	204224_s_at	2643	PT	Epithelial
TSHZ1	ENSG00000179981	223282_at	10194	PT	Epithelial
BBOF1	ENSG00000119636	220173_at	80127	PT	Epithelial
COL19A1	ENSG00000082293	211011_at	1310	PT	Epithelial
INVS	ENSG00000119509	210114_at	27130	PT	Epithelial
L2HGDH	ENSG00000087299	220089_at	79944	PT	Epithelial
MGST1	ENSG00000008394	1565162_s_at	4257	PT	Epithelial
TCP11L1	ENSG00000176148	205796_at	55346	PT	Epithelial
SLC39A14	ENSG00000104635	1555434_a_at	23516	PT	Epithelial
CYB5A	ENSG00000166347	207843_x_at	1528	PT	Epithelial
SLC16A4	ENSG00000168679	205234_at	9122	PT	Epithelial
RASA4B	ENSG00000170667	208534_s_at	100271927	PT	Epithelial
EPHX2	ENSG00000120915	209368_at	2053	PT	Epithelial
MREG	ENSG00000118242	219648_at	55686	PT	Epithelial
D2HGDH	ENSG00000180902	228738_at	728294	PT	Epithelial
ACADM	ENSG00000117054	202502_at	34	PT	Epithelial
VWA8	ENSG00000102763	212946_at	23078	PT	Epithelial
ZNF395	ENSG00000186918	218149_s_at	55893	PT	Epithelial
PLEKHA6	ENSG00000143850	205093_at	22874	PT	Epithelial
TMEM192	ENSG00000170088	1555790_a_at	201931	PT	Epithelial
ZGPAT	ENSG00000197114	221848_at	84619	PT	Epithelial
HPCAL1	ENSG00000115756	205462_s_at	3241	PT	Epithelial
SETD3	ENSG00000183576	212465_at	84193	PT	Epithelial
GON4L	ENSG00000116580	1555913_at	54856	PT	Epithelial
FNIP2	ENSG00000052795	225924_at	57600	PT	Epithelial
GPR160	ENSG00000173890	223423_at	26996	PT	Epithelial
RSU1	ENSG00000148484	201980_s_at	6251	PT	Epithelial
C2orf88	ENSG00000187699	223754_at	84281	PT	Epithelial
RBM47	ENSG00000163694	218035_s_at	54502	PT	Epithelial
ACOX1	ENSG00000161533	209600_s_at	51	PT	Epithelial
DNAJC16	ENSG00000116138	212911_at	23341	PT	Epithelial
LCLAT1	ENSG00000172954	226996_at	253558	PT	Epithelial
FPGT-TNNI3K	ENSG00000259030	220415_at	100526835	PT	Epithelial
SAFB2	ENSG00000130254	203280_at	9667	PT	Epithelial
ENOSF1	ENSG00000132199	204143_s_at	55556	PT	Epithelial
EMX2	ENSG00000170370	221950_at	2018	PT	Epithelial
DTNBP1	ENSG00000047579	223445_at	84062	PT	Epithelial
AK9	ENSG00000155085	1552299_at	221264	PT	Epithelial
SRPK1	ENSG00000096063	202200_s_at	6732	PT	Epithelial
TYW1B	ENSG00000277149	218347_at	441250	PT	Epithelial
PLD1	ENSG00000075651	1557126_a_at	5337	PT	Epithelial
CWF19L2	ENSG00000152404	228916_at	143884	PT	Epithelial
ASIP	ENSG00000101440	214498_at	434	PT	Epithelial
FBXO28	ENSG00000143756	1555971_s_at	23219	PT	Epithelial
ZNRF2	ENSG00000180233	226261_at	223082	PT	Epithelial
SMARCC1	ENSG00000173473	201073_s_at	6599	PT	Epithelial
MAPK10	ENSG00000109339	214376_at	5602	PT	Epithelial
IMPA2	ENSG00000141401	203126_at	3613	PT	Epithelial
SLC2A11	ENSG00000133460	1558540_s_at	66035	PT	Epithelial
ADD1	ENSG00000087274	208030_s_at	118	PT	Epithelial
B4GALT5	ENSG00000158470	221484_at	9334	PT	Epithelial
ARID4A	ENSG00000032219	205062_x_at	5926	PT	Epithelial
ECHDC2	ENSG00000121310	218552_at	55268	PT	Epithelial
CFAP69	ENSG00000105792	1554919_s_at	79846	PT	Epithelial
GALK2	ENSG00000156958	205219_s_at	2585	PT	Epithelial
ANKRD26	ENSG00000107890	205706_s_at	22852	PT	Epithelial
STON2	ENSG00000140022	1552543_a_at	85439	PT	Epithelial
THOC2	ENSG00000125676	212994_at	57187	PT	Epithelial
AEBP2	ENSG00000139154	225889_at	121536	PT	Epithelial
TUBGCP2	ENSG00000130640	202476_s_at	10844	PT	Epithelial
TULP3	ENSG00000078246	205854_at	7289	PT	Epithelial
TSPAN9	ENSG00000011105	205665_at	10867	PT	Epithelial
COMMD10	ENSG00000145781	218439_s_at	51397	PT	Epithelial
PDPK1	ENSG00000140992	204524_at	5170	PT	Epithelial
SLC35D1	ENSG00000116704	209711_at	23169	PT	Epithelial
CNTLN	ENSG00000044459	1559005_s_at	54875	PT	Epithelial
FAM227B	ENSG00000166262	1553799_at	196951	PT	Epithelial
RAD50	ENSG00000113522	208393_s_at	10111	PT	Epithelial
FAM185A	ENSG00000222011	236182_at	222234	PT	Epithelial
APPBP2	ENSG00000062725	202629_at	10513	PT	Epithelial
MAPK14	ENSG00000112062	202530_at	1432	PT	Epithelial
PILRB	ENSG00000121716	220954_s_at	29990	PT	Epithelial
ESF1	ENSG00000089048	218859_s_at	51575	PT	Epithelial
CSMD1	ENSG00000183117	1553405_a_at	64478	PT	Epithelial
NPLOC4	ENSG00000182446	217796_s_at	55666	PT	Epithelial
RNF212B	ENSG00000215277	240320_at	100507650	PT	Epithelial
CYP3A5	ENSG00000106258	205765_at	1577	PT	Epithelial
CDH20	ENSG00000101542	210913_at	28316	PT	Epithelial
PPP2R2B	ENSG00000156475	205643_s_at	5521	PT	Epithelial
ST18	ENSG00000147488	1557583_at	9705	PT	Epithelial
SLC7A8	ENSG00000092068	202752_x_at	23428	PT	Epithelial
ANK2	ENSG00000145362	202921_s_at	287	PT	Epithelial
DLGAP2	ENSG00000198010	1554978_at	9228	PT	Epithelial
ACOX2	ENSG00000168306	205364_at	8309	PT	Epithelial
ULK4	ENSG00000168038	231149_s_at	54986	PT	Epithelial
SYNDIG1	ENSG00000101463	219310_at	79953	PT	Epithelial
IDH1	ENSG00000138413	1555037_a_at	3417	PT	Epithelial
SNTB2	ENSG00000168807	205315_s_at	6645	PT	Epithelial
SFXN1	ENSG00000164466	218392_x_at	94081	PT	Epithelial
WDPCP	ENSG00000143951	224180_x_at	51057	PT	Epithelial
ACVR1	ENSG00000115170	203935_at	90	PT	Epithelial
ACADVL	ENSG00000072778	200710_at	37	PT	Epithelial
BEND7	ENSG00000165626	1553327_a_at	222389	PT	Epithelial
CDKL1	ENSG00000100490	1555286_at	8814	PT	Epithelial
CAT	ENSG00000121691	201432_at	847	PT	Epithelial
DIXDC1	ENSG00000150764	1558340_at	85458	PT	Epithelial
ENPP3	ENSG00000154269	222938_x_at	5169	PT	Epithelial
ERI3	ENSG00000117419	208973_at	79033	PT	Epithelial
GAK	ENSG00000178950	202281_at	2580	PT	Epithelial
ELP4	ENSG00000109911	203829_at	26610	PT	Epithelial
OTUD7A	ENSG00000169918	1553351_at	161725	PT	Epithelial
GLCE	ENSG00000138604	213552_at	26035	PT	Epithelial
PRPF38B	ENSG00000134186	218040_at	55119	PT	Epithelial
CABP1	ENSG00000157782	208321_s_at	9478	LH	Epithelial
PAPPA2	ENSG00000116183	211918_x_at	60676	LH	Epithelial
LYPD6	ENSG00000187123	227764_at	130574	LH	Epithelial
PAPSS2	ENSG00000198682	203058_s_at	9060	LH	Epithelial
LYPD6B	ENSG00000150556	228360_at	130576	LH	Epithelial
SLC22A3	ENSG00000146477	205421_at	6581	LH	Epithelial
GNGT1	ENSG00000127928	207166_at	2792	LH	Epithelial
SCD5	ENSG00000145284	220232_at	79966	LH	Epithelial
SYTL4	ENSG00000102362	1563513_at	94121	LH	Epithelial
TMEM45B	ENSG00000151715	226226_at	120224	LH	Epithelial
DZIP1	ENSG00000134874	204557_s_at	22873	LH	Epithelial
GRM7	ENSG00000196277	207548_at	2917	LH	Epithelial
GABRB1	ENSG00000163288	207010_at	2560	LH	Epithelial
MSANTD2	ENSG00000120458	221208_s_at	79684	LH	Epithelial
PPM1K	ENSG00000163644	226773_at	152926	LH	Epithelial
CPVL	ENSG00000106066	208146_s_at	54504	LH	Epithelial
KATNAL2	ENSG00000167216	1554234_at	83473	LH	Epithelial
FBXL4	ENSG00000112234	209943_at	26235	LH	Epithelial
ZNF493	ENSG00000196268	1558486_at	284443	LH	Epithelial
DNAJC6	ENSG00000116675	204721_s_at	9829	LH	Epithelial
NAIP	ENSG00000276068	204861_s_at	4671	LH	Epithelial
CS	ENSG00000062485	208660_at	1431	LH	Epithelial
PDXK	ENSG00000160209	1566671_a_at	8566	LH	Epithelial
MTX2	ENSG00000128654	203517_at	10651	LH	Epithelial
TDRD3	ENSG00000083544	1569069_s_at	81550	LH	Epithelial
TVP23C-CDRT4	ENSG00000259024	228482_at	100533496	LH	Epithelial
BRINP3	ENSG00000162670	217562_at	339479	LH	Epithelial
NCOA1	ENSG00000084676	209105_at	8648	LH	Epithelial
CRLF3	ENSG00000176390	205474_at	51379	LH	Epithelial
PLIN5	ENSG00000214456	1560456_at	440503	LH	Epithelial
GSAP	ENSG00000186088	213142_x_at	54103	LH	Epithelial
GRAMD2B	ENSG00000155324	218706_s_at	65983	LH	Epithelial
TTC14	ENSG00000163728	225180_at	151613	LH	Epithelial
ZNF559	ENSG00000188321	224518_s_at	84527	LH	Epithelial
PAK4	ENSG00000130669	203154_s_at	10298	LH	Epithelial
TOM1L1	ENSG00000141198	204485_s_at	10040	LH	Epithelial
ZNF44	ENSG00000197857	206810_at	51710	LH	Epithelial
FAM160A1	ENSG00000164142	1569465_at	729830	LH	Epithelial
ATG10	ENSG00000152348	1570523_s_at	83734	LH	Epithelial
VRK2	ENSG00000028116	205126_at	7444	LH	Epithelial
XPA	ENSG00000136936	205672_at	7507	LH	Epithelial
HSD17B12	ENSG00000149084	1554122_a_at	51144	LH	Epithelial
LRP6	ENSG00000070018	205606_at	4040	LH	Epithelial
PHLDB2	ENSG00000144824	1554778_at	90102	LH	Epithelial
CEP70	ENSG00000114107	1554489_a_at	80321	LH	Epithelial
COA1	ENSG00000106603	206497_at	55744	LH	Epithelial
NUP155	ENSG00000113569	1559007_s_at	9631	LH	Epithelial
SIL1	ENSG00000120725	218436_at	64374	LH	Epithelial
PDE5A	ENSG00000138735	1553175_s_at	8654	LH	Epithelial
TBC1D32	ENSG00000146350	1553726_s_at	221322	LH	Epithelial
MTOR	ENSG00000198793	202288_at	2475	LH	Epithelial
CCDC125	ENSG00000277868	1553542_at	202243	LH	Epithelial
SCNN1G	ENSG00000166828	241436_at	6340	PC	Epithelial
SLC7A1	ENSG00000139514	206566_at	6541	PC	Epithelial
SCNN1B	ENSG00000168447	205464_at	6338	PC	Epithelial
HUNK	ENSG00000142149	1555935_s_at	30811	PC	Epithelial
ABTB2	ENSG00000166016	213497_at	25841	PC	Epithelial
CADPS2	ENSG00000081803	219572_at	93664	PC	Epithelial
SLC38A1	ENSG00000111371	218237_s_at	81539	PC	Epithelial
VPS37B	ENSG00000139722	221704_s_at	79720	PC	Epithelial
ROR2	ENSG00000169071	205578_at	4920	PC	Epithelial
TMTC2	ENSG00000179104	228574_at	160335	PC	Epithelial
ESYT2	ENSG00000117868	1555830_s_at	57488	PC	Epithelial
LRRFIP1	ENSG00000124831	201862_s_at	9208	PC	Epithelial
FOSL2	ENSG00000075426	205409_at	2355	PC	Epithelial
PCDH7	ENSG00000169851	205535_s_at	5099	PC	Epithelial
FXYD4	ENSG00000150201	231058_at	53828	PC	Epithelial
RASAL1	ENSG00000111344	219752_at	8437	PC	Epithelial
VAV2	ENSG00000160293	205536_at	7410	PC	Epithelial
PFKP	ENSG00000067057	201037_at	5214	PC	Epithelial
CHGB	ENSG00000089199	204260_at	1114	PC	Epithelial
PRKAG2	ENSG00000106617	215231_at	51422	PC	Epithelial
PLEKHA2	ENSG00000169499	217677_at	59339	PC	Epithelial
CHSY1	ENSG00000131873	203044_at	22856	PC	Epithelial
KCNQ1	ENSG00000053918	204487_s_at	3784	PC	Epithelial
PRMT9	ENSG00000164169	228536_at	90826	PC	Epithelial
WWC1	ENSG00000113645	1554511_at	23286	PC	Epithelial
HOMER1	ENSG00000152413	1570644_at	9456	PC	Epithelial
SLC25A29	ENSG00000197119	225306_s_at	123096	PC	Epithelial
AAK1	ENSG00000115977	205434_s_at	22848	PC	Epithelial
MID1	ENSG00000101871	203637_s_at	4281	PC	Epithelial
PRPS2	ENSG00000101911	203401_at	5634	PC	Epithelial
SORCS2	ENSG00000184985	228720_at	57537	PC	Epithelial
NR4A3	ENSG00000119508	207978_s_at	8013	PC	Epithelial
NRCAM	ENSG00000091129	204105_s_at	4897	PC	Epithelial
SNTG1	ENSG00000147481	220405_at	54212	PC	Epithelial
MAL2	ENSG00000147676	224650_at	114569	PC	Epithelial
SPATS2	ENSG00000123352	1570130_at	65244	PC	Epithelial
CLCN3	ENSG00000109572	201735_s_at	1182	PC	Epithelial
VEPH1	ENSG00000197415	229759_s_at	79674	PC	Epithelial
STIM2	ENSG00000109689	225250_at	57620	PC	Epithelial
ST3GAL4	ENSG00000110080	203759_at	6484	PC	Epithelial
RDH10	ENSG00000121039	1552378_s_at	157506	PC	Epithelial
ZNF10	ENSG00000256223	216350_s_at	7556	PC	Epithelial
CRYBG1	ENSG00000112297	212543_at	202	PC	Epithelial
SLC9A2	ENSG00000115616	211116_at	6549	PC	Epithelial
NR4A2	ENSG00000153234	204621_s_at	4929	PC	Epithelial
ZNF141	ENSG00000131127	206931_at	7700	PC	Epithelial
PGAP1	ENSG00000197121	213469_at	80055	PC	Epithelial
ELL2	ENSG00000118985	214446_at	22936	PC	Epithelial
DCPS	ENSG00000110063	1555973_at	28960	PC	Epithelial
KCNC3	ENSG00000131398	207600_at	3748	PC	Epithelial
EML6	ENSG00000214595	229656_s_at	400954	PC	Epithelial
HOXD10	ENSG00000128710	207373_at	3236	PC	Epithelial
CASP9	ENSG00000132906	203984_s_at	842	PC	Epithelial
BTG2	ENSG00000159388	201235_s_at	7832	PC	Epithelial
ATXN7	ENSG00000285258	204516_at	6314	PC	Epithelial
CSGALNACT1	ENSG00000147408	219049_at	55790	PC	Epithelial
TFDP1	ENSG00000198176	204147_s_at	7027	PC	Epithelial
SRGAP3	ENSG00000196220	1563595_at	9901	PC	Epithelial
ZNF208	ENSG00000160321	1568646_x_at	7757	PC	Epithelial
GALNT11	ENSG00000178234	219013_at	63917	PC	Epithelial
BHLHE40	ENSG00000134107	201170_s_at	8553	PC	Epithelial
AFF1	ENSG00000172493	201924_at	4299	PC	Epithelial
HS6ST1	ENSG00000136720	206997_s_at	9394	PC	Epithelial
HKDC1	ENSG00000156510	220585_at	80201	PC	Epithelial
KCNK13	ENSG00000152315	221325_at	56659	PC	Epithelial
STARD13	ENSG00000133121	213103_at	90627	PC	Epithelial
SYAP1	ENSG00000169895	225154_at	94056	PC	Epithelial
GPCPD1	ENSG00000125772	224826_at	56261	PC	Epithelial
TC2N	ENSG00000276776	1553132_a_at	123036	PC	Epithelial
HES1	ENSG00000114315	203393_at	3280	PC	Epithelial
FN3K	ENSG00000167363	219744_at	64122	PC	Epithelial
PTP4A2	ENSG00000184007	208617_s_at	8073	PC	Epithelial
BRAF	ENSG00000157764	206044_s_at	673	PC	Epithelial
TMEM184C	ENSG00000164168	219074_at	55751	PC	Epithelial
PPP4R3A	ENSG00000100796	220368_s_at	55671	PC	Epithelial
RALBP1	ENSG00000017797	202845_s_at	10928	PC	Epithelial
PIEZO1	ENSG00000103335	202771_at	9780	PC	Epithelial
SLC11A2	ENSG00000110911	203125_x_at	4891	PC	Epithelial
RAD51B	ENSG00000182185	1554496_at	5890	PC	Epithelial
ANKRD13A	ENSG00000076513	224810_s_at	88455	PC	Epithelial
CYSTM1	ENSG00000120306	224707_at	84418	PC	Epithelial
PAPPA	ENSG00000182752	1559400_s_at	5069	PC	Epithelial
CDK18	ENSG00000117266	214797_s_at	5129	PC	Epithelial
HGSNAT	ENSG00000165102	1557064_s_at	138050	PC	Epithelial
SLC23A2	ENSG00000089057	1554692_at	9962	PC	Epithelial
KCTD7	ENSG00000243335	1553717_at	154881	PC	Epithelial
RGPD2	ENSG00000185304	201711_x_at	729857	PC	Epithelial
SETBP1	ENSG00000152217	205933_at	26040	PC	Epithelial
RNF19A	ENSG00000034677	220483_s_at	25897	PC	Epithelial
PPARD	ENSG00000112033	208044_s_at	5467	PC	Epithelial
ADAM9	ENSG00000168615	1555326_a_at	8754	PC	Epithelial
PFKFB3	ENSG00000170525	202464_s_at	5209	PC	Epithelial
HIP1R	ENSG00000130787	209558_s_at	9026	PC	Epithelial
NIPAL1	ENSG00000163293	232158_x_at	152519	PC	Epithelial
EIF2AK3	ENSG00000172071	218696_at	9451	PC	Epithelial
EYA3	ENSG00000158161	1552314_a_at	2140	PC	Epithelial
LRRC1	ENSG00000137269	207790_at	55227	PC	Epithelial
NASP	ENSG00000132780	201970_s_at	4678	PC	Epithelial
TWSG1	ENSG00000128791	219201_s_at	57045	PC	Epithelial
NDRG1	ENSG00000104419	200632_s_at	10397	PC	Epithelial
LYN	ENSG00000254087	202626_s_at	4067	PC	Epithelial
PER1	ENSG00000179094	202861_at	5187	PC	Epithelial
LDLR	ENSG00000130164	202068_s_at	3949	PC	Epithelial
DESI1	ENSG00000100418	212527_at	27351	PC	Epithelial
PLCZ1	ENSG00000139151	231425_at	89869	PC	Epithelial
RGPD4	ENSG00000196862	201711_x_at	285190	PC	Epithelial
PPP1CB	ENSG00000213639	201407_s_at	5500	PC	Epithelial
AGO2	ENSG00000123908	1561042_at	27161	PC	Epithelial
STAM	ENSG00000136738	203544_s_at	8027	PC	Epithelial
HMGCS1	ENSG00000112972	205822_s_at	3157	PC	Epithelial
ZNF704	ENSG00000164684	1558941_at	619279	PC	Epithelial
AIF1L	ENSG00000126878	223075_s_at	83543	PC	Epithelial
HOOK3	ENSG00000168172	1558315_s_at	84376	PC	Epithelial
USP37	ENSG00000135913	226730_s_at	57695	PC	Epithelial
ZHX2	ENSG00000178764	203556_at	22882	PC	Epithelial
B4GALT1	ENSG00000086062	201882_x_at	2683	PC	Epithelial
REL	ENSG00000162924	206036_s_at	5966	PC	Epithelial
MIDN	ENSG00000167470	225954_s_at	90007	PC	Epithelial
TRAK1	ENSG00000182606	201283_s_at	22906	PC	Epithelial
WDR45	ENSG00000196998	209216_at	11152	PC	Epithelial
PCGF5	ENSG00000180628	226326_at	84333	PC	Epithelial
NEK1	ENSG00000137601	211086_x_at	4750	PC	Epithelial
NUP214	ENSG00000126883	202155_s_at	8021	PC	Epithelial
CAB39L	ENSG00000102547	221003_s_at	81617	PC	Epithelial
UQCRH	ENSG00000173660	202233_s_at	7388	PC	Epithelial
MCTP1	ENSG00000175471	1554730_at	79772	PC	Epithelial
FOXK2	ENSG00000141568	203064_s_at	3607	PC	Epithelial
LAMC1	ENSG00000135862	200771_at	3915	PC	Epithelial
SAMD4B	ENSG00000179134	220457_at	55095	PC	Epithelial
SMARCA2	ENSG00000080503	206544_x_at	6595	PC	Epithelial
EZR	ENSG00000092820	208622_s_at	7430	PC	Epithelial
XRCC6	ENSG00000196419	200792_at	2547	PC	Epithelial
SH3TC1	ENSG00000125089	219256_s_at	54436	PC	Epithelial
ARID1B	ENSG00000049618	1566991_at	57492	PC	Epithelial
ADAM22	ENSG00000008277	1555024_at	53616	PC	Epithelial
TBC1D16	ENSG00000167291	1554701_a_at	125058	PC	Epithelial
MBP	ENSG00000197971	1554544_a_at	4155	PC	Epithelial
OXSR1	ENSG00000172939	202696_at	9943	PC	Epithelial
TOP1	ENSG00000198900	208901_s_at	7150	PC	Epithelial
TTC19	ENSG00000011295	217964_at	54902	PC	Epithelial
MFSD12	ENSG00000161091	213966_at	126321	PC	Epithelial
MAPKAPK2	ENSG00000162889	201461_s_at	9261	PC	Epithelial
ACACB	ENSG00000076555	1552616_a_at	32	PC	Epithelial
SNX2	ENSG00000205302	202113_s_at	6643	PC	Epithelial
HOOK2	ENSG00000095066	218780_at	29911	PC	Epithelial
TCHP	ENSG00000139437	223455_at	84260	PC	Epithelial
MAP3K21	ENSG00000143674	228565_at	84451	PC	Epithelial
IFRD1	ENSG00000006652	202147_s_at	3475	PC	Epithelial
RALGAPA1	ENSG00000174373	213049_at	253959	PC	Epithelial
CMSS1	ENSG00000184220	224523_s_at	84319	PC	Epithelial
NGLY1	ENSG00000151092	220742_s_at	55768	PC	Epithelial
CSNK1A1	ENSG00000113712	1556006_s_at	1452	PC	Epithelial
RGPD1	ENSG00000187627	201711_x_at	400966	PC	Epithelial
RNF114	ENSG00000124226	200868_s_at	55905	PC	Epithelial
AP1G1	ENSG00000166747	203350_at	164	PC	Epithelial
DNAJB6	ENSG00000105993	208811_s_at	10049	PC	Epithelial
SLC7A6	ENSG00000103064	203579_s_at	9057	PC	Epithelial
FER	ENSG00000151422	206412_at	2241	PC	Epithelial
TGFBR1	ENSG00000106799	206943_at	7046	PC	Epithelial
WDR44	ENSG00000131725	219297_at	54521	PC	Epithelial
WIPF2	ENSG00000171475	212050_at	147179	PC	Epithelial
HNRNPC	ENSG00000092199	1568941_a_at	3183	PC	Epithelial
DCTN4	ENSG00000132912	218013_x_at	51164	PC	Epithelial
ZFYVE16	ENSG00000039319	1554638_at	9765	PC	Epithelial
STX5	ENSG00000162236	203330_s_at	6811	PC	Epithelial
MINDY2	ENSG00000128923	214691_x_at	54629	PC	Epithelial
KIZ	ENSG00000088970	219961_s_at	55857	PC	Epithelial
SMAD3	ENSG00000166949	205396_at	4088	PC	Epithelial
SNRPN	ENSG00000128739	201522_x_at	6638	PC	Epithelial
BANP	ENSG00000172530	219966_x_at	54971	PC	Epithelial
ATF6	ENSG00000118217	203952_at	22926	PC	Epithelial
RGPD3	ENSG00000153165	201711_x_at	653489	PC	Epithelial
BTAF1	ENSG00000095564	209430_at	9044	PC	Epithelial
MTUS1	ENSG00000129422	212095_s_at	57509	PC	Epithelial
RAB10	ENSG00000084733	222981_s_at	10890	PC	Epithelial
PHF20	ENSG00000025293	1569906_s_at	51230	PC	Epithelial
RAB40C	ENSG00000197562	213466_at	57799	PC	Epithelial
NFX1	ENSG00000086102	1553348_a_at	4799	PC	Epithelial
SIMC1	ENSG00000170085	228805_at	375484	PC	Epithelial
ZNF516	ENSG00000101493	203604_at	9658	PC	Epithelial
DHX9	ENSG00000135829	202420_s_at	1660	PC	Epithelial
PPP2R5E	ENSG00000154001	203338_at	5529	PC	Epithelial
UBAP1	ENSG00000165006	221490_at	51271	PC	Epithelial
PRKAR1A	ENSG00000108946	200605_s_at	5573	PC	Epithelial
SSH1	ENSG00000084112	1554274_a_at	54434	PC	Epithelial
MYO6	ENSG00000196586	203215_s_at	4646	PC	Epithelial
SMCHD1	ENSG00000101596	1558747_at	23347	PC	Epithelial
MYH10	ENSG00000133026	212372_at	4628	PC	Epithelial
FLYWCH1	ENSG00000059122	223950_s_at	84256	PC	Epithelial
LATS2	ENSG00000150457	223379_s_at	26524	PC	Epithelial
IQCK	ENSG00000174628	213392_at	124152	PC	Epithelial
CYB5B	ENSG00000103018	201633_s_at	80777	PC	Epithelial
JMY	ENSG00000152409	226352_at	133746	PC	Epithelial
ZMYM2	ENSG00000121741	202778_s_at	7750	PC	Epithelial
NBDY	ENSG00000204272	225029_at	550643	PC	Epithelial
GBF1	ENSG00000107862	201439_at	8729	PC	Epithelial
BABAM2	ENSG00000158019	205550_s_at	9577	PC	Epithelial
AAGAB	ENSG00000103591	202851_at	79719	PC	Epithelial
BRD4	ENSG00000141867	202102_s_at	23476	PC	Epithelial
CRTC3	ENSG00000140577	218648_at	64784	PC	Epithelial
XRCC5	ENSG00000079246	208642_s_at	7520	PC	Epithelial
PELI2	ENSG00000139946	219132_at	57161	PC	Epithelial
KSR1	ENSG00000141068	213769_at	8844	PC	Epithelial
TNRC18	ENSG00000182095	1558238_at	84629	PC	Epithelial
ATP9B	ENSG00000166377	1564344_at	374868	PC	Epithelial
ANKRD13C	ENSG00000118454	1554471_a_at	81573	PC	Epithelial
TLK1	ENSG00000198586	202606_s_at	9874	PC	Epithelial
SLC44A1	ENSG00000070214	222364_at	23446	PC	Epithelial
NSD3	ENSG00000147548	218173_s_at	54904	PC	Epithelial
TTC3	ENSG00000182670	1569472_s_at	7267	PC	Epithelial
BCAS3	ENSG00000141376	220488_s_at	54828	PC	Epithelial
ABHD18	ENSG00000164074	219980_at	80167	PC	Epithelial
RREB1	ENSG00000124782	203704_s_at	6239	PC	Epithelial
CCDC12	ENSG00000160799	226011_at	151903	PC	Epithelial
PDE3B	ENSG00000152270	208591_s_at	5140	PC	Epithelial
TCF7L2	ENSG00000148737	212759_s_at	6934	PC	Epithelial
CCNL1	ENSG00000163660	1555411_a_at	57018	PC	Epithelial
ACACA	ENSG00000275176	212186_at	31	PC	Epithelial
RPRD2	ENSG00000163125	212553_at	23248	PC	Epithelial
SLC12A3	ENSG00000070915	208354_s_at	6559	DCT	Epithelial
TRPM6	ENSG00000119121	221102_s_at	140803	DCT	Epithelial
KLHL3	ENSG00000146021	1555110_a_at	26249	DCT	Epithelial
DEPDC1B	ENSG00000035499	226980_at	55789	DCT	Epithelial
FMN1	ENSG00000248905	1563559_at	342184	DCT	Epithelial
TBC1D9	ENSG00000109436	212956_at	23158	DCT	Epithelial
SALL3	ENSG00000277015	1553411_s_at	27164	DCT	Epithelial
PID1	ENSG00000153823	219093_at	55022	DCT	Epithelial
TCF24	ENSG00000261787	242522_at	100129654	DCT	Epithelial
TRIM50	ENSG00000146755	1556554_at	135892	DCT	Epithelial
TRPM7	ENSG00000092439	223324_s_at	54822	DCT	Epithelial
SHC3	ENSG00000148082	206330_s_at	53358	DCT	Epithelial
TFAP2A	ENSG00000137203	204654_s_at	7020	DCT	Epithelial
MAML2	ENSG00000184384	235457_at	84441	DCT	Epithelial
MMP13	ENSG00000137745	205959_at	4322	DCT	Epithelial
DNER	ENSG00000187957	226281_at	92737	DCT	Epithelial
MALAT1	ENSG00000251562	1558678_s_at	378938	DCT	Epithelial
RNPC3	ENSG00000185946	226975_at	55599	DCT	Epithelial
EMX1	ENSG00000135638	215264_at	2016	DCT	Epithelial
CACHD1	ENSG00000158966	225627_s_at	57685	DCT	Epithelial
USP43	ENSG00000154914	237439_at	124739	DCT	Epithelial
VDR	ENSG00000111424	204254_s_at	7421	DCT	Epithelial
C3orf52	ENSG00000114529	1559021_at	79669	DCT	Epithelial
SLC19A3	ENSG00000135917	220736_at	80704	DCT	Epithelial
AMY2B	ENSG00000240038	208498_s_at	280	DCT	Epithelial
EFR3B	ENSG00000084710	215334_at	22979	DCT	Epithelial
STAC	ENSG00000144681	205743_at	6769	DCT	Epithelial
CACNA1D	ENSG00000157388	1555993_at	776	DCT	Epithelial
GPRC5B	ENSG00000167191	203632_s_at	51704	DCT	Epithelial
SPPL2A	ENSG00000138600	226353_at	84888	DCT	Epithelial
SLC12A2	ENSG00000064651	204404_at	6558	DCT	Epithelial
INPP5J	ENSG00000185133	213651_at	27124	DCT	Epithelial
NEXMIF	ENSG00000050030	234333_at	340533	DCT	Epithelial
HIF1A	ENSG00000100644	200989_at	3091	DCT	Epithelial
SLC24A3	ENSG00000185052	219090_at	57419	DCT	Epithelial
XIAP	ENSG00000101966	206536_s_at	331	DCT	Epithelial
CCDC60	ENSG00000183273	1554117_at	160777	DCT	Epithelial
PITPNM2	ENSG00000090975	1552924_a_at	57605	DCT	Epithelial
SLC35B4	ENSG00000205060	225881_at	84912	DCT	Epithelial
MYO5C	ENSG00000128833	218966_at	55930	DCT	Epithelial
NRG2	ENSG00000158458	206879_s_at	9542	DCT	Epithelial
LRRN2	ENSG00000170382	205154_at	10446	DCT	Epithelial
SLC20A1	ENSG00000144136	201920_at	6574	DCT	Epithelial
BCL2L1	ENSG00000171552	206665_s_at	598	DCT	Epithelial
TMEM38B	ENSG00000095209	218772_x_at	55151	DCT	Epithelial
CPEB2	ENSG00000137449	226939_at	132864	DCT	Epithelial
GABRA2	ENSG00000151834	1554308_s_at	2555	DCT	Epithelial
CALB1	ENSG00000104327	205625_s_at	793	DCT	Epithelial
STAM2	ENSG00000115145	208194_s_at	10254	DCT	Epithelial
CLINT1	ENSG00000113282	201769_at	9685	DCT	Epithelial
RTN3	ENSG00000133318	219549_s_at	10313	DCT	Epithelial
ATRN	ENSG00000088812	211852_s_at	8455	DCT	Epithelial
IL1RAPL2	ENSG00000189108	221112_at	26280	DCT	Epithelial
NEXN	ENSG00000162614	1552309_a_at	91624	DCT	Epithelial
HACD2	ENSG00000206527	212640_at	201562	DCT	Epithelial
TAF4B	ENSG00000141384	216226_at	6875	DCT	Epithelial
PRTG	ENSG00000166450	1562590_at	283659	DCT	Epithelial
DYNC2H1	ENSG00000187240	1561939_at	79659	DCT	Epithelial
UNC13B	ENSG00000198722	202893_at	10497	DCT	Epithelial
ARID5B	ENSG00000150347	1558001_s_at	84159	DCT	Epithelial
PPM1B	ENSG00000138032	209296_at	5495	DCT	Epithelial
GBE1	ENSG00000114480	203282_at	2632	DCT	Epithelial
HLF	ENSG00000108924	204755_x_at	3131	DCT	Epithelial
CBR4	ENSG00000145439	1553693_s_at	84869	DCT	Epithelial
ERMP1	ENSG00000099219	218342_s_at	79956	DCT	Epithelial
RFX3	ENSG00000080298	207234_at	5991	DCT	Epithelial
SNRK	ENSG00000163788	207474_at	54861	DCT	Epithelial
ARHGAP44	ENSG00000006740	205414_s_at	9912	DCT	Epithelial
RYBP	ENSG00000163602	201845_s_at	23429	DCT	Epithelial
PPP3CC	ENSG00000120910	207000_s_at	5533	DCT	Epithelial
ARHGAP5	ENSG00000100852	1552627_a_at	394	DCT	Epithelial
DCP1A	ENSG00000272886	218508_at	55802	DCT	Epithelial
CRADD	ENSG00000169372	209833_at	8738	DCT	Epithelial
CTNNAL1	ENSG00000119326	202468_s_at	8727	DCT	Epithelial
ATP2A2	ENSG00000174437	209186_at	488	DCT	Epithelial
RASGEF1B	ENSG00000138670	1553785_at	153020	DCT	Epithelial
TMEM207	ENSG00000198398	237639_at	131920	LH	Epithelial
STK32A	ENSG00000169302	1553938_a_at	202374	LH	Epithelial
DUSP9	ENSG00000130829	205777_at	1852	LH	Epithelial
ST6GALNAC5	ENSG00000117069	220979_s_at	81849	LH	Epithelial
AJAP1	ENSG00000196581	206460_at	55966	LH	Epithelial
ARFGEF3	ENSG00000112379	228051_at	57221	LH	Epithelial
GNG7	ENSG00000176533	206896_s_at	2788	LH	Epithelial
SLC4A7	ENSG00000033867	207604_s_at	9497	LH	Epithelial
RRAGD	ENSG00000025039	221523_s_at	58528	LH	Epithelial
KLRD1	ENSG00000134539	207795_s_at	3824	LH	Epithelial
RAP2C	ENSG00000123728	218669_at	57826	LH	Epithelial
IFITM10	ENSG00000244242	1564573_at	402778	LH	Epithelial
MERTK	ENSG00000153208	206028_s_at	10461	LH	Epithelial
FECH	ENSG00000066926	203115_at	2235	LH	Epithelial
SMTNL2	ENSG00000188176	229730_at	342527	LH	Epithelial
ASRGL1	ENSG00000162174	218857_s_at	80150	LH	Epithelial
ELOVL6	ENSG00000170522	204256_at	79071	LH	Epithelial
ACSS1	ENSG00000154930	224882_at	84532	LH	Epithelial
OCLN	ENSG00000273814	209925_at	100506658	LH	Epithelial
FBXL3	ENSG00000005812	225132_at	26224	LH	Epithelial
ARID3A	ENSG00000116017	205865_at	1820	LH	Epithelial
TOB1	ENSG00000141232	202704_at	10140	LH	Epithelial
FAM83B	ENSG00000168143	1563900_at	222584	LH	Epithelial
TTC7A	ENSG00000068724	224923_at	57217	LH	Epithelial
ASB3	ENSG00000115239	224524_s_at	51130	LH	Epithelial
USP2	ENSG00000036672	207213_s_at	9099	LH	Epithelial
ZNF544	ENSG00000198131	218735_s_at	27300	LH	Epithelial
EPN1	ENSG00000063245	221141_x_at	29924	LH	Epithelial
SLC39A10	ENSG00000196950	225295_at	57181	LH	Epithelial
FXR1	ENSG00000114416	201635_s_at	8087	LH	Epithelial
PLA2G12A	ENSG00000123739	221027_s_at	81579	LH	Epithelial
SMIM8	ENSG00000111850	213314_at	57150	LH	Epithelial
ACVR1B	ENSG00000135503	205209_at	91	LH	Epithelial
IFT74	ENSG00000096872	219174_at	80173	LH	Epithelial
ZNF135	ENSG00000176293	206142_at	7694	LH	Epithelial
ERICH1	ENSG00000104714	1556356_at	157697	LH	Epithelial
FEZ2	ENSG00000171055	202305_s_at	9637	LH	Epithelial
PCDHA1	ENSG00000204970	210674_s_at	56147	LH	Epithelial
NSD1	ENSG00000165671	219084_at	64324	LH	Epithelial
C2orf68	ENSG00000168887	221878_at	388969	LH	Epithelial
MRPL19	ENSG00000115364	203465_at	9801	LH	Epithelial
ZMAT1	ENSG00000166432	226344_at	84460	LH	Epithelial
CREB1	ENSG00000118260	204312_x_at	1385	LH	Epithelial
SPIN1	ENSG00000106723	217813_s_at	10927	LH	Epithelial
ZNF518A	ENSG00000177853	204291_at	9849	LH	Epithelial
ARMC2	ENSG00000118690	223866_at	84071	LH	Epithelial
ZMYND8	ENSG00000101040	207130_at	23613	LH	Epithelial
RRBP1	ENSG00000125844	201204_s_at	6238	LH	Epithelial
RHOT1	ENSG00000126858	218323_at	55288	LH	Epithelial
SPATA6	ENSG00000132122	220298_s_at	54558	LH	Epithelial
MMP24OS	ENSG00000126005	221953_s_at	101410538	LH	Epithelial
PPTC7	ENSG00000196850	225204_at	160760	LH	Epithelial
TFB1M	ENSG00000029639	219169_s_at	51106	LH	Epithelial
BICRAL	ENSG00000112624	213208_at	23506	LH	Epithelial
HS6ST3	ENSG00000185352	1552842_at	266722	IC	Epithelial
NXPH2	ENSG00000144227	1559355_at	11249	IC	Epithelial
KIT	ENSG00000157404	205051_s_at	3815	IC	Epithelial
STAP1	ENSG00000035720	1554343_a_at	26228	IC	Epithelial
LEF1	ENSG00000138795	210948_s_at	51176	IC	Epithelial
HCAR2	ENSG00000182782	205220_at	338442	IC	Epithelial
AQP6	ENSG00000086159	208435_s_at	363	IC	Epithelial
DMRT2	ENSG00000173253	223986_x_at	10655	IC	Epithelial
LIMS3	ENSG00000256977	212687_at	96626	IC	Epithelial
SLC4A1	ENSG00000004939	1552713_a_at	6521	IC	Epithelial
ADGRF1	ENSG00000153292	220907_at	266977	IC	Epithelial
SYT17	ENSG00000103528	205613_at	51760	IC	Epithelial
RHCG	ENSG00000140519	219554_at	51458	IC	Epithelial
RACGAP1	ENSG00000161800	222077_s_at	29127	IC	Epithelial
ARL5C	ENSG00000141748	1560136_at	390790	IC	Epithelial
ABCC4	ENSG00000125257	1554918_a_at	10257	IC	Epithelial
KBTBD12	ENSG00000187715	244771_at	166348	IC	Epithelial
LY86	ENSG00000112799	205859_at	9450	IC	Epithelial
EDARADD	ENSG00000186197	1553430_a_at	128178	IC	Epithelial
EXOSC7	ENSG00000075914	205200_at	23016	IC	Epithelial
DSG2	ENSG00000046604	1553105_s_at	1829	IC	Epithelial
UHMK1	ENSG00000152332	1552656_s_at	127933	IC	Epithelial
VAT1L	ENSG00000171724	226415_at	57687	IC	Epithelial
PYY	ENSG00000131096	207080_s_at	5697	IC	Epithelial
FAM13C	ENSG00000148541	1554547_at	220965	IC	Epithelial
GMPR	ENSG00000137198	204187_at	2766	IC	Epithelial
AHCYL2	ENSG00000158467	212814_at	23382	IC	Epithelial
CDYL2	ENSG00000166446	1553647_at	124359	IC	Epithelial
SVEP1	ENSG00000165124	1553129_at	79987	IC	Epithelial
RAB31	ENSG00000168461	217764_s_at	11031	IC	Epithelial
ZMPSTE24	ENSG00000084073	202939_at	10269	IC	Epithelial
ERO1A	ENSG00000197930	218498_s_at	30001	IC	Epithelial
ADCY1	ENSG00000164742	213245_at	107	IC	Epithelial
GAS2	ENSG00000148935	205848_at	2620	IC	Epithelial
RAD54L2	ENSG00000164080	1557194_a_at	23132	IC	Epithelial
STUM	ENSG00000203685	213925_at	375057	IC	Epithelial
FAM184B	ENSG00000047662	233823_at	27146	IC	Epithelial
NPC1	ENSG00000141458	202679_at	4864	IC	Epithelial
CLIP1	ENSG00000130779	1557512_at	6249	IC	Epithelial
EFEMP1	ENSG00000115380	201842_s_at	2202	IC	Epithelial
PPP1R12B	ENSG00000077157	1555444_a_at	4660	IC	Epithelial
SINHCAF	ENSG00000139146	220147_s_at	58516	IC	Epithelial
MAPRE2	ENSG00000166974	202501_at	10982	IC	Epithelial
KIAA1328	ENSG00000150477	230890_at	57536	IC	Epithelial
IRS1	ENSG00000169047	204686_at	3667	IC	Epithelial
KCNC4	ENSG00000116396	208251_at	3749	IC	Epithelial
UBR3	ENSG00000144357	230029_x_at	130507	IC	Epithelial
ATP9A	ENSG00000054793	212062_at	10079	IC	Epithelial
ATP7A	ENSG00000165240	205197_s_at	538	IC	Epithelial
SPOPL	ENSG00000144228	225659_at	339745	IC	Epithelial
ITPR2	ENSG00000123104	202662_s_at	3709	IC	Epithelial
ZDHHC3	ENSG00000163812	218077_s_at	51304	IC	Epithelial
ELP3	ENSG00000134014	221094_s_at	55140	IC	Epithelial
MTHFD1L	ENSG00000120254	225520_at	25902	IC	Epithelial
TMEM38A	ENSG00000072954	222896_at	79041	IC	Epithelial
NRDC	ENSG00000078618	208709_s_at	4898	IC	Epithelial
TFRC	ENSG00000072274	207332_s_at	7037	IC	Epithelial
ARAP1	ENSG00000186635	212516_at	116985	IC	Epithelial
PEX7	ENSG00000112357	205420_at	5191	IC	Epithelial
COL24A1	ENSG00000171502	238732_at	255631	IC	Epithelial
SELENOI	ENSG00000138018	1555274_a_at	85465	IC	Epithelial
OPRM1	ENSG00000112038	207989_at	4988	IC	Epithelial
STK17A	ENSG00000164543	202695_s_at	9263	IC	Epithelial
PSME4	ENSG00000068878	212222_at	23198	IC	Epithelial
HADHB	ENSG00000138029	201007_at	3032	IC	Epithelial
PSMG4	ENSG00000180822	228217_s_at	389362	IC	Epithelial
NF2	ENSG00000186575	204991_s_at	4771	IC	Epithelial
RNF169	ENSG00000166439	226739_at	254225	IC	Epithelial
ANP32A	ENSG00000140350	201051_at	8125	IC	Epithelial
SBF2-AS1	ENSG00000246273	242786_at	283104	IC	Epithelial
EPCAM	ENSG00000119888	201839_s_at	4072	IC	Epithelial
FA2H	ENSG00000103089	219429_at	79152	IC	Epithelial
CNTNAP5	ENSG00000155052	1553418_a_at	129684	IC	Epithelial
ACTR3	ENSG00000115091	200996_at	10096	IC	Epithelial
LIPH	ENSG00000163898	235871_at	200879	IC	Epithelial
RTN4	ENSG00000115310	210968_s_at	57142	IC	Epithelial
SERGEF	ENSG00000129158	220482_s_at	26297	IC	Epithelial
PITPNB	ENSG00000180957	202522_at	23760	IC	Epithelial
PPFIBP2	ENSG00000166387	212841_s_at	8495	IC	Epithelial
ABHD3	ENSG00000158201	213017_at	171586	IC	Epithelial
GSE1	ENSG00000131149	212057_at	23199	IC	Epithelial
JADE3	ENSG00000102221	204866_at	9767	IC	Epithelial
KDM5B	ENSG00000117139	201548_s_at	10765	IC	Epithelial
EPC2	ENSG00000135999	225838_at	26122	IC	Epithelial
CCNI	ENSG00000118816	208655_at	10983	IC	Epithelial
MFAP3	ENSG00000037749	1552312_a_at	4238	IC	Epithelial
TRA2A	ENSG00000164548	204658_at	29896	IC	Epithelial
YWHAQ	ENSG00000134308	200693_at	10971	IC	Epithelial
STRN	ENSG00000115808	205520_at	6801	IC	Epithelial
TTC1	ENSG00000113312	201434_at	7265	IC	Epithelial
WASHC3	ENSG00000120860	218628_at	51019	IC	Epithelial
DIAPH1	ENSG00000131504	209190_s_at	1729	IC	Epithelial
COX7A2L	ENSG00000115944	201256_at	9167	IC	Epithelial
INTS6	ENSG00000102786	1568695_s_at	26512	IC	Epithelial
PISD	ENSG00000241878	202392_s_at	23761	IC	Epithelial
AP1B1	ENSG00000100280	205423_at	162	IC	Epithelial
FUBP3	ENSG00000107164	212824_at	8939	IC	Epithelial
PLEKHA8	ENSG00000106086	220157_x_at	84725	IC	Epithelial
MSN	ENSG00000147065	200600_at	4478	IC	Epithelial
PLEKHB2	ENSG00000115762	201411_s_at	55041	IC	Epithelial
GOLPH3	ENSG00000113384	217803_at	64083	IC	Epithelial
POLR2A	ENSG00000181222	202725_at	5430	IC	Epithelial
SEC23B	ENSG00000101310	201583_s_at	10483	IC	Epithelial
ENOX2	ENSG00000165675	204643_s_at	10495	IC	Epithelial
RHOA	ENSG00000067560	1555814_a_at	387	IC	Epithelial
PKM	ENSG00000067225	201251_at	5315	IC	Epithelial
EFCAB14	ENSG00000159658	1559022_at	9813	IC	Epithelial
FAM169A	ENSG00000198780	213954_at	26049	IC	Epithelial
ZNF131	ENSG00000172262	1557384_at	7690	IC	Epithelial
CUEDC1	ENSG00000180891	219468_s_at	404093	IC	Epithelial
AREL1	ENSG00000119682	202128_at	9870	IC	Epithelial
TMEM87A	ENSG00000103978	212202_s_at	25963	IC	Epithelial
NHLRC2	ENSG00000196865	219353_at	374354	IC	Epithelial
NPTN	ENSG00000156642	202228_s_at	27020	IC	Epithelial
ZNF121	ENSG00000197961	1553979_at	7675	IC	Epithelial
SGSM2	ENSG00000141258	212319_at	9905	IC	Epithelial
COX10	ENSG00000006695	1557192_at	1352	IC	Epithelial
NPEPPS	ENSG00000141279	201454_s_at	9520	IC	Epithelial
METTL16	ENSG00000127804	1557399_at	79066	IC	Epithelial
RNGTT	ENSG00000111880	204208_at	8732	IC	Epithelial
HECTD1	ENSG00000092148	1557100_s_at	25831	IC	Epithelial
NPIPB11	ENSG00000254206	211996_s_at	728888	IC	Epithelial
PSEN1	ENSG00000080815	203460_s_at	5663	IC	Epithelial
ZBTB4	ENSG00000174282	225629_s_at	57659	IC	Epithelial
FBXL17	ENSG00000145743	227203_at	64839	IC	Epithelial
DCAF1	ENSG00000145041	204376_at	9730	IC	Epithelial
MECP2	ENSG00000169057	202616_s_at	4204	IC	Epithelial
LRRFIP2	ENSG00000093167	218364_at	9209	IC	Epithelial
ADNP	ENSG00000101126	201773_at	23394	IC	Epithelial
STPG2	ENSG00000163116	1555096_at	285555	IC	Epithelial
CAMTA1	ENSG00000171735	1555370_a_at	23261	IC	Epithelial
NAP1L4	ENSG00000205531	1556567_at	4676	IC	Epithelial
REV1	ENSG00000135945	218428_s_at	51455	IC	Epithelial
PHKB	ENSG00000102893	202739_s_at	5257	IC	Epithelial
FBXO11	ENSG00000138081	203255_at	80204	IC	Epithelial
PIGU	ENSG00000101464	225903_at	128869	IC	Epithelial
FBXW7	ENSG00000109670	218751_s_at	55294	IC	Epithelial
FAF1	ENSG00000185104	218080_x_at	11124	IC	Epithelial
TANGO2	ENSG00000183597	235396_at	128989	IC	Epithelial
TCF25	ENSG00000141002	213311_s_at	22980	IC	Epithelial
SCMH1	ENSG00000010803	221216_s_at	22955	IC	Epithelial
FBXW11	ENSG00000072803	209455_at	23291	IC	Epithelial
JADE1	ENSG00000077684	218517_at	79960	IC	Epithelial
MYH14	ENSG00000105357	217545_at	79784	IC	Epithelial
SUZ12	ENSG00000178691	1566191_at	23512	IC	Epithelial
TBC1D3D	ENSG00000274419	209403_at	101060389	IC	Epithelial
NCOR1	ENSG00000141027	200855_at	9611	IC	Epithelial
STK24	ENSG00000102572	1562425_at	8428	IC	Epithelial
CRY1	ENSG00000008405	209674_at	1407	IC	Epithelial
APOO	ENSG00000184831	221620_s_at	79135	IC	Epithelial
SNX9	ENSG00000130340	223027_at	51429	IC	Epithelial
RAB1A	ENSG00000138069	207791_s_at	5861	IC	Epithelial
PCSK7	ENSG00000160613	203118_at	9159	IC	Epithelial
NAA35	ENSG00000135040	1559508_at	60560	IC	Epithelial
DENND4A	ENSG00000174485	1554352_s_at	10260	IC	Epithelial
BCL9	ENSG00000116128	204129_at	607	IC	Epithelial
KIF1B	ENSG00000054523	209234_at	23095	IC	Epithelial
NCOA2	ENSG00000140396	205732_s_at	10499	IC	Epithelial
KIAA0232	ENSG00000170871	212441_at	9778	IC	Epithelial
PLXNA2	ENSG00000076356	207290_at	5362	IC	Epithelial
ANKRD10	ENSG00000088448	218093_s_at	55608	IC	Epithelial
BRI3	ENSG00000164713	223376_s_at	25798	IC	Epithelial
MKLN1	ENSG00000128585	1560145_at	4289	IC	Epithelial
OGDH	ENSG00000105953	1554152_a_at	4967	IC	Epithelial
WWP2	ENSG00000198373	1552737_s_at	11060	IC	Epithelial
LIN7A	ENSG00000111052	206440_at	8825	IC	Epithelial
SUSD6	ENSG00000100647	202181_at	9766	IC	Epithelial
STEAP1B	ENSG00000105889	1557605_a_at	256227	other	NA
NPHS2	ENSG00000116218	220424_at	7827	other	Other
ADAMTS19	ENSG00000145808	1553180_at	171019	other	Other
CR1	ENSG00000203710	206244_at	1378	other	Other
ZNF804A	ENSG00000170396	215767_at	91752	other	Other
WT1	ENSG00000184937	206067_s_at	7490	other	Other
ALS2CL	ENSG00000178038	222333_at	259173	other	Other
PCOLCE2	ENSG00000163710	219295_s_at	26577	other	Other
WDR49	ENSG00000174776	1554298_a_at	151790	other	Other
FGF1	ENSG00000113578	1552721_a_at	2246	other	Other
NDNF	ENSG00000173376	219747_at	79625	other	Other
LMX1B	ENSG00000136944	208487_at	4010	other	Other
TYRO3	ENSG00000092445	211431_s_at	7301	other	Other
PTHLH	ENSG00000087494	1556773_at	5744	other	Other
ARHGEF26	ENSG00000277101	222121_at	26084	other	Other
SERPINI2	ENSG00000114204	207636_at	5276	other	Other
ZBTB7C	ENSG00000184828	217675_at	201501	other	Other
LRRC2	ENSG00000163827	219949_at	79442	other	Other
PTPRO	ENSG00000151490	1554199_at	5800	other	Other
ABLIM2	ENSG00000163995	1567623_at	84448	other	Other
ZDHHC6	ENSG00000023041	218249_at	64429	other	Other
SULF1	ENSG00000137573	212344_at	23213	other	Other
TSPAN2	ENSG00000134198	214606_at	10100	other	Other
NKD1	ENSG00000140807	1553115_at	85407	other	Other
ADORA1	ENSG00000163485	205481_at	134	other	Other
NECAB1	ENSG00000123119	233305_at	64168	other	Other
WIPF3	ENSG00000122574	229849_at	644150	other	Other
DACH2	ENSG00000126733	239738_at	117154	other	Other
TNNT2	ENSG00000118194	1563655_at	7139	other	Other
ARHGAP28	ENSG00000088756	220382_s_at	79822	other	Other
PPFIA4	ENSG00000143847	214978_s_at	8497	other	Other
CDC42EP3	ENSG00000163171	209287_s_at	10602	other	Other
PARD6G	ENSG00000178184	224538_s_at	84552	other	Other
GRIK1	ENSG00000171189	207242_s_at	2897	other	Other
C1orf21	ENSG00000116667	221272_s_at	81563	other	Other
DCN	ENSG00000011465	201893_x_at	1634	other	Other
CLDN11	ENSG00000013297	206908_s_at	5010	other	Other
FAM89A	ENSG00000182118	226448_at	375061	other	Other
BMP7	ENSG00000101144	209591_s_at	655	other	Other
RYR3	ENSG00000198838	206306_at	6263	other	Other
DYNC1I1	ENSG00000158560	1569843_at	1780	other	Other
SPOCK2	ENSG00000107742	202524_s_at	9806	other	Other
F3	ENSG00000117525	204363_at	2152	other	Other
BTC	ENSG00000174808	207326_at	685	other	Other
CORO2B	ENSG00000103647	209789_at	10391	other	Other
FLRT2	ENSG00000185070	204359_at	23768	other	Other
DPP6	ENSG00000130226	1554796_at	1804	other	Other
XKR4	ENSG00000206579	230692_at	114786	other	Other
HTRA1	ENSG00000166033	201185_at	5654	other	Other
SNCA	ENSG00000145335	204467_s_at	6622	other	Other
RIPOR1	ENSG00000039523	218029_at	79567	other	Other
SHISA6	ENSG00000188803	229266_at	388336	other	Other
PRKAR2B	ENSG00000005249	203680_at	5577	other	Other
PDLIM2	ENSG00000120913	219165_at	64236	other	Other
ARHGAP23	ENSG00000275832	226638_at	57636	other	Other
NALCN	ENSG00000102452	1554702_at	259232	other	Other
HS3ST3A1	ENSG00000153976	219985_at	9955	other	Other
CRB2	ENSG00000148204	1552506_at	286204	other	Other
HS3ST3B1	ENSG00000125430	221062_at	9953	other	Other
TMEM266	ENSG00000169758	1552400_a_at	123591	other	Other
TMC1	ENSG00000165091	1564591_a_at	117531	other	Other
F5	ENSG00000198734	204713_s_at	2153	other	Other
TSPEAR	ENSG00000175894	1552570_at	54084	other	Other
AXDND1	ENSG00000162779	1552870_s_at	126859	other	Other
TMEM150C	ENSG00000249242	229623_at	441027	other	Other
SYNJ2	ENSG00000078269	1555009_a_at	8871	other	Other
MAP6	ENSG00000171533	228448_at	4135	other	Other
MAP1B	ENSG00000131711	212233_at	4131	other	Other
ARRDC4	ENSG00000140450	225283_at	91947	other	Other
MAGI2	ENSG00000187391	207702_s_at	9863	other	Other
CCDC91	ENSG00000123106	218545_at	55297	other	Other
VEGFA	ENSG00000112715	210512_s_at	7422	other	Other
ANXA2	ENSG00000182718	201590_x_at	302	other	Other
SERINC5	ENSG00000164300	212812_at	256987	other	Other
CERS6	ENSG00000172292	212446_s_at	253782	other	Other
PTGDS	ENSG00000107317	211748_x_at	5730	other	Other
PRSS50	ENSG00000283706	220126_at	29122	other	Other
PRDM5	ENSG00000138738	220792_at	11107	other	Other
TBXAS1	ENSG00000059377	208130_s_at	6916	other	Other
TRPC6	ENSG00000137672	206528_at	7225	other	Other
GRK3	ENSG00000100077	204183_s_at	157	other	Other
MPP5	ENSG00000072415	219321_at	64398	other	Other
TMOD2	ENSG00000128872	219701_at	29767	other	Other
LRP2BP	ENSG00000109771	207797_s_at	55805	other	Other
IGFBP2	ENSG00000115457	202718_at	3485	other	Other
TRAM2	ENSG00000065308	1554383_a_at	9697	other	Other
VTI1A	ENSG00000151532	1552536_at	143187	other	Other
SLK	ENSG00000065613	206874_s_at	9748	other	Other
SBSPON	ENSG00000164764	214725_at	157869	other	Other
HPGD	ENSG00000164120	203913_s_at	3248	other	Other
TMCC3	ENSG00000057704	226489_at	57458	other	Other
SNX25	ENSG00000109762	1555388_s_at	83891	other	Other
DST	ENSG00000151914	1553191_at	667	other	Other
WASL	ENSG00000106299	205809_s_at	8976	other	Other
KLHL42	ENSG00000087448	225961_at	57542	other	Other
SORT1	ENSG00000134243	212797_at	6272	other	Other
ILDR2	ENSG00000143195	229380_at	387597	other	Other
TUSC3	ENSG00000104723	209227_at	7991	other	Other
PDE4DIP	ENSG00000178104	210305_at	9659	other	Other
RNF145	ENSG00000145860	226077_at	153830	other	Other
TMOD1	ENSG00000136842	203661_s_at	7111	other	Other
ADAM28	ENSG00000042980	205997_at	10863	other	Other
DPYSL2	ENSG00000092964	200762_at	1808	other	Other
ARV1	ENSG00000173409	223223_at	64801	other	Other
ARHGEF12	ENSG00000196914	1555498_at	23365	other	Other
EVL	ENSG00000196405	217838_s_at	51466	other	Other
GMDS	ENSG00000112699	204875_s_at	2762	other	Other
LRP5L	ENSG00000100068	214873_at	91355	other	Other
RCN1	ENSG00000049449	201063_at	5954	other	Other
USP46	ENSG00000109189	203869_at	64854	other	Other
PEBP4	ENSG00000134020	227848_at	157310	other	Other
MIB1	ENSG00000101752	224726_at	57534	other	Other
ZNF521	ENSG00000198795	226676_at	25925	other	Other
GOLIM4	ENSG00000173905	204324_s_at	27333	other	Other
STN1	ENSG00000107960	219100_at	79991	other	Other
IQSEC2	ENSG00000124313	214819_at	23096	other	Other
CPNE4	ENSG00000196353	228796_at	131034	other	Other
SH3BGRL2	ENSG00000198478	225354_s_at	83699	other	Other
PTPN14	ENSG00000152104	205503_at	5784	other	Other
FAM81A	ENSG00000157470	227756_at	145773	other	Other
ZNF496	ENSG00000162714	225335_at	84838	other	Other
TMEM178A	ENSG00000152154	229302_at	130733	other	Other
HFM1	ENSG00000162669	1564285_at	164045	other	Other
WDSUB1	ENSG00000196151	226668_at	151525	other	Other
FERMT2	ENSG00000073712	209210_s_at	10979	other	Other
PARVA	ENSG00000197702	213675_at	55742	other	Other
MYLIP	ENSG00000007944	220319_s_at	29116	other	Other
ME1	ENSG00000065833	204058_at	4199	other	Other
CHD3	ENSG00000170004	208806_at	1107	other	Other
TRAF5	ENSG00000082512	1569861_at	7188	other	Other
BMPER	ENSG00000164619	241986_at	168667	other	Other
PAPSS1	ENSG00000138801	209043_at	9061	other	Other
PHACTR4	ENSG00000204138	219235_s_at	65979	other	Other
TMOD3	ENSG00000138594	220800_s_at	29766	other	Other
BCAM	ENSG00000187244	203009_at	4059	other	Other
CD47	ENSG00000196776	211075_s_at	961	other	Other
ARF6	ENSG00000165527	203311_s_at	382	other	Other
ZFYVE9	ENSG00000157077	204893_s_at	9372	other	Other
GSN	ENSG00000148180	1564525_at	2934	other	Other
TET3	ENSG00000187605	1554641_a_at	200424	other	Other
DNAH9	ENSG00000007174	207959_s_at	1770	other	Other
CTNNBIP1	ENSG00000178585	203081_at	56998	other	Other
ZNF250	ENSG00000196150	213858_at	58500	other	Other
LEPR	ENSG00000116678	1556997_a_at	3953	other	Other
TLE4	ENSG00000106829	204872_at	7091	other	Other
GTDC1	ENSG00000121964	219770_at	79712	other	Other
ZNF277	ENSG00000198839	1555193_a_at	11179	other	Other
RAPGEF3	ENSG00000079337	210051_at	10411	other	Other
TSC22D3	ENSG00000157514	207001_x_at	1831	other	Other
GAB2	ENSG00000033327	203853_s_at	9846	other	Other
TNS2	ENSG00000111077	212494_at	23371	other	Other
DCBLD2	ENSG00000057019	213865_at	131566	other	Other
LRP11	ENSG00000120256	225060_at	84918	other	Other
SRPX2	ENSG00000102359	1557241_a_at	27286	other	Other
ARHGEF37	ENSG00000183111	227717_at	389337	other	Other
RASSF8	ENSG00000123094	207754_at	11228	other	Other
EIF3M	ENSG00000149100	202232_s_at	10480	other	Other
LEPROT	ENSG00000213625	202377_at	54741	other	Other
HPS5	ENSG00000110756	204544_at	11234	other	Other
TERF2IP	ENSG00000166848	201174_s_at	54386	other	Other
REPS1	ENSG00000135597	224366_s_at	85021	other	Other
TET2	ENSG00000168769	1569385_s_at	54790	other	Other
RDX	ENSG00000137710	204969_s_at	5962	other	Other
JAK2	ENSG00000096968	205842_s_at	3717	other	Other
TMEM241	ENSG00000134490	224493_x_at	85019	other	Other
IL17RD	ENSG00000144730	227997_at	54756	other	Other
L3MBTL3	ENSG00000198945	229393_at	84456	other	Other
ARHGEF10	ENSG00000104728	1554213_at	9639	other	Other
MFSD6	ENSG00000151690	219858_s_at	54842	other	Other
PCMTD2	ENSG00000203880	212406_s_at	55251	other	Other
SLC6A6	ENSG00000131389	205920_at	6533	other	Other
LIMK2	ENSG00000182541	202193_at	3985	other	Other
NAPEPLD	ENSG00000161048	226041_at	222236	other	Other
PDE4B	ENSG00000184588	203708_at	5142	other	Other
NBPF26	ENSG00000273136	201104_x_at	101060684	other	Other
ZNF609	ENSG00000180357	212617_at	23060	other	Other
ODF2L	ENSG00000122417	228577_x_at	57489	other	Other
CDS1	ENSG00000163624	205709_s_at	1040	other	Other
ATRNL1	ENSG00000107518	1569796_s_at	26033	other	Other
BCL2L2-PABPN1	ENSG00000258643	201544_x_at	100529063	other	Other
NBPF10	ENSG00000271425	201104_x_at	100132406	other	Other
CAND1	ENSG00000111530	1556318_s_at	55832	other	Other
NBPF15	ENSG00000266338	201104_x_at	284565	other	Other
KYAT1	ENSG00000171097	206037_at	883	other	Other
IKZF2	ENSG00000030419	1555060_a_at	22807	other	Other
PAN3	ENSG00000152520	225563_at	255967	other	Other
ARAP2	ENSG00000047365	1561407_at	116984	other	Other
FGFR1	ENSG00000077782	207937_x_at	2260	other	Other
ABI1	ENSG00000136754	209027_s_at	10006	other	Other
RAB18	ENSG00000099246	223336_s_at	22931	other	Other
STPG4	ENSG00000239605	1553460_at	285051	other	Other
CCNK	ENSG00000090061	219273_at	8812	other	Other
FAM20B	ENSG00000116199	202915_s_at	9917	other	Other
RGS17	ENSG00000091844	215560_x_at	26575	other	Other
HNRNPLL	ENSG00000143889	1554453_at	92906	other	Other
TXNRD1	ENSG00000198431	201266_at	7296	other	Other
EPC1	ENSG00000120616	223875_s_at	80314	other	Other
OGFRL1	ENSG00000119900	219582_at	79627	other	Other
WDR26	ENSG00000162923	218107_at	80232	other	Other
ZBTB1	ENSG00000126804	205092_x_at	22890	other	Other
JHY	ENSG00000109944	1555787_at	79864	other	Other
ARL13B	ENSG00000169379	228201_at	200894	other	Other
CNTNAP2	ENSG00000278728	215145_s_at	26047	other	Other
UBAP2	ENSG00000137073	219192_at	55833	other	Other
NBPF20	ENSG00000162825	201104_x_at	100288142	other	Other
ATXN2	ENSG00000204842	202622_s_at	6311	other	Other
SULF2	ENSG00000196562	224724_at	55959	other	Other
MATR3	ENSG00000015479	1558093_s_at	9782	other	Other
COMT	ENSG00000093010	208817_at	1312	other	Other
SLC2A13	ENSG00000151229	1552695_a_at	114134	other	Other
VEZT	ENSG00000028203	207263_x_at	55591	other	Other
DENND6A	ENSG00000174839	226965_at	201627	other	Other
ITM2B	ENSG00000136156	217732_s_at	9445	other	Other
STXBP5	ENSG00000164506	226794_at	134957	other	Other
TRAPPC10	ENSG00000160218	1555446_s_at	7109	other	Other
MCPH1	ENSG00000147316	1554155_at	79648	other	Other
WBP1L	ENSG00000166272	202808_at	54838	other	Other
CHD7	ENSG00000171316	218829_s_at	55636	other	Other
PHIP	ENSG00000146247	212542_s_at	55023	other	Other
PLOD2	ENSG00000152952	202620_s_at	5352	other	Other
SNX8	ENSG00000106266	223241_at	29886	other	Other
ZNF846	ENSG00000196605	1564331_at	162993	other	Other
USO1	ENSG00000138768	201832_s_at	8615	other	Other
RBM4	ENSG00000173933	200997_at	5936	other	Other
SLF2	ENSG00000119906	1553909_x_at	55719	other	Other
TULP4	ENSG00000130338	218184_at	56995	other	Other
RAPGEF6	ENSG00000158987	1555247_a_at	51735	other	Other
RHOQ	ENSG00000119729	212122_at	23433	other	Other
PHF21A	ENSG00000135365	1554153_a_at	51317	other	Other
TNPO3	ENSG00000064419	212318_at	23534	other	Other
STXBP3	ENSG00000116266	203310_at	6814	other	Other
UBE2R2	ENSG00000107341	223014_at	54926	other	Other
ANKAR	ENSG00000151687	1552438_a_at	150709	other	Other
MED27	ENSG00000160563	221598_s_at	9442	other	Other
PCMTD1	ENSG00000168300	226119_at	115294	other	Other
ZMYM4	ENSG00000146463	202050_s_at	9202	other	Other
PIK3CA	ENSG00000121879	204369_at	5290	other	Other
PPHLN1	ENSG00000134283	1555351_s_at	51535	other	Other
RMDN1	ENSG00000176623	218549_s_at	51115	other	Other
NFIC	ENSG00000141905	206929_s_at	4782	other	Other
ASCC1	ENSG00000138303	1554627_a_at	51008	other	Other
EPS15	ENSG00000085832	217887_s_at	2060	other	Other
MED4	ENSG00000136146	217843_s_at	29079	other	Other
MTDH	ENSG00000147649	1559822_s_at	92140	other	Other
SLC26A4	ENSG00000091137	206529_x_at	5172	IC	Epithelial
TLDC2	ENSG00000101342	233829_at	140711	IC	Epithelial
NTRK1	ENSG00000198400	208605_s_at	4914	IC	Epithelial
DGKI	ENSG00000157680	206806_at	9162	IC	Epithelial
ADAMTSL3	ENSG00000156218	1559748_at	57188	IC	Epithelial
MVB12B	ENSG00000196814	1554065_at	89853	IC	Epithelial
KCNJ6	ENSG00000157542	210454_s_at	3763	IC	Epithelial
HPSE	ENSG00000173083	219403_s_at	10855	IC	Epithelial
B4GALNT2	ENSG00000167080	1552903_at	124872	IC	Epithelial
CCDC68	ENSG00000166510	220180_at	80323	IC	Epithelial
HEPACAM2	ENSG00000188175	242601_at	253012	IC	Epithelial
TSPAN8	ENSG00000127324	203824_at	7103	IC	Epithelial
SVOPL	ENSG00000157703	1554300_a_at	136306	IC	Epithelial
BCAP29	ENSG00000075790	205084_at	55973	IC	Epithelial
MAN2A1	ENSG00000112893	205105_at	4124	IC	Epithelial
CYTIP	ENSG00000115165	209606_at	9595	IC	Epithelial
MBOAT1	ENSG00000172197	227379_at	154141	IC	Epithelial
CFTR	ENSG00000001626	205043_at	1080	IC	Epithelial
UNC13C	ENSG00000137766	1556096_s_at	440279	IC	Epithelial
PTGFR	ENSG00000122420	1555097_a_at	5737	IC	Epithelial
ADARB2	ENSG00000185736	220648_at	105	IC	Epithelial
DLG5	ENSG00000274429	201681_s_at	9231	IC	Epithelial
PLS1	ENSG00000120756	205190_at	5357	IC	Epithelial
TBL1X	ENSG00000101849	1570293_at	6907	IC	Epithelial
RGS7	ENSG00000182901	1554500_a_at	6000	IC	Epithelial
DNAH11	ENSG00000105877	1553159_at	8701	IC	Epithelial
CDH12	ENSG00000154162	207149_at	1010	IC	Epithelial
TIAM1	ENSG00000156299	206409_at	7074	IC	Epithelial
ATP10D	ENSG00000145246	213238_at	57205	IC	Epithelial
GPD1L	ENSG00000152642	212510_at	23171	IC	Epithelial
ITPK1	ENSG00000274958	210197_at	3705	IC	Epithelial
SDC2	ENSG00000169439	212158_at	6383	IC	Epithelial
ACAT1	ENSG00000075239	1554947_at	38	IC	Epithelial
COG5	ENSG00000164597	203630_s_at	10466	IC	Epithelial
RAB40B	ENSG00000141542	204547_at	10966	IC	Epithelial
FAM135A	ENSG00000082269	221233_s_at	57579	IC	Epithelial
KLHL23	ENSG00000213160	213610_s_at	151230	IC	Epithelial
LRIG2	ENSG00000198799	205953_at	9860	IC	Epithelial
SESTD1	ENSG00000187231	226763_at	91404	IC	Epithelial
ZNF431	ENSG00000196705	232338_at	170959	IC	Epithelial
SOGA1	ENSG00000149639	225473_at	140710	IC	Epithelial
CUL5	ENSG00000166266	203533_s_at	8065	IC	Epithelial
SOX6	ENSG00000110693	1563454_at	55553	IC	Epithelial
ARFGEF1	ENSG00000066777	202956_at	10565	IC	Epithelial
TLE1	ENSG00000196781	203222_s_at	7088	IC	Epithelial
ZFP64	ENSG00000020256	218968_s_at	55734	IC	Epithelial
SCAI	ENSG00000173611	214997_at	286205	IC	Epithelial
TRIM24	ENSG00000122779	1569316_at	8805	IC	Epithelial
FAM193A	ENSG00000125386	203600_s_at	8603	IC	Epithelial
U2SURP	ENSG00000163714	212060_at	23350	IC	Epithelial
ATP2B1	ENSG00000070961	209281_s_at	490	IC	Epithelial
SLC25A27	ENSG00000153291	1552774_a_at	9481	IC	Epithelial
GALNT7	ENSG00000109586	218313_s_at	51809	IC	Epithelial
TM9SF4	ENSG00000101337	212194_s_at	9777	IC	Epithelial
FASTKD1	ENSG00000138399	219002_at	79675	IC	Epithelial
PTPRB	ENSG00000127329	205846_at	5787	EC	Endothelial
FLT1	ENSG00000102755	210287_s_at	2321	EC	Endothelial
NOTCH4	ENSG00000234876	205247_at	4855	EC	Endothelial
PLAT	ENSG00000104368	201860_s_at	5327	EC	Endothelial
SLCO2A1	ENSG00000174640	204368_at	6578	EC	Endothelial
EGFL7	ENSG00000172889	218825_at	51162	EC	Endothelial
ERG	ENSG00000157554	1563392_at	2078	EC	Endothelial
PECAM1	ENSG00000261371	1558397_at	5175	EC	Endothelial
BTNL9	ENSG00000165810	1553279_at	153579	EC	Endothelial
PREX2	ENSG00000046889	220732_at	80243	EC	Endothelial
RUNX1T1	ENSG00000079102	1564642_at	862	EC	Endothelial
GFOD1	ENSG00000145990	1554486_a_at	54438	EC	Endothelial
KDR	ENSG00000128052	203934_at	3791	EC	Endothelial
EHD3	ENSG00000013016	218935_at	30845	EC	Endothelial
XAF1	ENSG00000132530	206133_at	54739	EC	Endothelial
KLF2	ENSG00000127528	219371_s_at	10365	EC	Endothelial
HECW2	ENSG00000138411	232080_at	57520	EC	Endothelial
CRHBP	ENSG00000145708	205984_at	1393	EC	Endothelial
TEK	ENSG00000120156	206702_at	7010	EC	Endothelial
ADGRL4	ENSG00000162618	219134_at	64123	EC	Endothelial
GRAPL	ENSG00000189152	1560524_at	400581	EC	Endothelial
EMID1	ENSG00000186998	1564251_at	129080	EC	Endothelial
SH2D3C	ENSG00000095370	1552667_a_at	10044	EC	Endothelial
HIF3A	ENSG00000124440	1555318_at	64344	EC	Endothelial
ARAP3	ENSG00000120318	218950_at	64411	EC	Endothelial
EFNB2	ENSG00000125266	202669_s_at	1948	EC	Endothelial
DYSF	ENSG00000135636	218660_at	8291	EC	Endothelial
SH3RF3	ENSG00000172985	228461_at	344558	EC	Endothelial
ARHGAP31	ENSG00000031081	226056_at	57514	EC	Endothelial
GNA14	ENSG00000156049	220108_at	9630	EC	Endothelial
NOSTRIN	ENSG00000275326	226992_at	115677	EC	Endothelial
EML1	ENSG00000066629	204796_at	2009	EC	Endothelial
SHANK3	ENSG00000251322	227923_at	85358	EC	Endothelial
PTPRR	ENSG00000153233	206084_at	5801	EC	Endothelial
HEG1	ENSG00000173706	212822_at	57493	EC	Endothelial
SEC14L1	ENSG00000129657	202082_s_at	6397	EC	Endothelial
TGFBR2	ENSG00000163513	207334_s_at	7048	EC	Endothelial
FGD5	ENSG00000154783	226984_at	152273	EC	Endothelial
IRAK3	ENSG00000090376	1568830_at	11213	EC	Endothelial
PIK3R3	ENSG00000117461	202743_at	8503	EC	Endothelial
CPAMD8	ENSG00000160111	227721_at	27151	EC	Endothelial
RXFP1	ENSG00000171509	1552715_a_at	59350	EC	Endothelial
PIK3C2B	ENSG00000133056	204484_at	5287	EC	Endothelial
ASAP1	ENSG00000153317	221039_s_at	50807	EC	Endothelial
BMPR2	ENSG00000204217	209920_at	659	EC	Endothelial
FMNL3	ENSG00000161791	227844_at	91010	EC	Endothelial
CMTM8	ENSG00000170293	235099_at	152189	EC	Endothelial
HDAC7	ENSG00000061273	217937_s_at	51564	EC	Endothelial
SGK1	ENSG00000118515	201739_at	6446	EC	Endothelial
RNF144A	ENSG00000151692	204040_at	9781	EC	Endothelial
KCNMB4	ENSG00000135643	219287_at	27345	EC	Endothelial
ANO6	ENSG00000177119	224906_at	196527	EC	Endothelial
ADAMTS6	ENSG00000049192	1570351_at	11174	EC	Endothelial
RASGRP3	ENSG00000152689	205801_s_at	25780	EC	Endothelial
NCOA3	ENSG00000124151	207700_s_at	8202	EC	Endothelial
FAR2	ENSG00000064763	1557796_at	55711	EC	Endothelial
MAP4K4	ENSG00000071054	1558732_at	9448	EC	Endothelial
RNF144B	ENSG00000137393	228153_at	255488	EC	Endothelial
FAT4	ENSG00000196159	219427_at	79633	EC	Endothelial
MARK4	ENSG00000007047	221560_at	57787	EC	Endothelial
PDIA5	ENSG00000065485	203857_s_at	10954	EC	Endothelial
KIAA1671	ENSG00000197077	1563478_at	85379	EC	Endothelial
SH3BP5	ENSG00000131370	201811_x_at	9467	EC	Endothelial
B2M	ENSG00000166710	201891_s_at	567	EC	Endothelial
PRKD2	ENSG00000105287	209282_at	25865	EC	Endothelial
RB1	ENSG00000139687	203132_at	5925	EC	Endothelial
TRIM56	ENSG00000169871	214808_at	81844	EC	Endothelial
ZNF438	ENSG00000183621	229743_at	220929	EC	Endothelial
SP100	ENSG00000067066	202864_s_at	6672	EC	Endothelial
PEAK1	ENSG00000173517	220008_at	79834	EC	Endothelial
DOCK9	ENSG00000088387	212538_at	23348	EC	Endothelial
RBFOX2	ENSG00000100320	212104_s_at	23543	EC	Endothelial
ZNF710	ENSG00000140548	213542_at	374655	EC	Endothelial
ZNRF1	ENSG00000186187	223382_s_at	84937	EC	Endothelial
CYTH3	ENSG00000008256	206523_at	9265	EC	Endothelial
SMYD3	ENSG00000185420	218788_s_at	64754	EC	Endothelial
CDK17	ENSG00000059758	206474_at	5128	EC	Endothelial
WASF2	ENSG00000158195	221725_at	10163	EC	Endothelial
NKTR	ENSG00000114857	1557736_at	4820	EC	Endothelial
ETV6	ENSG00000139083	205585_at	2120	EC	Endothelial
UPF3A	ENSG00000169062	206958_s_at	65110	EC	Endothelial
IFT140	ENSG00000187535	204792_s_at	9742	EC	Endothelial
CDC27	ENSG00000004897	217878_s_at	996	EC	Endothelial
RPS6KA2	ENSG00000071242	1557970_s_at	6196	EC	Endothelial
DCC	ENSG00000187323	206939_at	1630	other	NA
APBB1IP	ENSG00000077420	1554571_at	54518	other	NA
EGOT	ENSG00000235947	240475_at	100126791	other	NA
MYO3A	ENSG00000095777	1569186_at	53904	other	NA
PLA2G4C	ENSG00000105499	1554810_at	8605	other	NA
COL23A1	ENSG00000050767	229168_at	91522	other	NA
HHLA2	ENSG00000114455	220812_s_at	11148	other	NA
ELF3	ENSG00000163435	201003_x_at	1999	other	NA
CRYAB	ENSG00000109846	209283_at	1410	other	NA
SULT1C4	ENSG00000198075	1553321_a_at	27233	other	NA
TLL1	ENSG00000038295	1555071_at	7092	other	NA
UGT2A3	ENSG00000278216	219948_x_at	79799	other	NA
TJP2	ENSG00000119139	202085_at	9414	other	NA
VMP1	ENSG00000062716	220990_s_at	81671	other	NA
ZNF83	ENSG00000167766	221645_s_at	55769	other	NA
AGAP1	ENSG00000157985	204066_s_at	116987	other	NA
LPIN2	ENSG00000101577	202460_s_at	9663	other	NA
RHPN2	ENSG00000131941	227196_at	85415	other	NA
AR	ENSG00000169083	211110_s_at	367	other	NA
MB21D2	ENSG00000180611	227599_at	151963	other	NA
WDR13	ENSG00000101940	222138_s_at	64743	other	NA
USP311	ENSG00000103404	1558117_s_at	57478	other	NA
ENAH	ENSG00000154380	1553672_at	55740	other	NA
KMT2C	ENSG00000055609	1555408_at	58508	other	NA
FGD6	ENSG00000180263	1555137_a_at	55785	other	NA
NPIPB5	ENSG00000243716	211996_s_at	100132247	other	NA
UBE2D2	ENSG00000131508	201345_s_at	7322	other	NA
DIP2B	ENSG00000066084	1553271_at	57609	other	NA
MICAL3	ENSG00000243156	212715_s_at	57553	other	NA
TNFRSF10B	ENSG00000120889	209295_at	8795	other	NA
CDR2	ENSG00000140743	209501_at	1039	other	NA
RGS12	ENSG00000159788	1555033_a_at	6002	other	NA
PAX3	ENSG00000135903	207680_x_at	5077	other	NA
UMODL1	ENSG00000177398	1553183_at	89766	other	NA
WNT3	ENSG00000277641	221455_s_at	7473	other	NA
DONSON	ENSG00000159147	221677_s_at	29980	other	NA
AVPI1	ENSG00000119986	218631_at	60370	other	NA
GABRE	ENSG00000102287	204537_s_at	2564	other	NA
GRIA3	ENSG00000125675	1569290_s_at	2892	other	NA
SMOC1	ENSG00000198732	222783_s_at	64093	other	NA
SEZ6L	ENSG00000100095	207873_x_at	23544	other	NA
HS3ST4	ENSG00000182601	228206_at	9951	other	NA
CEP128	ENSG00000100629	1557755_at	145508	other	NA
MAP3K12	ENSG00000139625	205447_s_at	7786	other	NA
CEMIP	ENSG00000103888	1554685_a_at	57214	other	NA
BDH1	ENSG00000275544	1570336_at	622	other	NA
ACVR2B	ENSG00000114739	1559548_at	93	other	NA
FAM168A	ENSG00000054965	212357_at	23201	other	NA
NR4A1	ENSG00000123358	202340_x_at	3164	other	NA
LMBRD2	ENSG00000164187	226779_at	92255	other	NA
PPP5C	ENSG00000011485	201979_s_at	5536	other	NA
LENG8	ENSG00000276681	224673_at	114823	other	NA
OBSCN	ENSG00000154358	216085_at	84033	other	NA
CFH	ENSG00000000971	213800_at	3075	LH	Epithelial
KIRREL3	ENSG00000149571	240402_at	84623	LH	Epithelial
CLDN1	ENSG00000163347	218182_s_at	9076	LH	Epithelial
KCNT2	ENSG00000162687	244455_at	343450	LH	Epithelial
GRM5	ENSG00000168959	1565389_s_at	2915	LH	Epithelial
MGAT4C	ENSG00000182050	207447_s_at	25834	LH	Epithelial
CCDC85A	ENSG00000055813	233846_at	114800	LH	Epithelial
LRFN5	ENSG00000165379	230644_at	145581	LH	Epithelial
GPC4	ENSG00000076716	204983_s_at	2239	LH	Epithelial
LAMA3	ENSG00000053747	1560078_at	3909	LH	Epithelial
SGCD	ENSG00000170624	210329_s_at	6444	LH	Epithelial
TSPAN12	ENSG00000106025	219274_at	23554	LH	Epithelial
TPK1	ENSG00000196511	221218_s_at	27010	LH	Epithelial
SLC35F4	ENSG00000151812	240799_at	341880	LH	Epithelial
GRM8	ENSG00000179603	216255_s_at	2918	LH	Epithelial
NTRK3	ENSG00000140538	1557795_s_at	4916	other	Other
SYNPO2	ENSG00000172403	215439_x_at	171024	other	Other
LMOD1	ENSG00000163431	203766_s_at	25802	other	Other
ADIRF	ENSG00000148671	203571_s_at	10974	other	Other
CPED1	ENSG00000106034	220032_at	79974	other	Other
ADGRA2	ENSG00000020181	221814_at	25960	other	Other
LDB3	ENSG00000122367	213371_at	11155	other	Other
DAAM2	ENSG00000146122	212793_at	23500	other	Other
COL25A1	ENSG00000188517	1555253_at	84570	other	Other
ANO3	ENSG00000134343	215241_at	63982	other	Other
DGKG	ENSG00000058866	206395_at	1608	other	Other
ADCY3	ENSG00000138031	209321_s_at	109	other	Other
NOTCH3	ENSG00000074181	203238_s_at	4854	other	Other
MYH11	ENSG00000276480	1568760_at	4629	other	Other
PDZRN4	ENSG00000165966	220595_at	29951	other	Other
MRVI1	ENSG00000072952	224550_s_at	10335	other	Other
PRR16	ENSG00000184838	1554867_a_at	51334	other	Other
CRISPLD2	ENSG00000103196	1555809_at	83716	other	Other
PDE3A	ENSG00000172572	206389_s_at	5139	other	Other
DAPK2	ENSG00000035664	206324_s_at	23604	other	Other
PIEZO2	ENSG00000154864	1562488_at	63895	other	Other
ANTXR1	ENSG00000169604	220092_s_at	84168	other	Other
FILIP1	ENSG00000118407	1556325_at	27145	other	Other
FEM1B	ENSG00000169018	212374_at	10116	other	Other
AFAP1L2	ENSG00000169129	226829_at	84632	other	Other
ACTN1	ENSG00000072110	200943_at	87	other	Other
MYOM1	ENSG00000101605	205610_at	8736	other	Other
KCNAB1	ENSG00000169282	208213_s_at	7881	other	Other
CYTOR	ENSG00000222041	1562056_at	112597	other	Other
SPARCL1	ENSG00000152583	200795_at	8404	other	Other
SLC7A2	ENSG00000003989	207626_s_at	6542	other	Other
TMEM131L	ENSG00000121210	209760_at	23240	other	Other
TIMP2	ENSG00000035862	203167_at	7077	other	Other
NBEAL1	ENSG00000144426	1554106_at	65065	other	Other
PIK3R5	ENSG00000141506	220566_at	23533	other	Other
ITK	ENSG00000113263	211339_s_at	3702	other	Other
CD247	ENSG00000198821	210031_at	919	other	Other
CARD11	ENSG00000198286	223514_at	84433	other	Other
THEMIS	ENSG00000172673	1558972_s_at	387357	other	Other
PTPRC	ENSG00000262418	1552480_s_at	5788	other	Other
ARHGAP15	ENSG00000075884	218870_at	55843	other	Other
BCL11B	ENSG00000127152	219528_s_at	64919	other	Other
PRKCB	ENSG00000166501	207957_s_at	5579	other	Other
DEF6	ENSG00000023892	221293_s_at	50619	other	Other
ARHGAP25	ENSG00000163219	1555076_at	9938	other	Other
ADGRE5	ENSG00000123146	202910_s_at	976	other	Other
STAT4	ENSG00000138378	206118_at	6775	other	Other
INPP5D	ENSG00000168918	1568943_at	3635	other	Other
POU2F2	ENSG00000028277	211771_s_at	5452	other	Other
AOAH	ENSG00000136250	205639_at	313	other	Other
MYO1F	ENSG00000142347	213733_at	4542	other	Other
RIPOR2	ENSG00000111913	206707_x_at	9750	other	Other
P2RY8	ENSG00000182162	229686_at	286530	other	Other
STK10	ENSG00000072786	203047_at	6793	other	Other
PREX1	ENSG00000124126	224925_at	57580	other	Other
ITGA4	ENSG00000115232	205885_s_at	3676	other	Other
GRK2	ENSG00000173020	201401_s_at	156	other	Other
FYB1	ENSG00000082074	205285_s_at	2533	other	Other
RPS6KA5	ENSG00000100784	1554319_at	9252	other	Other
DOCK2	ENSG00000134516	1554325_at	1794	other	Other
CAMK4	ENSG00000152495	210349_at	814	other	Other
KCNAB2	ENSG00000069424	203402_at	8514	other	Other
