# Supplementary material for: Chemotaxis overrides the killing response in alloreactive CTLs, providing vascular immune privilege during cellular rejection
Source: J Clin Invest. 2025 May 22;135(14):e155191. doi: 10.1172/JCI155191 (PMC12259268; doi:10.1172/JCI155191)
Supplement: Supporting data values [file jci-135-155191-s214.xlsx]

## Sheet: Fig 1B - left
PROBEID	ENTREZID	SYMBOL	GENENAME	logFC	AveExpr	t	P.Value	adj.P.Val	B	entrezgene_id	hgnc_symbol	ensembl_gene_id	affy_hg_u133_plus_2
207795_s_at	3824	KLRD1	killer cell lectin like receptor D1	0.654043	6.4686	8.67828	2.92129e-17	6.80823e-14	28.3959	3824	KLRD1	ENSG00000134539	207795_s_at
1558397_at	5175	PECAM1	platelet and endothelial cell adhesion molecule 1	0.476	6.744	7.25017	1.12854e-12	5.77347e-10	18.262	5175	PECAM1	ENSG00000261371	1558397_at
205984_at	1393	CRHBP	corticotropin releasing hormone binding protein	-0.644459	7.92625	-6.58852	8.8673e-11	2.6196e-08	14.0918	1393	CRHBP	ENSG00000145708	205984_at
212822_at	57493	HEG1	heart development protein with EGF like domains 1	0.237344	8.35906	5.82706	8.68737e-09	1.53124e-06	9.72927	57493	HEG1	ENSG00000173706	212822_at
219134_at	64123	ADGRL4	adhesion G protein-coupled receptor L4	0.530223	8.3694	5.66343	2.18531e-08	3.44638e-06	8.85465	64123	ADGRL4	ENSG00000162618	219134_at
202625_at	4067	LYN	LYN proto-oncogene, Src family tyrosine kinase	0.473573	7.75894	5.5899	3.28374e-08	5.10196e-06	8.46895	4067	LYN	ENSG00000254087	202626_s_at
218935_at	30845	EHD3	EH domain containing 3	-0.334509	7.92375	-5.45207	6.95846e-08	9.78388e-06	7.75841	30845	EHD3	ENSG00000013016	218935_at
201891_s_at	567	B2M	beta-2-microglobulin	0.108004	14.08	5.20444	2.57548e-07	3.05202e-05	6.52269	567	B2M	ENSG00000166710	201891_s_at
219371_s_at	10365	KLF2	Kruppel like factor 2	0.297915	9.11628	5.17182	3.0481e-07	3.55188e-05	6.36385	10365	KLF2	ENSG00000127528	219371_s_at
206702_at	7010	TEK	TEK receptor tyrosine kinase	0.216187	8.58547	4.92485	1.05952e-06	0.000106332	5.1913	7010	TEK	ENSG00000120156	206702_at
201860_s_at	5327	PLAT	plasminogen activator, tissue type	0.29961	9.36282	4.89799	1.20948e-06	0.000117995	5.06694	5327	PLAT	ENSG00000104368	201860_s_at
209606_at	9595	CYTIP	cytohesin 1 interacting protein	0.539746	6.84997	4.65879	3.823e-06	0.000306059	3.98786	9595	CYTIP	ENSG00000115165	209606_at
1552713_a_at	6521	SLC4A1	solute carrier family 4 member 1 (Diego blood group)	-0.35511	6.30308	-4.54858	6.38873e-06	0.000471844	3.50769	6521	SLC4A1	ENSG00000004939	1552713_a_at
202668_at	1948	EFNB2	ephrin B2	-0.214824	8.99153	-4.47366	9.00282e-06	0.000631552	3.18746	1948	EFNB2	ENSG00000125266	202669_s_at
205859_at	9450	LY86	lymphocyte antigen 86	0.339553	7.75583	4.44513	1.02458e-05	0.000704609	3.06682	9450	LY86	ENSG00000112799	205859_at
204484_at	5287	PIK3C2B	phosphatidylinositol-4-phosphate 3-kinase catalytic subunit type 2 beta	0.16854	8.77825	4.32555	1.74816e-05	0.00109797	2.56914	5287	PIK3C2B	ENSG00000133056	204484_at
1555097_a_at	5737	PTGFR	prostaglandin F receptor	-0.21246	4.43456	-4.32485	1.75361e-05	0.00109797	2.56624	5737	PTGFR	ENSG00000122420	1555097_a_at
223704_s_at	10655	DMRT2	doublesex and mab-3 related transcription factor 2	-0.420661	8.0335	-4.30329	1.92836e-05	0.00118199	2.47788	10655	DMRT2	ENSG00000173253	223986_x_at
201842_s_at	2202	EFEMP1	EGF containing fibulin extracellular matrix protein 1	0.231878	11.062	4.30275	1.93289e-05	0.00118199	2.47569	2202	EFEMP1	ENSG00000115380	201842_s_at
219429_at	79152	FA2H	fatty acid 2-hydroxylase	-0.176155	6.8047	-4.08393	4.95201e-05	0.002571	1.60272	79152	FA2H	ENSG00000103089	219429_at
1554500_a_at	6000	RGS7	regulator of G protein signaling 7	-0.186419	4.60898	-4.06276	5.41161e-05	0.0027685	1.52058	6000	RGS7	ENSG00000182901	1554500_a_at
204368_at	6578	SLCO2A1	solute carrier organic anion transporter family member 2A1	0.223015	9.25424	4.02904	6.22853e-05	0.00309582	1.39055	6578	SLCO2A1	ENSG00000174640	204368_at
201432_at	847	CAT	catalase	-0.177405	12.6777	-3.99306	7.22847e-05	0.00349348	1.25296	847	CAT	ENSG00000121691	201432_at
242601_at	253012	HEPACAM2	HEPACAM family member 2	-0.436416	7.2382	-3.96715	8.04083e-05	0.00381576	1.15461	253012	HEPACAM2	ENSG00000188175	242601_at
228461_at	344558	SH3RF3	SH3 domain containing ring finger 3	0.153048	7.23984	3.88076	0.000114202	0.00507499	0.831064	344558	SH3RF3	ENSG00000172985	228461_at
1556554_at	135892	TRIM50	tripartite motif containing 50	-0.257543	6.40623	-3.81721	0.000147206	0.0062503	0.597419	135892	TRIM50	ENSG00000146755	1556554_at
223800_s_at	96626	LIMS3	LIM zinc finger domain containing 3	-0.258782	5.6843	-3.75092	0.000191107	0.00770568	0.357627	96626	LIMS3	ENSG00000256977	212687_at
212538_at	23348	DOCK9	dedicator of cytokinesis 9	0.249228	8.67893	3.73788	0.000201085	0.00803381	0.310924	23348	DOCK9	ENSG00000088387	212538_at
213245_at	107	ADCY1	adenylate cyclase 1	-0.171239	5.60047	-3.69996	0.00023295	0.0090484	0.176027	107	ADCY1	ENSG00000164742	213245_at
201007_at	3032	HADHB	hydroxyacyl-CoA dehydrogenase trifunctional multienzyme complex subunit beta	-0.0881729	11.9024	-3.63402	0.00029995	0.0113156	-0.0554336	3032	HADHB	ENSG00000138029	201007_at
227923_at	85358	SHANK3	SH3 and multiple ankyrin repeat domains 3	0.191127	8.43341	3.61885	0.000317734	0.0119008	-0.108107	85358	SHANK3	ENSG00000251322	227923_at
218825_at	51162	EGFL7	EGF like domain multiple 7	0.158329	7.83219	3.59938	0.000342011	0.012652	-0.175402	51162	EGFL7	ENSG00000172889	218825_at
205665_at	10867	TSPAN9	tetraspanin 9	-0.129452	7.28218	-3.53966	0.000427773	0.0152835	-0.379651	10867	TSPAN9	ENSG00000011105	205665_at
226980_at	55789	DEPDC1B	DEP domain containing 1B	-0.211765	4.49399	-3.53924	0.000428448	0.0152835	-0.38109	55789	DEPDC1B	ENSG00000035499	226980_at
221039_s_at	50807	ASAP1	ArfGAP with SH3 domain, ankyrin repeat and PH domain 1	0.220321	7.07409	3.5335	0.000437682	0.0155336	-0.400532	50807	ASAP1	ENSG00000153317	221039_s_at
223754_at	84281	C2orf88	chromosome 2 open reading frame 88	-0.166799	7.05374	-3.49823	0.000498669	0.017175	-0.519403	84281	C2orf88	ENSG00000187699	223754_at
205051_s_at	3815	KIT	KIT proto-oncogene, receptor tyrosine kinase	-0.219773	8.11668	-3.48929	0.000515345	0.0175762	-0.549354	3815	KIT	ENSG00000157404	205051_s_at
207332_s_at	7037	TFRC	transferrin receptor	-0.207547	9.9601	-3.48222	0.000528905	0.0179511	-0.572997	7037	TFRC	ENSG00000072274	207332_s_at
1552667_a_at	10044	SH2D3C	SH2 domain containing 3C	0.138726	6.65281	3.45278	0.00058902	0.0195177	-0.67093	10044	SH2D3C	ENSG00000095370	1552667_a_at
1554701_a_at	125058	TBC1D16	TBC1 domain family member 16	-0.115968	6.6208	-3.41874	0.000666416	0.021308	-0.783113	125058	TBC1D16	ENSG00000167291	1554701_a_at
1552842_at	266722	HS6ST3	heparan sulfate 6-O-sulfotransferase 3	-0.115262	5.1128	-3.29971	0.00101803	0.0296572	-1.16706	266722	HS6ST3	ENSG00000185352	1552842_at
218950_at	64411	ARAP3	ArfGAP with RhoGAP domain, ankyrin repeat and PH domain 3	0.108569	7.7282	3.28438	0.00107416	0.0308214	-1.21556	64411	ARAP3	ENSG00000120318	218950_at
202288_at	2475	MTOR	mechanistic target of rapamycin kinase	-0.0715048	7.03652	-3.26912	0.00113285	0.0318093	-1.26362	2475	MTOR	ENSG00000198793	202288_at
206440_at	8825	LIN7A	lin-7 homolog A, crumbs cell polarity complex component	-0.141678	6.0993	-3.23129	0.00129139	0.034755	-1.3818	8825	LIN7A	ENSG00000111052	206440_at
202743_at	8503	PIK3R3	phosphoinositide-3-kinase regulatory subunit 3	0.124874	8.88938	3.19608	0.00145715	0.0379203	-1.4906	8503	PIK3R3	ENSG00000117461	202743_at
209282_at	25865	PRKD2	protein kinase D2	0.1306	7.41376	3.18951	0.0014902	0.0383992	-1.51078	25865	PRKD2	ENSG00000105287	209282_at
226056_at	57514	ARHGAP31	Rho GTPase activating protein 31	0.092098	6.82971	3.15742	0.00166168	0.0416413	-1.60874	57514	ARHGAP31	ENSG00000031081	226056_at
231876_at	81844	TRIM56	tripartite motif containing 56	0.130151	8.70173	3.15434	0.00167905	0.0420234	-1.61809	81844	TRIM56	ENSG00000169871	214808_at
204720_s_at	9829	DNAJC6	DnaJ heat shock protein family (Hsp40) member C6	-0.243826	8.63884	-3.12881	0.00182968	0.0447812	-1.69524	9829	DNAJC6	ENSG00000116675	204721_s_at
221725_at	10163	WASF2	WASP family member 2	0.108722	8.50045	3.12415	0.0018585	0.0451181	-1.70927	10163	WASF2	ENSG00000158195	221725_at
229759_s_at	79674	VEPH1	ventricular zone expressed PH domain containing 1	-0.199866	7.78616	-3.11694	0.00190388	0.045901	-1.73092	79674	VEPH1	ENSG00000197415	229759_s_at
202067_s_at	3949	LDLR	low density lipoprotein receptor	0.133005	6.34325	3.11322	0.0019277	0.0462626	-1.74207	3949	LDLR	ENSG00000130164	202068_s_at
202863_at	6672	SP100	SP100 nuclear antigen	0.151198	8.46995	3.07896	0.00216038	0.0501815	-1.8442	6672	SP100	ENSG00000067066	202864_s_at
204991_s_at	4771	NF2	neurofibromin 2	-0.0805741	5.75773	-3.07483	0.00219008	0.0506472	-1.85643	4771	NF2	ENSG00000186575	204991_s_at
1557384_at	7690	ZNF131	zinc finger protein 131	0.118196	7.01609	3.04549	0.00241222	0.0538267	-1.94287	7690	ZNF131	ENSG00000172262	1557384_at
203517_at	10651	MTX2	metaxin 2	-0.0812193	9.71418	-3.03013	0.00253667	0.055764	-1.98783	10651	MTX2	ENSG00000128654	203517_at
202851_at	79719	AAGAB	alpha and gamma adaptin binding protein	-0.0819814	7.17535	-3.0223	0.00260232	0.0566221	-2.01066	79719	AAGAB	ENSG00000103591	202851_at
225627_s_at	57685	CACHD1	cache domain containing 1	-0.148001	8.32876	-3.00013	0.00279672	0.0595546	-2.07496	57685	CACHD1	ENSG00000158966	225627_s_at
1553799_at	196951	FAM227B	family with sequence similarity 227 member B	-0.0539572	3.5333	-2.97618	0.00302162	0.0628756	-2.14392	196951	FAM227B	ENSG00000166262	1553799_at
231517_at	440590	ZYG11A	zyg-11 family member A, cell cycle regulator	-0.202781	6.5049	-2.96264	0.00315597	0.0649621	-2.18267	440590	ZYG11A	ENSG00000203995	231517_at
212510_at	23171	GPD1L	glycerol-3-phosphate dehydrogenase 1 like	-0.118828	9.86301	-2.96213	0.00316112	0.0650044	-2.18412	23171	GPD1L	ENSG00000152642	212510_at
204745_x_at	4495	MT1G	metallothionein 1G	-0.236209	13.0578	-2.91926	0.00362395	0.0717775	-2.30565	4495	MT1G	ENSG00000125144	204745_x_at
217545_at	79784	MYH14	myosin heavy chain 14	-0.0979959	6.79531	-2.91489	0.00367438	0.0725025	-2.31793	79784	MYH14	ENSG00000105357	217545_at
225881_at	84912	SLC35B4	solute carrier family 35 member B4	-0.108024	8.84799	-2.90786	0.00375697	0.0734468	-2.33766	84912	SLC35B4	ENSG00000205060	225881_at
226281_at	92737	DNER	delta/notch like EGF repeat containing	-0.275802	8.34901	-2.87761	0.00413193	0.0788601	-2.42206	92737	DNER	ENSG00000187957	226281_at
1554778_at	90102	PHLDB2	pleckstrin homology like domain family B member 2	-0.0367214	3.093	-2.86381	0.00431394	0.0814445	-2.46026	90102	PHLDB2	ENSG00000144824	1554778_at
219554_at	51458	RHCG	Rh family C glycoprotein	-0.273668	8.37158	-2.85679	0.00440943	0.082737	-2.47964	51458	RHCG	ENSG00000140519	219554_at
1564514_at	54861	SNRK	SNF related kinase	-0.056393	3.87986	-2.85194	0.00447643	0.0836837	-2.49299	54861	SNRK	ENSG00000163788	207474_at
221878_at	388969	C2orf68	chromosome 2 open reading frame 68	0.107062	7.63917	2.84752	0.00453828	0.084689	-2.50514	388969	C2orf68	ENSG00000168887	221878_at
221848_at	84619	ZGPAT	zinc finger CCCH-type and G-patch domain containing	-0.255507	9.03093	-2.79934	0.00526502	0.0931145	-2.6364	84619	ZGPAT	ENSG00000197114	221848_at
208146_s_at	54504	CPVL	carboxypeptidase vitellogenic like	0.164328	10.0036	2.78845	0.00544327	0.0953026	-2.66577	54504	CPVL	ENSG00000106066	208146_s_at
220232_at	79966	SCD5	stearoyl-CoA desaturase 5	0.18099	7.25275	2.77948	0.00559403	0.0973732	-2.68986	79966	SCD5	ENSG00000145284	220232_at
228153_at	255488	RNF144B	ring finger protein 144B	0.233496	9.55635	2.76032	0.00592902	0.101271	-2.74109	255488	RNF144B	ENSG00000137393	228153_at
1554343_a_at	26228	STAP1	signal transducing adaptor family member 1	-0.171205	6.44063	-2.73946	0.00631437	0.1049	-2.79649	26228	STAP1	ENSG00000035720	1554343_a_at
207548_at	2917	GRM7	glutamate metabotropic receptor 7	0.0400847	3.2555	2.72062	0.00668149	0.10881	-2.84615	2917	GRM7	ENSG00000196277	207548_at
217762_s_at	11031	RAB31	RAB31, member RAS oncogene family	0.223365	8.61884	2.70151	0.00707342	0.112946	-2.89618	11031	RAB31	ENSG00000168461	217764_s_at
1559355_at	11249	NXPH2	neurexophilin 2	-0.0884388	5.61507	-2.68249	0.007484	0.115936	-2.94564	11249	NXPH2	ENSG00000144227	1559355_at
202501_at	10982	MAPRE2	microtubule associated protein RP/EB family member 2	0.0868426	9.11144	2.67816	0.00758058	0.116828	-2.95687	10982	MAPRE2	ENSG00000166974	202501_at
220736_at	80704	SLC19A3	solute carrier family 19 member 3	-0.149525	5.05562	-2.64916	0.00825542	0.121856	-3.03149	80704	SLC19A3	ENSG00000135917	220736_at
204187_at	2766	GMPR	guanosine monophosphate reductase	-0.153937	7.68619	-2.64251	0.00841758	0.12299	-3.04849	2766	GMPR	ENSG00000137198	204187_at
203282_at	2632	GBE1	1,4-alpha-glucan branching enzyme 1	-0.10502	10.2627	-2.63741	0.00854405	0.124357	-3.06152	2632	GBE1	ENSG00000114480	203282_at
204547_at	10966	RAB40B	RAB40B, member RAS oncogene family	-0.119839	9.70855	-2.63619	0.00857446	0.12454	-3.06462	10966	RAB40B	ENSG00000141542	204547_at
203857_s_at	10954	PDIA5	protein disulfide isomerase family A member 5	-0.0886338	8.76033	-2.62904	0.00875487	0.126469	-3.0828	10954	PDIA5	ENSG00000065485	203857_s_at
205474_at	51379	CRLF3	cytokine receptor like factor 3	0.192526	8.67875	2.60503	0.00938618	0.13222	-3.14353	51379	CRLF3	ENSG00000176390	205474_at
205093_at	22874	PLEKHA6	pleckstrin homology domain containing A6	-0.105842	7.39751	-2.57166	0.0103311	0.140165	-3.22703	22874	PLEKHA6	ENSG00000143850	205093_at
1559688_at	400581	GRAPL	GRB2 related adaptor protein like	0.109759	3.83581	2.56422	0.0105531	0.142348	-3.24551	400581	GRAPL	ENSG00000189152	1560524_at
212627_s_at	23016	EXOSC7	exosome component 7	-0.0805843	9.17925	-2.56018	0.0106754	0.142986	-3.25552	23016	EXOSC7	ENSG00000075914	205200_at
205126_at	7444	VRK2	VRK serine/threonine kinase 2	0.130379	8.03221	2.54735	0.0110721	0.146338	-3.2872	7444	VRK2	ENSG00000028116	205126_at
1555444_a_at	4660	PPP1R12B	protein phosphatase 1 regulatory subunit 12B	-0.0467441	3.26523	-2.54242	0.0112279	0.147653	-3.29933	4660	PPP1R12B	ENSG00000077157	1555444_a_at
230890_at	57536	KIAA1328	KIAA1328	-0.0556513	4.76066	-2.51855	0.0120109	0.154843	-3.35776	57536	KIAA1328	ENSG00000150477	230890_at
212836_at	10714	POLD3	DNA polymerase delta 3, accessory subunit	-0.119719	7.9135	-2.5048	0.0124833	0.158786	-3.39115	10714	POLD3	ENSG00000077514	212836_at
206810_at	51710	ZNF44	zinc finger protein 44	-0.0740073	4.4798	-2.4997	0.0126628	0.159854	-3.4035	51710	ZNF44	ENSG00000197857	206810_at
1558315_s_at	84376	HOOK3	hook microtubule tethering protein 3	0.0773011	3.49505	2.49589	0.0127983	0.160746	-3.4127	84376	HOOK3	ENSG00000168172	1558315_s_at
1553013_at	129684	CNTNAP5	contactin associated protein like 5	-0.0672884	4.31403	-2.48034	0.0133652	0.164807	-3.45015	129684	CNTNAP5	ENSG00000155052	1553418_a_at
207603_at	9497	SLC4A7	solute carrier family 4 member 7	-0.0549092	3.45675	-2.48001	0.0133774	0.16486	-3.45094	9497	SLC4A7	ENSG00000033867	207604_s_at
204621_s_at	4929	NR4A2	nuclear receptor subfamily 4 group A member 2	0.144196	4.87681	2.4695	0.0137732	0.167766	-3.4761	4929	NR4A2	ENSG00000153234	204621_s_at
221102_s_at	140803	TRPM6	transient receptor potential cation channel subfamily M member 6	-0.0857909	5.66595	-2.46294	0.0140254	0.169479	-3.49175	140803	TRPM6	ENSG00000119121	221102_s_at
218392_x_at	94081	SFXN1	sideroflexin 1	-0.134971	8.45602	-2.45776	0.0142278	0.17053	-3.5041	94081	SFXN1	ENSG00000164466	218392_x_at
202920_at	287	ANK2	ankyrin 2	-0.200828	11.4792	-2.45421	0.0143677	0.171424	-3.51254	287	ANK2	ENSG00000145362	202921_s_at
202738_s_at	5257	PHKB	phosphorylase kinase regulatory subunit beta	-0.0658591	9.13067	-2.45253	0.0144342	0.171924	-3.51652	5257	PHKB	ENSG00000102893	202739_s_at
1556373_a_at	222234	FAM185A	family with sequence similarity 185 member A	0.136819	6.52895	2.44328	0.014806	0.174372	-3.53842	222234	FAM185A	ENSG00000222011	236182_at
205643_s_at	5521	PPP2R2B	protein phosphatase 2 regulatory subunit Bbeta	-0.0860803	4.89299	-2.43391	0.0151917	0.176853	-3.56055	5521	PPP2R2B	ENSG00000156475	205643_s_at
204406_at	2321	FLT1	fms related tyrosine kinase 1	0.0600638	5.07108	2.42755	0.015458	0.179233	-3.5755	2321	FLT1	ENSG00000102755	210287_s_at
201410_at	55041	PLEKHB2	pleckstrin homology domain containing B2	-0.0864287	11.3854	-2.42104	0.0157354	0.181454	-3.59078	55041	PLEKHB2	ENSG00000115762	201411_s_at
213497_at	25841	ABTB2	ankyrin repeat and BTB domain containing 2	-0.0779342	8.02501	-2.41595	0.0159552	0.182277	-3.60271	25841	ABTB2	ENSG00000166016	213497_at
204753_s_at	3131	HLF	HLF transcription factor, PAR bZIP family member	-0.154593	8.18797	-2.40223	0.0165608	0.186453	-3.63468	3131	HLF	ENSG00000108924	204755_x_at
209692_at	2139	EYA2	EYA transcriptional coactivator and phosphatase 2	-0.137421	6.84823	-2.38469	0.0173648	0.192306	-3.67533	2139	EYA2	ENSG00000064655	209692_at
224810_s_at	88455	ANKRD13A	ankyrin repeat domain 13A	0.0953658	9.91179	2.38214	0.0174845	0.192412	-3.68121	88455	ANKRD13A	ENSG00000076513	224810_s_at
204147_s_at	7027	TFDP1	transcription factor Dp-1	-0.0616357	6.82302	-2.37201	0.0179674	0.19608	-3.70454	7027	TFDP1	ENSG00000198176	204147_s_at
225629_s_at	57659	ZBTB4	zinc finger and BTB domain containing 4	0.0810583	9.26448	2.36783	0.0181697	0.197261	-3.71412	57659	ZBTB4	ENSG00000174282	225629_s_at
200996_at	10096	ACTR3	actin related protein 3	0.117073	10.8175	2.36216	0.0184478	0.198848	-3.72711	10096	ACTR3	ENSG00000115091	200996_at
213142_x_at	54103	GSAP	gamma-secretase activating protein	0.146408	9.01126	2.35981	0.0185643	0.199583	-3.73249	54103	GSAP	ENSG00000186088	213142_x_at
202693_s_at	9263	STK17A	serine/threonine kinase 17a	0.165954	8.2444	2.35675	0.0187163	0.200396	-3.73947	9263	STK17A	ENSG00000164543	202695_s_at
212224_at	216	ALDH1A1	aldehyde dehydrogenase 1 family member A1	-0.0991092	11.5947	-2.35549	0.0187795	0.200625	-3.74235	216	ALDH1A1	ENSG00000165092	212224_at
221620_s_at	79135	APOO	apolipoprotein O	-0.09807	9.73505	-2.33515	0.019824	0.205267	-3.78856	79135	APOO	ENSG00000184831	221620_s_at
213800_at	3075	CFH	complement factor H	0.221648	8.10706	2.32987	0.020103	0.207204	-3.80048	3075	CFH	ENSG00000000971	213800_at
1568941_a_at	3183	HNRNPC	heterogeneous nuclear ribonucleoprotein C (C1/C2)	-0.0397834	3.30495	-2.32594	0.0203129	0.20848	-3.80933	3183	HNRNPC	ENSG00000092199	1568941_a_at
208591_s_at	5140	PDE3B	phosphodiesterase 3B	-0.0848511	7.03846	-2.32271	0.0204873	0.209314	-3.81662	5140	PDE3B	ENSG00000152270	208591_s_at
226011_at	151903	CCDC12	coiled-coil domain containing 12	0.0644307	9.39105	2.30867	0.0212592	0.213355	-3.84811	151903	CCDC12	ENSG00000160799	226011_at
1566269_at	253959	RALGAPA1	Ral GTPase activating protein catalytic alpha subunit 1	-0.0431909	4.09561	-2.30531	0.0214478	0.214223	-3.85562	253959	RALGAPA1	ENSG00000174373	213049_at
201810_s_at	9467	SH3BP5	SH3 domain binding protein 5	0.163614	9.11864	2.29911	0.0217994	0.216395	-3.86945	9467	SH3BP5	ENSG00000131370	201811_x_at
219648_at	55686	MREG	melanoregulin	-0.123634	7.09738	-2.29863	0.0218266	0.216556	-3.87051	55686	MREG	ENSG00000118242	219648_at
219549_s_at	10313	RTN3	reticulon 3	-0.141559	9.72252	-2.29699	0.0219206	0.216982	-3.87416	10313	RTN3	ENSG00000133318	219549_s_at
1563478_at	85379	KIAA1671	KIAA1671	0.078037	5.10904	2.27643	0.0231281	0.223323	-3.9197	85379	KIAA1671	ENSG00000197077	1563478_at
1555814_a_at	387	RHOA	ras homolog family member A	0.114155	10.8975	2.27079	0.0234694	0.225295	-3.93213	387	RHOA	ENSG00000067560	1555814_a_at
1555274_a_at	85465	SELENOI	selenoprotein I	-0.1133	6.19416	-2.26554	0.0237912	0.226827	-3.94367	85465	SELENOI	ENSG00000138018	1555274_a_at
213925_at	375057	STUM	stum, mechanosensory transduction mediator homolog	-0.129925	7.09943	-2.25812	0.0242524	0.229659	-3.95994	375057	STUM	ENSG00000203685	213925_at
204860_s_at	4671	NAIP	NLR family apoptosis inhibitory protein	0.265944	6.60123	2.25287	0.0245831	0.231432	-3.9714	4671	NAIP	ENSG00000276068	204861_s_at
221218_s_at	27010	TPK1	thiamin pyrophosphokinase 1	0.125159	7.41	2.23784	0.0255526	0.23581	-4.00412	27010	TPK1	ENSG00000196511	221218_s_at
206330_s_at	53358	SHC3	SHC adaptor protein 3	-0.0731007	5.65395	-2.23739	0.025582	0.23586	-4.00509	53358	SHC3	ENSG00000148082	206330_s_at
1553279_at	153579	BTNL9	butyrophilin like 9	-0.0728229	7.24176	-2.23094	0.0260082	0.2377	-4.01905	153579	BTNL9	ENSG00000165810	1553279_at
226992_at	115677	NOSTRIN	nitric oxide synthase trafficking	0.144707	8.26376	2.22882	0.0261497	0.238056	-4.02364	115677	NOSTRIN	ENSG00000275326	226992_at
204653_at	7020	TFAP2A	transcription factor AP-2 alpha	-0.138276	7.82143	-2.22721	0.0262576	0.238318	-4.02711	7020	TFAP2A	ENSG00000137203	204654_s_at
1566110_at	9780	PIEZO1	piezo type mechanosensitive ion channel component 1	-0.0586943	6.37735	-2.22367	0.0264965	0.239252	-4.03476	9780	PIEZO1	ENSG00000103335	202771_at
208354_s_at	6559	SLC12A3	solute carrier family 12 member 3	-0.247322	8.06759	-2.21316	0.0272159	0.243038	-4.05735	6559	SLC12A3	ENSG00000070915	208354_s_at
211626_x_at	2078	ERG	ETS transcription factor ERG	0.101297	6.32278	2.20164	0.0280237	0.246947	-4.082	2078	ERG	ENSG00000157554	1563392_at
1560145_at	4289	MKLN1	muskelin 1	0.115518	7.78089	2.20001	0.0281394	0.24719	-4.08547	4289	MKLN1	ENSG00000128585	1560145_at
204983_s_at	2239	GPC4	glypican 4	-0.136825	8.60114	-2.18805	0.0290032	0.25056	-4.11091	2239	GPC4	ENSG00000076716	204983_s_at
205765_at	1577	CYP3A5	cytochrome P450 family 3 subfamily A member 5	0.238157	7.72306	2.1819	0.0294565	0.252875	-4.12395	1577	CYP3A5	ENSG00000106258	205765_at
222896_at	79041	TMEM38A	transmembrane protein 38A	-0.150209	6.69448	-2.16071	0.0310639	0.258969	-4.16855	79041	TMEM38A	ENSG00000072954	222896_at
205953_at	9860	LRIG2	leucine rich repeats and immunoglobulin like domains 2	-0.102446	6.79448	-2.15454	0.0315463	0.261161	-4.18147	9860	LRIG2	ENSG00000198799	205953_at
203115_at	2235	FECH	ferrochelatase	-0.135588	8.24922	-2.14827	0.0320424	0.262433	-4.19454	2235	FECH	ENSG00000066926	203115_at
235099_at	152189	CMTM8	CKLF like MARVEL transmembrane domain containing 8	-0.143817	7.55953	-2.135	0.0331156	0.26736	-4.22211	152189	CMTM8	ENSG00000170293	235099_at
1555037_a_at	3417	IDH1	isocitrate dehydrogenase (NADP(+)) 1, cytosolic	-0.122499	11.0528	-2.12593	0.0338667	0.271893	-4.24085	3417	IDH1	ENSG00000138413	1555037_a_at
203123_s_at	4891	SLC11A2	solute carrier family 11 member 2	-0.0748432	8.33271	-2.12178	0.0342153	0.273605	-4.24941	4891	SLC11A2	ENSG00000110911	203125_x_at
238732_at	255631	COL24A1	collagen type XXIV alpha 1 chain	-0.0823357	3.93129	-2.1209	0.0342889	0.273672	-4.2512	255631	COL24A1	ENSG00000171502	238732_at
205420_at	5191	PEX7	peroxisomal biogenesis factor 7	-0.110577	7.77778	-2.11221	0.0350305	0.277434	-4.26906	5191	PEX7	ENSG00000112357	205420_at
1554638_at	9765	ZFYVE16	zinc finger FYVE-type containing 16	0.141638	6.77805	2.10563	0.0355999	0.278935	-4.2825	9765	ZFYVE16	ENSG00000039319	1554638_at
202893_at	10497	UNC13B	unc-13 homolog B	-0.0676543	9.61422	-2.09192	0.0368135	0.282994	-4.31042	10497	UNC13B	ENSG00000198722	202893_at
1552378_s_at	157506	RDH10	retinol dehydrogenase 10	-0.114596	6.9802	-2.07449	0.0384076	0.288783	-4.34566	157506	RDH10	ENSG00000121039	1552378_s_at
201562_s_at	6652	SORD	sorbitol dehydrogenase	-0.1991	9.63702	-2.0695	0.0388736	0.290376	-4.35567	6652	SORD	ENSG00000140263	201562_s_at
202939_at	10269	ZMPSTE24	zinc metallopeptidase STE24	-0.0616939	10.5906	-2.064	0.039394	0.291872	-4.3667	10269	ZMPSTE24	ENSG00000084073	202939_at
216226_at	6875	TAF4B	TATA-box binding protein associated factor 4b	-0.0850197	5.64887	-2.05641	0.0401221	0.295181	-4.38189	6875	TAF4B	ENSG00000141384	216226_at
228720_at	57537	SORCS2	sortilin related VPS10 domain containing receptor 2	-0.0978067	6.78581	-2.03527	0.0422083	0.303712	-4.42384	57537	SORCS2	ENSG00000184985	228720_at
1558486_at	284443	ZNF493	zinc finger protein 493	0.0902519	8.04395	2.02513	0.0432419	0.306846	-4.44383	284443	ZNF493	ENSG00000196268	1558486_at
212154_at	6383	SDC2	syndecan 2	-0.09653	9.01629	-2.02194	0.0435714	0.307714	-4.45009	6383	SDC2	ENSG00000169439	212158_at
203255_at	80204	FBXO11	F-box protein 11	0.121893	8.43218	2.01291	0.0445151	0.310482	-4.46777	80204	FBXO11	ENSG00000138081	203255_at
206044_s_at	673	BRAF	B-Raf proto-oncogene, serine/threonine kinase	-0.0479398	6.38244	-1.99867	0.0460398	0.315681	-4.4955	673	BRAF	ENSG00000157764	206044_s_at
242522_at	100129654	TCF24	transcription factor 24	-0.0398387	3.11476	-1.99398	0.0465511	0.318049	-4.50459	100129654	TCF24	ENSG00000261787	242522_at
224882_at	84532	ACSS1	acyl-CoA synthetase short chain family member 1	-0.0677372	8.78113	-1.99262	0.0466998	0.318442	-4.50721	84532	ACSS1	ENSG00000154930	224882_at
210227_at	9228	DLGAP2	DLG associated protein 2	-0.156242	5.12743	-1.9913	0.0468452	0.319174	-4.50977	9228	DLGAP2	ENSG00000198010	1554978_at
219169_s_at	51106	TFB1M	transcription factor B1, mitochondrial	-0.0570294	8.09464	-1.98354	0.0477068	0.321811	-4.52474	51106	TFB1M	ENSG00000029639	219169_s_at
225246_at	57620	STIM2	stromal interaction molecule 2	0.104516	7.34972	1.9706	0.0491726	0.325772	-4.54957	57620	STIM2	ENSG00000109689	225250_at
204516_at	6314	ATXN7	ataxin 7	0.113259	8.52262	1.96961	0.049286	0.325803	-4.55146	6314	ATXN7	ENSG00000285258	204516_at
200600_at	4478	MSN	moesin	0.0690044	11.3762	1.96664	0.0496291	0.326938	-4.55715	4478	MSN	ENSG00000147065	200600_at
207447_s_at	25834	MGAT4C	MGAT4 family member C	0.0282466	3.23815	1.96029	0.0503675	0.32932	-4.56925	25834	MGAT4C	ENSG00000182050	207447_s_at
1564642_at	862	RUNX1T1	RUNX1 translocation partner 1	0.0370717	3.8314	1.95753	0.0506919	0.330267	-4.5745	862	RUNX1T1	ENSG00000079102	1564642_at
203829_at	26610	ELP4	elongator acetyltransferase complex subunit 4	-0.0574589	8.42455	-1.9573	0.0507187	0.330267	-4.57494	26610	ELP4	ENSG00000109911	203829_at
204312_x_at	1385	CREB1	cAMP responsive element binding protein 1	0.109151	7.17409	1.95667	0.0507921	0.330267	-4.57612	1385	CREB1	ENSG00000118260	204312_x_at
237254_at	115584	SLC5A11	solute carrier family 5 member 11	-0.163344	7.43746	-1.94783	0.0518441	0.333841	-4.59289	115584	SLC5A11	ENSG00000158865	237254_at
1565162_s_at	4257	MGST1	microsomal glutathione S-transferase 1	-0.152238	11.4825	-1.94404	0.0522996	0.335264	-4.60003	4257	MGST1	ENSG00000008394	1565162_s_at
203132_at	5925	RB1	RB transcriptional corepressor 1	0.173307	9.04337	1.92911	0.0541311	0.341063	-4.62813	5925	RB1	ENSG00000139687	203132_at
1553542_at	202243	CCDC125	coiled-coil domain containing 125	-0.0832613	5.74027	-1.92658	0.054446	0.342021	-4.63286	202243	CCDC125	ENSG00000277868	1553542_at
221027_s_at	81579	PLA2G12A	phospholipase A2 group XIIA	-0.0896417	8.38856	-1.92085	0.0551661	0.343663	-4.64356	81579	PLA2G12A	ENSG00000123739	221027_s_at
206529_x_at	5172	SLC26A4	solute carrier family 26 member 4	-0.243081	6.84393	-1.91787	0.0555434	0.345192	-4.64911	5172	SLC26A4	ENSG00000091137	206529_x_at
202502_at	34	ACADM	acyl-CoA dehydrogenase medium chain	-0.131395	11.6751	-1.91546	0.0558498	0.345969	-4.65359	34	ACADM	ENSG00000117054	202502_at
202155_s_at	8021	NUP214	nucleoporin 214	0.0480524	8.26842	1.91398	0.0560396	0.346531	-4.65635	8021	NUP214	ENSG00000126883	202155_s_at
1554300_a_at	136306	SVOPL	SVOP like	-0.100184	5.14194	-1.90673	0.0569741	0.349629	-4.6698	136306	SVOPL	ENSG00000157703	1554300_a_at
207290_at	5362	PLXNA2	plexin A2	-0.0631266	5.34813	-1.89589	0.0583956	0.353857	-4.68982	5362	PLXNA2	ENSG00000076356	207290_at
1554274_a_at	54434	SSH1	slingshot protein phosphatase 1	-0.0620393	5.22909	-1.8818	0.0602871	0.36088	-4.71566	54434	SSH1	ENSG00000084112	1554274_a_at
1560078_at	3909	LAMA3	laminin subunit alpha 3	-0.0641069	4.70028	-1.87908	0.060658	0.361963	-4.72063	3909	LAMA3	ENSG00000053747	1560078_at
206030_at	443	ASPA	aspartoacylase	-0.146001	10.3184	-1.87368	0.0614003	0.363481	-4.73047	443	ASPA	ENSG00000108381	206030_at
206523_at	9265	CYTH3	cytohesin 3	-0.0595844	5.57863	-1.86891	0.0620624	0.365005	-4.73915	9265	CYTH3	ENSG00000008256	206523_at
207211_at	9099	USP2	ubiquitin specific peptidase 2	-0.0544346	5.10879	-1.85813	0.0635792	0.36896	-4.75865	9099	USP2	ENSG00000036672	207213_s_at
212062_at	10079	ATP9A	ATPase phospholipid transporting 9A (putative)	0.0948759	8.69022	1.84395	0.0656225	0.376005	-4.78416	10079	ATP9A	ENSG00000054793	212062_at
220907_at	266977	ADGRF1	adhesion G protein-coupled receptor F1	-0.0674367	4.87146	-1.84208	0.0658966	0.376339	-4.78751	266977	ADGRF1	ENSG00000153292	220907_at
237639_at	131920	TMEM207	transmembrane protein 207	-0.206078	6.78763	-1.83293	0.0672466	0.380675	-4.80383	131920	TMEM207	ENSG00000198398	237639_at
219572_at	93664	CADPS2	calcium dependent secretion activator 2	-0.085248	9.15	-1.82334	0.0686886	0.384292	-4.82088	93664	CADPS2	ENSG00000081803	219572_at
219744_at	64122	FN3K	fructosamine 3 kinase	-0.0615578	5.81455	-1.81517	0.0699354	0.387683	-4.83532	64122	FN3K	ENSG00000167363	219744_at
211852_s_at	8455	ATRN	attractin	-0.0555023	8.40049	-1.80425	0.0716325	0.392193	-4.85453	8455	ATRN	ENSG00000088812	211852_s_at
1553129_at	79987	SVEP1	sushi, von Willebrand factor type A, EGF and pentraxin domain containing 1	0.1108	5.02396	1.79802	0.0726148	0.394482	-4.86542	79987	SVEP1	ENSG00000165124	1553129_at
226415_at	57687	VAT1L	vesicle amine transport 1 like	-0.138202	6.41812	-1.79662	0.0728366	0.39481	-4.86786	57687	VAT1L	ENSG00000171724	226415_at
221325_at	56659	KCNK13	potassium two pore domain channel subfamily K member 13	-0.0518293	4.57002	-1.78896	0.0740635	0.397107	-4.88121	56659	KCNK13	ENSG00000152315	221325_at
1554234_at	83473	KATNAL2	katanin catalytic subunit A1 like 2	-0.060148	6.28867	-1.77867	0.0757373	0.402277	-4.89904	83473	KATNAL2	ENSG00000167216	1554234_at
200989_at	3091	HIF1A	hypoxia inducible factor 1 subunit alpha	0.115531	11.942	1.77529	0.0762948	0.403806	-4.90489	3091	HIF1A	ENSG00000100644	200989_at
203636_at	4281	MID1	midline 1	0.0903128	8.30619	1.76937	0.0772771	0.40583	-4.91508	4281	MID1	ENSG00000101871	203637_s_at
205314_x_at	6645	SNTB2	syntrophin beta 2	-0.072043	5.40296	-1.75179	0.0802573	0.412304	-4.94516	6645	SNTB2	ENSG00000168807	205315_s_at
207656_s_at	51	ACOX1	acyl-CoA oxidase 1	-0.0517	5.40442	-1.75156	0.0802974	0.412304	-4.94556	51	ACOX1	ENSG00000161533	209600_s_at
204224_s_at	2643	GCH1	GTP cyclohydrolase 1	0.110516	10.0806	1.74777	0.080953	0.414086	-4.95201	2643	GCH1	ENSG00000131979	204224_s_at
206409_at	7074	TIAM1	T cell lymphoma invasion and metastasis 1	-0.0615728	5.31675	-1.72822	0.0844002	0.422001	-4.98503	7074	TIAM1	ENSG00000156299	206409_at
205464_at	6338	SCNN1B	sodium channel epithelial 1 beta subunit	-0.119498	6.77797	-1.72555	0.0848802	0.422588	-4.98952	6338	SCNN1B	ENSG00000168447	205464_at
230644_at	145581	LRFN5	leucine rich repeat and fibronectin type III domain containing 5	-0.061583	4.67967	-1.72145	0.0856208	0.423942	-4.99638	145581	LRFN5	ENSG00000165379	230644_at
1563900_at	222584	FAM83B	family with sequence similarity 83 member B	-0.0400458	3.68639	-1.71941	0.0859913	0.424555	-4.99979	222584	FAM83B	ENSG00000168143	1563900_at
209925_at	100506658	OCLN	occludin	-0.109264	7.07397	-1.71892	0.086081	0.424643	-5.00061	100506658	OCLN	ENSG00000273814	209925_at
205219_s_at	2585	GALK2	galactokinase 2	-0.0690367	8.22602	-1.71541	0.086722	0.426354	-5.00647	2585	GALK2	ENSG00000156958	205219_s_at
202522_at	23760	PITPNB	phosphatidylinositol transfer protein beta	0.0460548	10.3152	1.71464	0.0868632	0.426467	-5.00775	23760	PITPNB	ENSG00000180957	202522_at
217796_s_at	55666	NPLOC4	NPL4 homolog, ubiquitin recognition factor	-0.0521246	9.40508	-1.71367	0.0870419	0.426544	-5.00937	55666	NPLOC4	ENSG00000182446	217796_s_at
219093_at	55022	PID1	phosphotyrosine interaction domain containing 1	0.135099	6.74387	1.70918	0.087871	0.428328	-5.01684	55022	PID1	ENSG00000153823	219093_at
209430_at	9044	BTAF1	B-TFIID TATA-box binding protein associated factor 1	0.0981107	8.39052	1.70812	0.088068	0.428491	-5.01861	9044	BTAF1	ENSG00000095564	209430_at
205848_at	2620	GAS2	growth arrest specific 2	-0.126312	7.22873	-1.70044	0.0895017	0.432757	-5.03132	2620	GAS2	ENSG00000148935	205848_at
210913_at	28316	CDH20	cadherin 20	-0.0454216	4.04575	-1.69427	0.0906684	0.435419	-5.04151	28316	CDH20	ENSG00000101542	210913_at
214498_at	434	ASIP	agouti signaling protein	-0.0538244	4.86155	-1.69355	0.0908053	0.435419	-5.04269	434	ASIP	ENSG00000101440	214498_at
209833_at	8738	CRADD	CASP2 and RIPK1 domain containing adaptor with death domain	-0.0660179	8.57321	-1.69145	0.0912062	0.43677	-5.04615	8738	CRADD	ENSG00000169372	209833_at
1553430_a_at	128178	EDARADD	EDAR associated death domain	-0.067048	4.92444	-1.68822	0.0918252	0.438233	-5.05146	128178	EDARADD	ENSG00000186197	1553430_a_at
220108_at	9630	GNA14	G protein subunit alpha 14	0.0889998	7.31245	1.67498	0.0943946	0.442646	-5.0731	9630	GNA14	ENSG00000156049	220108_at
235871_at	200879	LIPH	lipase H	-0.09597	6.25275	-1.67498	0.0943952	0.442646	-5.07311	200879	LIPH	ENSG00000163898	235871_at
202679_at	4864	NPC1	NPC intracellular cholesterol transporter 1	0.0883388	8.28344	1.67336	0.0947126	0.443338	-5.07574	4864	NPC1	ENSG00000141458	202679_at
1554488_at	80321	CEP70	centrosomal protein 70	-0.0371973	5.47855	-1.67229	0.0949234	0.44373	-5.07748	80321	CEP70	ENSG00000114107	1554489_a_at
223027_at	51429	SNX9	sorting nexin 9	-0.0505171	9.33072	-1.66705	0.0959621	0.445725	-5.08599	51429	SNX9	ENSG00000130340	223027_at
213542_at	374655	ZNF710	zinc finger protein 710	0.0409928	8.54386	1.6664	0.0960909	0.446007	-5.08704	374655	ZNF710	ENSG00000140548	213542_at
1557583_at	9705	ST18	ST18 C2H2C-type zinc finger transcription factor	-0.0297004	3.48843	-1.66095	0.0971814	0.448679	-5.09586	9705	ST18	ENSG00000147488	1557583_at
213767_at	8844	KSR1	kinase suppressor of ras 1	-0.0584948	5.16305	-1.66047	0.0972778	0.448834	-5.09664	8844	KSR1	ENSG00000141068	213769_at
1556567_at	4676	NAP1L4	nucleosome assembly protein 1 like 4	-0.0922562	6.60429	-1.6602	0.0973333	0.448893	-5.09708	4676	NAP1L4	ENSG00000205531	1556567_at
227203_at	64839	FBXL17	F-box and leucine rich repeat protein 17	-0.0810188	8.36881	-1.65727	0.0979239	0.449541	-5.10181	64839	FBXL17	ENSG00000145743	227203_at
221523_s_at	58528	RRAGD	Ras related GTP binding D	-0.0995671	9.06415	-1.65547	0.0982882	0.450419	-5.1047	58528	RRAGD	ENSG00000025039	221523_s_at
218660_at	8291	DYSF	dysferlin	0.0606346	9.0112	1.65456	0.0984714	0.450871	-5.10616	8291	DYSF	ENSG00000135636	218660_at
1557706_at	22882	ZHX2	zinc fingers and homeoboxes 2	0.0863536	5.46218	1.64584	0.100256	0.45452	-5.12016	22882	ZHX2	ENSG00000178764	203556_at
205105_at	4124	MAN2A1	mannosidase alpha class 2A member 1	0.0882481	9.78206	1.64248	0.10095	0.455912	-5.12553	4124	MAN2A1	ENSG00000112893	205105_at
203935_at	90	ACVR1	activin A receptor type 1	-0.06209	9.66861	-1.64231	0.100985	0.455912	-5.1258	90	ACVR1	ENSG00000115170	203935_at
1558340_at	85458	DIXDC1	DIX domain containing 1	-0.042393	5.96108	-1.63335	0.102855	0.460684	-5.14007	85458	DIXDC1	ENSG00000150764	1558340_at
218648_at	64784	CRTC3	CREB regulated transcription coactivator 3	0.0493936	9.31223	1.6309	0.103372	0.462171	-5.14397	64784	CRTC3	ENSG00000140577	218648_at
205578_at	4920	ROR2	receptor tyrosine kinase like orphan receptor 2	-0.0608757	4.5256	-1.62797	0.103991	0.46359	-5.1486	4920	ROR2	ENSG00000169071	205578_at
1554730_at	79772	MCTP1	multiple C2 and transmembrane domain containing 1	0.0600116	4.47877	1.62656	0.10429	0.46403	-5.15083	79772	MCTP1	ENSG00000175471	1554730_at
201768_s_at	9685	CLINT1	clathrin interactor 1	-0.0658124	9.15046	-1.6208	0.105521	0.466207	-5.15993	9685	CLINT1	ENSG00000113282	201769_at
221208_s_at	79684	MSANTD2	Myb/SANT DNA binding domain containing 2	0.0853867	8.31781	1.61761	0.106208	0.468104	-5.16496	79684	MSANTD2	ENSG00000120458	221208_s_at
201882_x_at	2683	B4GALT1	beta-1,4-galactosyltransferase 1	-0.0422179	6.93902	-1.60939	0.107993	0.472029	-5.17787	2683	B4GALT1	ENSG00000086062	201882_x_at
201920_at	6574	SLC20A1	solute carrier family 20 member 1	0.0840624	9.35473	1.60587	0.108764	0.473329	-5.18336	6574	SLC20A1	ENSG00000144136	201920_at
201037_at	5214	PFKP	phosphofructokinase, platelet	0.092537	9.34308	1.59871	0.110347	0.475207	-5.19452	5214	PFKP	ENSG00000067057	201037_at
212841_s_at	8495	PPFIBP2	PPFIA binding protein 2	-0.0585204	8.78187	-1.598	0.110504	0.475352	-5.19562	8495	PPFIBP2	ENSG00000166387	212841_s_at
201844_s_at	23429	RYBP	RING1 and YY1 binding protein	0.0779996	9.14702	1.59643	0.110855	0.475788	-5.19807	23429	RYBP	ENSG00000163602	201845_s_at
205743_at	6769	STAC	SH3 and cysteine rich domain	-0.0588736	7.84115	-1.58704	0.112965	0.47979	-5.2126	6769	STAC	ENSG00000144681	205743_at
213651_at	27124	INPP5J	inositol polyphosphate-5-phosphatase J	-0.077393	7.45118	-1.58374	0.113714	0.481021	-5.21769	27124	INPP5J	ENSG00000185133	213651_at
208320_at	9478	CABP1	calcium binding protein 1	-0.127507	5.95192	-1.56804	0.117333	0.488015	-5.24176	9478	CABP1	ENSG00000157782	208321_s_at
223382_s_at	84937	ZNRF1	zinc and ring finger 1	-0.091824	7.85374	-1.56737	0.117491	0.488189	-5.24279	84937	ZNRF1	ENSG00000186187	223382_s_at
1569352_at	57600	FNIP2	folliculin interacting protein 2	-0.165947	6.61659	-1.56502	0.11804	0.489213	-5.24636	57600	FNIP2	ENSG00000052795	225924_at
208435_s_at	363	AQP6	aquaporin 6	-0.0819142	6.58264	-1.55434	0.120565	0.493868	-5.26256	363	AQP6	ENSG00000086159	208435_s_at
1552543_a_at	85439	STON2	stonin 2	-0.0503785	5.09936	-1.55362	0.120736	0.494329	-5.26365	85439	STON2	ENSG00000140022	1552543_a_at
205796_at	55346	TCP11L1	t-complex 11 like 1	-0.06716	5.42423	-1.55272	0.120952	0.494814	-5.26502	55346	TCP11L1	ENSG00000176148	205796_at
227763_at	130574	LYPD6	LY6/PLAUR domain containing 6	-0.0615929	4.45875	-1.54698	0.122331	0.496401	-5.27368	130574	LYPD6	ENSG00000187123	227764_at
225028_at	550643	NBDY	negative regulator of P-body association	-0.0905555	6.95707	-1.54204	0.123527	0.498374	-5.28111	550643	NBDY	ENSG00000204272	225029_at
1553717_at	154881	KCTD7	potassium channel tetramerization domain containing 7	0.0428813	6.36373	1.5322	0.125935	0.503012	-5.29581	154881	KCTD7	ENSG00000243335	1553717_at
1552715_a_at	59350	RXFP1	relaxin family peptide receptor 1	-0.0630902	4.24789	-1.52875	0.126788	0.504625	-5.30095	59350	RXFP1	ENSG00000171509	1552715_a_at
220954_s_at	29990	PILRB	paired immunoglobin like type 2 receptor beta	0.073826	8.11523	1.5283	0.126899	0.504876	-5.30162	29990	PILRB	ENSG00000121716	220954_s_at
212946_at	23078	VWA8	von Willebrand factor A domain containing 8	-0.080703	9.30488	-1.52786	0.12701	0.505128	-5.30228	23078	VWA8	ENSG00000102763	212946_at
225154_at	94056	SYAP1	synapse associated protein 1	-0.0492938	9.35261	-1.5264	0.127372	0.50564	-5.30444	94056	SYAP1	ENSG00000169895	225154_at
244771_at	166348	KBTBD12	kelch repeat and BTB domain containing 12	-0.119728	4.70958	-1.51265	0.13083	0.513023	-5.32478	166348	KBTBD12	ENSG00000187715	244771_at
240799_at	341880	SLC35F4	solute carrier family 35 member F4	-0.0416953	4.1293	-1.51101	0.131248	0.513573	-5.32719	341880	SLC35F4	ENSG00000151812	240799_at
207543_s_at	5033	P4HA1	prolyl 4-hydroxylase subunit alpha 1	-0.0720647	9.35625	-1.49338	0.135798	0.521586	-5.35296	5033	P4HA1	ENSG00000122884	207543_s_at
208655_at	10983	CCNI	cyclin I	0.0347616	11.5115	1.49081	0.136472	0.522641	-5.35669	10983	CCNI	ENSG00000118816	208655_at
208039_at	6549	SLC9A2	solute carrier family 9 member A2	-0.0634033	5.71186	-1.48159	0.138909	0.526684	-5.37003	6549	SLC9A2	ENSG00000115616	211116_at
223323_x_at	54822	TRPM7	transient receptor potential cation channel subfamily M member 7	-0.0608816	6.90765	-1.48089	0.139097	0.527111	-5.37105	54822	TRPM7	ENSG00000092439	223324_s_at
205625_s_at	793	CALB1	calbindin 1	-0.219356	11.1312	-1.47898	0.139606	0.527826	-5.37379	793	CALB1	ENSG00000104327	205625_s_at
201072_s_at	6599	SMARCC1	SWI/SNF related, matrix associated, actin dependent regulator of chromatin subfamily c member 1	-0.227545	7.78177	-1.4725	0.141346	0.530498	-5.3831	6599	SMARCC1	ENSG00000173473	201073_s_at
225204_at	160760	PPTC7	PTC7 protein phosphatase homolog	-0.0593055	9.111	-1.47016	0.141977	0.531568	-5.38645	160760	PPTC7	ENSG00000196850	225204_at
1555411_a_at	57018	CCNL1	cyclin L1	0.0919896	9.2793	1.46978	0.14208	0.531595	-5.38699	57018	CCNL1	ENSG00000163660	1555411_a_at
206035_at	5966	REL	REL proto-oncogene, NF-kB subunit	0.0370646	3.91169	1.46566	0.1432	0.53334	-5.39288	5966	REL	ENSG00000162924	206036_s_at
210948_s_at	51176	LEF1	lymphoid enhancer binding factor 1	-0.0424749	3.85904	-1.46146	0.144348	0.534867	-5.39886	51176	LEF1	ENSG00000138795	210948_s_at
234333_at	340533	NEXMIF	neurite extension and migration factor	-0.0362791	4.45947	-1.46134	0.144382	0.534867	-5.39904	340533	NEXMIF	ENSG00000050030	234333_at
218313_s_at	51809	GALNT7	polypeptide N-acetylgalactosaminyltransferase 7	0.123546	8.86465	1.46103	0.144467	0.534993	-5.39948	51809	GALNT7	ENSG00000109586	218313_s_at
202752_x_at	23428	SLC7A8	solute carrier family 7 member 8	-0.142941	10.7039	-1.45278	0.146744	0.538479	-5.41117	23428	SLC7A8	ENSG00000092068	202752_x_at
203280_at	9667	SAFB2	scaffold attachment factor B2	-0.0512521	7.61837	-1.44846	0.147945	0.540525	-5.41727	9667	SAFB2	ENSG00000130254	203280_at
206536_s_at	331	XIAP	X-linked inhibitor of apoptosis	-0.0604459	4.82977	-1.44469	0.149004	0.541844	-5.42259	331	XIAP	ENSG00000101966	206536_s_at
205536_at	7410	VAV2	vav guanine nucleotide exchange factor 2	-0.0450306	6.84576	-1.44356	0.149322	0.541875	-5.42418	7410	VAV2	ENSG00000160293	205536_at
202704_at	10140	TOB1	transducer of ERBB2, 1	-0.067058	10.9286	-1.43479	0.151804	0.545174	-5.43646	10140	TOB1	ENSG00000141232	202704_at
209234_at	23095	KIF1B	kinesin family member 1B	-0.0457476	8.98818	-1.43467	0.151838	0.545174	-5.43662	23095	KIF1B	ENSG00000054523	209234_at
240402_at	84623	KIRREL3	kirre like nephrin family adhesion molecule 3	-0.0458667	5.00367	-1.42408	0.154879	0.549019	-5.45136	84623	KIRREL3	ENSG00000149571	240402_at
203759_at	6484	ST3GAL4	ST3 beta-galactoside alpha-2,3-sialyltransferase 4	-0.085777	6.95175	-1.42352	0.155042	0.549325	-5.45214	6484	ST3GAL4	ENSG00000110080	203759_at
228536_at	90826	PRMT9	protein arginine methyltransferase 9	-0.0464798	8.11534	-1.42218	0.155429	0.549768	-5.45399	90826	PRMT9	ENSG00000164169	228536_at
223950_s_at	84256	FLYWCH1	FLYWCH-type zinc finger 1	0.0467173	7.94452	1.42017	0.156014	0.550337	-5.45678	84256	FLYWCH1	ENSG00000059122	223950_s_at
234103_at	343450	KCNT2	potassium sodium-activated channel subfamily T member 2	0.126671	4.741	1.42004	0.156053	0.550337	-5.45696	343450	KCNT2	ENSG00000162687	244455_at
232338_at	170959	ZNF431	zinc finger protein 431	0.110398	6.80923	1.41991	0.156088	0.550337	-5.45713	170959	ZNF431	ENSG00000196705	232338_at
1558392_at	23224	SYNE2	spectrin repeat containing nuclear envelope protein 2	-0.0602177	5.62034	-1.4098	0.159053	0.554136	-5.47106	23224	SYNE2	ENSG00000054654	1558392_at
1568695_s_at	26512	INTS6	integrator complex subunit 6	-0.0260935	3.73417	-1.40687	0.15992	0.555256	-5.47508	26512	INTS6	ENSG00000102786	1568695_s_at
1553105_s_at	1829	DSG2	desmoglein 2	-0.0924581	7.74801	-1.4062	0.160118	0.555279	-5.47599	1829	DSG2	ENSG00000046604	1553105_s_at
218772_x_at	55151	TMEM38B	transmembrane protein 38B	-0.100537	8.66453	-1.40587	0.160216	0.555279	-5.47644	55151	TMEM38B	ENSG00000095209	218772_x_at
221233_s_at	57579	FAM135A	family with sequence similarity 135 member A	-0.0542929	3.3118	-1.40587	0.160217	0.555279	-5.47644	57579	FAM135A	ENSG00000082269	221233_s_at
209674_at	1407	CRY1	cryptochrome circadian regulator 1	0.0669891	8.58393	1.40533	0.160378	0.555609	-5.47719	1407	CRY1	ENSG00000008405	209674_at
209368_at	2053	EPHX2	epoxide hydrolase 2	-0.113047	10.3375	-1.39897	0.162275	0.557978	-5.48586	2053	EPHX2	ENSG00000120915	209368_at
1553647_at	124359	CDYL2	chromodomain Y like 2	0.0372557	6.28052	1.39868	0.162361	0.557978	-5.48625	124359	CDYL2	ENSG00000166446	1553647_at
220178_at	126321	MFSD12	major facilitator superfamily domain containing 12	-0.0743074	8.04677	-1.39836	0.162459	0.557978	-5.4867	126321	MFSD12	ENSG00000161091	213966_at
234774_at	140902	R3HDML	R3H domain containing like	-0.0402053	5.66677	-1.39639	0.163049	0.558934	-5.48937	140902	R3HDML	ENSG00000101074	234774_at
1569465_at	729830	FAM160A1	family with sequence similarity 160 member A1	-0.0561746	5.8875	-1.39394	0.163788	0.56034	-5.4927	729830	FAM160A1	ENSG00000164142	1569465_at
1553351_at	161725	OTUD7A	OTU deubiquitinase 7A	-0.0344733	5.34124	-1.39304	0.164059	0.560759	-5.49392	161725	OTUD7A	ENSG00000169918	1553351_at
201732_s_at	1182	CLCN3	chloride voltage-gated channel 3	-0.0804339	7.65424	-1.38927	0.165204	0.562734	-5.49904	1182	CLCN3	ENSG00000109572	201735_s_at
219002_at	79675	FASTKD1	FAST kinase domains 1	-0.0579727	8.9598	-1.38413	0.16677	0.564295	-5.50597	79675	FASTKD1	ENSG00000138399	219002_at
204129_at	607	BCL9	BCL9 transcription coactivator	-0.0284013	8.04438	-1.36114	0.173919	0.575393	-5.5367	607	BCL9	ENSG00000116128	204129_at
1555433_at	23516	SLC39A14	solute carrier family 39 member 14	-0.0263745	3.5162	-1.3605	0.174121	0.575419	-5.53755	23516	SLC39A14	ENSG00000104635	1555434_a_at
223455_at	84260	TCHP	trichoplein keratin filament binding	0.0337403	8.39503	1.35803	0.174903	0.575973	-5.54082	84260	TCHP	ENSG00000139437	223455_at
224826_at	56261	GPCPD1	glycerophosphocholine phosphodiesterase 1	0.0966835	7.84975	1.35414	0.176139	0.578003	-5.54595	56261	GPCPD1	ENSG00000125772	224826_at
205933_at	26040	SETBP1	SET binding protein 1	0.05054	8.41051	1.35183	0.176878	0.578605	-5.549	26040	SETBP1	ENSG00000152217	205933_at
228574_at	160335	TMTC2	transmembrane and tetratricopeptide repeat containing 2	0.0960101	6.86516	1.35137	0.177025	0.57888	-5.54961	160335	TMTC2	ENSG00000179104	228574_at
202233_s_at	7388	UQCRH	ubiquinol-cytochrome c reductase hinge protein	-0.0315896	12.0617	-1.34181	0.180103	0.582973	-5.56214	7388	UQCRH	ENSG00000173660	202233_s_at
205209_at	91	ACVR1B	activin A receptor type 1B	-0.0930815	7.60961	-1.33549	0.18216	0.585204	-5.57037	91	ACVR1B	ENSG00000135503	205209_at
207989_at	4988	OPRM1	opioid receptor mu 1	0.0288664	3.50103	1.32933	0.184181	0.587464	-5.57836	4988	OPRM1	ENSG00000112038	207989_at
207978_s_at	8013	NR4A3	nuclear receptor subfamily 4 group A member 3	0.0584603	5.22388	1.3279	0.184654	0.587738	-5.58022	8013	NR4A3	ENSG00000119508	207978_s_at
218498_s_at	30001	ERO1A	endoplasmic reticulum oxidoreductase 1 alpha	-0.057914	7.04589	-1.32695	0.184967	0.588223	-5.58144	30001	ERO1A	ENSG00000197930	218498_s_at
1570051_at	9781	RNF144A	ring finger protein 144A	-0.0271054	3.80056	-1.32557	0.185425	0.588946	-5.58323	9781	RNF144A	ENSG00000151692	204040_at
224912_at	57217	TTC7A	tetratricopeptide repeat domain 7A	-0.0376728	7.098	-1.32522	0.185541	0.588946	-5.58368	57217	TTC7A	ENSG00000068724	224923_at
206028_s_at	10461	MERTK	MER proto-oncogene, tyrosine kinase	-0.0577183	7.89712	-1.32503	0.185604	0.588946	-5.58393	10461	MERTK	ENSG00000153208	206028_s_at
212527_at	27351	DESI1	desumoylating isopeptidase 1	-0.0476006	7.4423	-1.32479	0.185683	0.588946	-5.58424	27351	DESI1	ENSG00000100418	212527_at
207584_at	4018	LPA	lipoprotein(a)	-0.0524688	4.33419	-1.32186	0.186658	0.590608	-5.58802	4018	LPA	ENSG00000198670	207584_at
201454_s_at	9520	NPEPPS	aminopeptidase puromycin sensitive	-0.138473	9.0889	-1.32098	0.186951	0.591001	-5.58915	9520	NPEPPS	ENSG00000141279	201454_s_at
221953_s_at	101410538	MMP24OS	MMP24 opposite strand	-0.0515538	8.43076	-1.31875	0.187694	0.59184	-5.59201	101410538	MMP24OS	ENSG00000126005	221953_s_at
1555790_a_at	201931	TMEM192	transmembrane protein 192	-0.075811	10.7412	-1.31573	0.188705	0.593505	-5.59588	201931	TMEM192	ENSG00000170088	1555790_a_at
207492_at	55768	NGLY1	N-glycanase 1	0.0806881	6.75534	1.31558	0.188756	0.593505	-5.59608	55768	NGLY1	ENSG00000151092	220742_s_at
212372_at	4628	MYH10	myosin heavy chain 10	0.0446548	11.3272	1.31421	0.189216	0.593816	-5.59783	4628	MYH10	ENSG00000133026	212372_at
221003_s_at	81617	CAB39L	calcium binding protein 39 like	-0.0420076	6.81884	-1.31363	0.189411	0.594021	-5.59857	81617	CAB39L	ENSG00000102547	221003_s_at
1557126_a_at	5337	PLD1	phospholipase D1	-0.0833686	6.09748	-1.31099	0.190302	0.594427	-5.60195	5337	PLD1	ENSG00000075651	1557126_a_at
228805_at	375484	SIMC1	SUMO interacting motifs containing 1	-0.0377363	7.43873	-1.30883	0.191031	0.594975	-5.6047	375484	SIMC1	ENSG00000170085	228805_at
226326_at	84333	PCGF5	polycomb group ring finger 5	0.116517	8.92733	1.30877	0.191051	0.594975	-5.60478	84333	PCGF5	ENSG00000180628	226326_at
1569813_at	6801	STRN	striatin	0.0361973	4.54763	1.30693	0.191675	0.595158	-5.60712	6801	STRN	ENSG00000115808	205520_at
1566190_at	23512	SUZ12	SUZ12 polycomb repressive complex 2 subunit	0.0380206	4.19116	1.30677	0.191729	0.595158	-5.60732	23512	SUZ12	ENSG00000178691	1566191_at
204643_s_at	10495	ENOX2	ecto-NOX disulfide-thiol exchanger 2	0.0459279	6.80767	1.30628	0.191898	0.595158	-5.60796	10495	ENOX2	ENSG00000165675	204643_s_at
218780_at	29911	HOOK2	hook microtubule tethering protein 2	-0.0428225	8.68055	-1.30342	0.192869	0.596319	-5.61158	29911	HOOK2	ENSG00000095066	218780_at
215264_at	2016	EMX1	empty spiracles homeobox 1	-0.0925865	7.18303	-1.30213	0.193309	0.596974	-5.61322	2016	EMX1	ENSG00000135638	215264_at
1562425_at	8428	STK24	serine/threonine kinase 24	-0.0504617	5.62134	-1.30113	0.193651	0.597239	-5.61449	8428	STK24	ENSG00000102572	1562425_at
228360_at	130576	LYPD6B	LY6/PLAUR domain containing 6B	-0.0736267	6.6083	-1.29679	0.195141	0.600353	-5.61998	130576	LYPD6B	ENSG00000150556	228360_at
205082_s_at	316	AOX1	aldehyde oxidase 1	-0.13704	9.63923	-1.29458	0.195902	0.600913	-5.62277	316	AOX1	ENSG00000138356	205083_at
202464_s_at	5209	PFKFB3	6-phosphofructo-2-kinase/fructose-2,6-biphosphatase 3	0.131704	9.53143	1.29314	0.196399	0.601735	-5.62458	5209	PFKFB3	ENSG00000170525	202464_s_at
224180_x_at	51057	WDPCP	WD repeat containing planar cell polarity effector	-0.034961	6.84657	-1.29077	0.197219	0.601912	-5.62757	51057	WDPCP	ENSG00000143951	224180_x_at
1569472_s_at	7267	TTC3	tetratricopeptide repeat domain 3	-0.142038	4.90676	-1.28879	0.197906	0.602862	-5.63005	7267	TTC3	ENSG00000182670	1569472_s_at
225295_at	57181	SLC39A10	solute carrier family 39 member 10	0.0896772	8.59507	1.28637	0.198748	0.604222	-5.63308	57181	SLC39A10	ENSG00000196950	225295_at
205364_at	8309	ACOX2	acyl-CoA oxidase 2	-0.108818	9.83175	-1.28455	0.199385	0.604961	-5.63537	8309	ACOX2	ENSG00000168306	205364_at
219297_at	54521	WDR44	WD repeat domain 44	0.0773973	7.66017	1.28134	0.200507	0.606752	-5.63938	54521	WDR44	ENSG00000131725	219297_at
212543_at	202	CRYBG1	crystallin beta-gamma domain containing 1	0.0489075	9.46562	1.28024	0.200895	0.607161	-5.64075	202	CRYBG1	ENSG00000112297	212543_at
226966_at	91010	FMNL3	formin like 3	-0.0336358	7.25785	-1.27547	0.202576	0.60883	-5.64669	91010	FMNL3	ENSG00000161791	227844_at
1559342_a_at	6638	SNRPN	small nuclear ribonucleoprotein polypeptide N	-0.022967	3.50745	-1.27335	0.203325	0.609727	-5.64932	6638	SNRPN	ENSG00000128739	201522_x_at
229656_s_at	400954	EML6	EMAP like 6	-0.0784511	6.80159	-1.27178	0.203883	0.610138	-5.65127	400954	EML6	ENSG00000214595	229656_s_at
204253_s_at	7421	VDR	vitamin D receptor	-0.0597715	7.38012	-1.27042	0.204369	0.610501	-5.65296	7421	VDR	ENSG00000111424	204254_s_at
1566514_at	143884	CWF19L2	CWF19 like cell cycle control factor 2	-0.0315866	4.99989	-1.26997	0.204529	0.610501	-5.65351	143884	CWF19L2	ENSG00000152404	228916_at
1569906_s_at	51230	PHF20	PHD finger protein 20	0.0434148	6.74795	1.26972	0.204616	0.610674	-5.65382	51230	PHF20	ENSG00000025293	1569906_s_at
1554121_at	51144	HSD17B12	hydroxysteroid 17-beta dehydrogenase 12	-0.028593	3.88679	-1.26939	0.204733	0.610849	-5.65422	51144	HSD17B12	ENSG00000149084	1554122_a_at
212814_at	23382	AHCYL2	adenosylhomocysteinase like 2	-0.0540689	8.67575	-1.26758	0.205379	0.61188	-5.65646	23382	AHCYL2	ENSG00000158467	212814_at
209943_at	26235	FBXL4	F-box and leucine rich repeat protein 4	-0.0638652	7.34937	-1.2621	0.207342	0.613915	-5.66321	26235	FBXL4	ENSG00000112234	209943_at
205154_at	10446	LRRN2	leucine rich repeat neuronal 2	-0.0439045	7.88054	-1.25901	0.208456	0.61548	-5.66701	10446	LRRN2	ENSG00000170382	205154_at
203595_s_at	24138	IFIT5	interferon induced protein with tetratricopeptide repeats 5	0.0763476	8.96452	1.25822	0.20874	0.615712	-5.66797	24138	IFIT5	ENSG00000152778	203596_s_at
1554712_a_at	219970	GLYATL2	glycine-N-acyltransferase like 2	-0.0235746	3.83245	-1.25449	0.210091	0.617047	-5.67254	219970	GLYATL2	ENSG00000156689	1554712_a_at
221560_at	57787	MARK4	microtubule affinity regulating kinase 4	-0.0380819	7.55557	-1.25214	0.210948	0.61831	-5.67541	57787	MARK4	ENSG00000007047	221560_at
201256_at	9167	COX7A2L	cytochrome c oxidase subunit 7A2 like	-0.0303891	10.912	-1.25195	0.211014	0.618419	-5.67564	9167	COX7A2L	ENSG00000115944	201256_at
203350_at	164	AP1G1	adaptor related protein complex 1 subunit gamma 1	-0.0347998	8.63292	-1.25064	0.211494	0.618788	-5.67724	164	AP1G1	ENSG00000166747	203350_at
222364_at	23446	SLC44A1	solute carrier family 44 member 1	-0.0553206	6.50984	-1.24854	0.21226	0.619795	-5.67979	23446	SLC44A1	ENSG00000070214	222364_at
217787_s_at	2590	GALNT2	polypeptide N-acetylgalactosaminyltransferase 2	-0.0591861	7.31484	-1.24532	0.213441	0.620975	-5.68371	2590	GALNT2	ENSG00000143641	217788_s_at
1563559_at	342184	FMN1	formin 1	-0.0288588	3.87389	-1.23821	0.216062	0.624315	-5.69231	342184	FMN1	ENSG00000248905	1563559_at
1569934_at	80243	PREX2	phosphatidylinositol-3,4,5-trisphosphate dependent Rac exchange factor 2	-0.031598	3.64678	-1.22495	0.221014	0.631835	-5.70821	80243	PREX2	ENSG00000046889	220732_at
218508_at	55802	DCP1A	decapping mRNA 1A	0.0355123	7.9929	1.22183	0.222193	0.632919	-5.71194	55802	DCP1A	ENSG00000272886	218508_at
1555096_at	285555	STPG2	sperm tail PG-rich repeat containing 2	-0.0395581	5.71417	-1.22017	0.22282	0.633458	-5.71391	285555	STPG2	ENSG00000163116	1555096_at
204485_s_at	10040	TOM1L1	target of myb1 like 1 membrane trafficking protein	-0.0761533	9.96785	-1.22009	0.222853	0.633465	-5.71401	10040	TOM1L1	ENSG00000141198	204485_s_at
207000_s_at	5533	PPP3CC	protein phosphatase 3 catalytic subunit gamma	0.047973	7.4193	1.20768	0.227589	0.638107	-5.72869	5533	PPP3CC	ENSG00000120910	207000_s_at
1570351_at	11174	ADAMTS6	ADAM metallopeptidase with thrombospondin type 1 motif 6	0.0305902	4.11076	1.20626	0.228133	0.63825	-5.73035	11174	ADAMTS6	ENSG00000049192	1570351_at
212640_at	201562	HACD2	3-hydroxyacyl-CoA dehydratase 2	-0.0483697	9.5096	-1.20513	0.228569	0.638422	-5.73168	201562	HACD2	ENSG00000206527	212640_at
205613_at	51760	SYT17	synaptotagmin 17	-0.0569308	6.84881	-1.20382	0.229074	0.638813	-5.73321	51760	SYT17	ENSG00000103528	205613_at
205434_s_at	22848	AAK1	AP2 associated kinase 1	0.0375982	9.98088	1.1999	0.230594	0.640792	-5.73781	22848	AAK1	ENSG00000115977	205434_s_at
229743_at	220929	ZNF438	zinc finger protein 438	0.0309437	7.0555	1.19816	0.231269	0.642073	-5.73984	220929	ZNF438	ENSG00000183621	229743_at
202305_s_at	9637	FEZ2	fasciculation and elongation protein zeta 2	0.0845262	9.24807	1.19779	0.231414	0.642123	-5.74027	9637	FEZ2	ENSG00000171055	202305_s_at
208900_s_at	7150	TOP1	DNA topoisomerase I	-0.229651	7.61609	-1.19741	0.231562	0.642123	-5.74072	7150	TOP1	ENSG00000198900	208901_s_at
1566670_at	8566	PDXK	pyridoxal kinase	-0.0314143	7.23222	-1.19699	0.231725	0.642252	-5.74121	8566	PDXK	ENSG00000160209	1566671_a_at
212465_at	84193	SETD3	SET domain containing 3, actin histidine methyltransferase	-0.0327109	10.6795	-1.19393	0.232921	0.642951	-5.74478	84193	SETD3	ENSG00000183576	212465_at
212908_at	23341	DNAJC16	DnaJ heat shock protein family (Hsp40) member C16	-0.0654186	8.98568	-1.19304	0.233269	0.643182	-5.74581	23341	DNAJC16	ENSG00000116138	212911_at
206133_at	54739	XAF1	XIAP associated factor 1	0.155026	7.65371	1.19057	0.234234	0.644421	-5.74867	54739	XAF1	ENSG00000132530	206133_at
202420_s_at	1660	DHX9	DExH-box helicase 9	0.0299989	8.292	1.18906	0.234828	0.644551	-5.75042	1660	DHX9	ENSG00000135829	202420_s_at
214445_at	22936	ELL2	elongation factor for RNA polymerase II 2	0.0315389	4.6384	1.18496	0.236444	0.645841	-5.75517	22936	ELL2	ENSG00000118985	214446_at
212186_at	31	ACACA	acetyl-CoA carboxylase alpha	-0.0319341	8.39501	-1.18403	0.236811	0.646151	-5.75624	31	ACACA	ENSG00000275176	212186_at
219468_s_at	404093	CUEDC1	CUE domain containing 1	-0.0483663	6.65237	-1.18311	0.237176	0.646348	-5.7573	404093	CUEDC1	ENSG00000180891	219468_s_at
200710_at	37	ACADVL	acyl-CoA dehydrogenase very long chain	-0.0644892	11.4755	-1.18223	0.237523	0.646348	-5.75831	37	ACADVL	ENSG00000072778	200710_at
206879_s_at	9542	NRG2	neuregulin 2	-0.0478862	5.09996	-1.17824	0.239112	0.648233	-5.76291	9542	NRG2	ENSG00000158458	206879_s_at
1554308_s_at	2555	GABRA2	gamma-aminobutyric acid type A receptor alpha2 subunit	-0.0582396	3.97097	-1.17552	0.240195	0.650053	-5.76602	2555	GABRA2	ENSG00000151834	1554308_s_at
213017_at	171586	ABHD3	abhydrolase domain containing 3	0.0401584	9.12994	1.17492	0.240434	0.650053	-5.76671	171586	ABHD3	ENSG00000158201	213017_at
202476_s_at	10844	TUBGCP2	tubulin gamma complex associated protein 2	-0.0584236	7.18599	-1.17254	0.241387	0.651201	-5.76943	10844	TUBGCP2	ENSG00000130640	202476_s_at
220008_at	79834	PEAK1	pseudopodium enriched atypical kinase 1	-0.0498437	6.18865	-1.17161	0.241763	0.65163	-5.7705	79834	PEAK1	ENSG00000173517	220008_at
218040_at	55119	PRPF38B	pre-mRNA processing factor 38B	0.0790854	7.90827	1.16817	0.243146	0.653008	-5.77442	55119	PRPF38B	ENSG00000134186	218040_at
207130_at	23613	ZMYND8	zinc finger MYND-type containing 8	0.0495131	5.57395	1.16566	0.244158	0.654196	-5.77727	23613	ZMYND8	ENSG00000101040	207130_at
201847_at	3988	LIPA	lipase A, lysosomal acid type	0.0645581	10.8629	1.15848	0.247071	0.656987	-5.7854	3988	LIPA	ENSG00000107798	1561557_at
1553411_s_at	27164	SALL3	spalt like transcription factor 3	-0.0390831	5.28285	-1.15752	0.247463	0.65731	-5.78648	27164	SALL3	ENSG00000277015	1553411_s_at
207373_at	3236	HOXD10	homeobox D10	-0.0748056	7.24848	-1.15295	0.249333	0.658909	-5.79163	3236	HOXD10	ENSG00000128710	207373_at
218751_s_at	55294	FBXW7	F-box and WD repeat domain containing 7	0.0544439	7.47171	1.14892	0.25099	0.66052	-5.79615	55294	FBXW7	ENSG00000109670	218751_s_at
217803_at	64083	GOLPH3	golgi phosphoprotein 3	-0.0407123	10.3617	-1.14855	0.251145	0.660647	-5.79657	64083	GOLPH3	ENSG00000113384	217803_at
208642_s_at	7520	XRCC5	X-ray repair cross complementing 5	0.033658	10.6628	1.14776	0.25147	0.66114	-5.79745	7520	XRCC5	ENSG00000079246	208642_s_at
206412_at	2241	FER	FER tyrosine kinase	0.0339149	7.01777	1.14137	0.254116	0.664128	-5.80458	2241	FER	ENSG00000151422	206412_at
1553693_s_at	84869	CBR4	carbonyl reductase 4	0.0704521	8.05573	1.13594	0.256381	0.666311	-5.81061	84869	CBR4	ENSG00000145439	1553693_s_at
217677_at	59339	PLEKHA2	pleckstrin homology domain containing A2	-0.0426388	4.88905	-1.13272	0.257727	0.667963	-5.81416	59339	PLEKHA2	ENSG00000169499	217677_at
1559021_at	79669	C3orf52	chromosome 3 open reading frame 52	-0.0363755	4.78986	-1.13175	0.258137	0.668117	-5.81523	79669	C3orf52	ENSG00000114529	1559021_at
205462_s_at	3241	HPCAL1	hippocalcin like 1	0.0733288	8.11649	1.13011	0.258827	0.669117	-5.81704	3241	HPCAL1	ENSG00000115756	205462_s_at
205801_s_at	25780	RASGRP3	RAS guanyl releasing protein 3	0.0550077	7.15148	1.12634	0.260415	0.670567	-5.82118	25780	RASGRP3	ENSG00000152689	205801_s_at
1558924_s_at	6249	CLIP1	CAP-Gly domain containing linker protein 1	-0.142545	6.35093	-1.12379	0.261495	0.671044	-5.82398	6249	CLIP1	ENSG00000130779	1557512_at
203824_at	7103	TSPAN8	tetraspanin 8	0.10845	10.0977	1.11988	0.263157	0.672045	-5.82825	7103	TSPAN8	ENSG00000127324	203824_at
1553132_a_at	123036	TC2N	tandem C2 domains, nuclear	0.0729814	5.7626	1.11782	0.264036	0.672515	-5.8305	123036	TC2N	ENSG00000276776	1553132_a_at
220298_s_at	54558	SPATA6	spermatogenesis associated 6	-0.0369771	5.30538	-1.11672	0.264504	0.672971	-5.83169	54558	SPATA6	ENSG00000132122	220298_s_at
226729_at	57695	USP37	ubiquitin specific peptidase 37	-0.0519558	6.42269	-1.10894	0.267846	0.676375	-5.84014	57695	USP37	ENSG00000135913	226730_s_at
1554471_a_at	81573	ANKRD13C	ankyrin repeat domain 13C	-0.0503299	7.21154	-1.10791	0.26829	0.677075	-5.84125	81573	ANKRD13C	ENSG00000118454	1554471_a_at
226939_at	132864	CPEB2	cytoplasmic polyadenylation element binding protein 2	0.0607943	9.33019	1.10706	0.268659	0.677133	-5.84217	132864	CPEB2	ENSG00000137449	226939_at
1553979_at	7675	ZNF121	zinc finger protein 121	0.0755225	9.04518	1.10488	0.269601	0.677754	-5.84452	7675	ZNF121	ENSG00000197961	1553979_at
201547_at	10765	KDM5B	lysine demethylase 5B	-0.0328827	4.06548	-1.10075	0.271392	0.679291	-5.84896	10765	KDM5B	ENSG00000117139	201548_s_at
1553103_at	4799	NFX1	nuclear transcription factor, X-box binding 1	0.031338	7.98708	1.08997	0.276111	0.68258	-5.86047	4799	NFX1	ENSG00000086102	1553348_a_at
205705_at	22852	ANKRD26	ankyrin repeat domain 26	-0.042098	5.14576	-1.08925	0.276428	0.68293	-5.86123	22852	ANKRD26	ENSG00000107890	205706_s_at
1552299_at	221264	AK9	adenylate kinase 9	-0.0378369	4.86412	-1.07772	0.281538	0.686867	-5.87341	221264	AK9	ENSG00000155085	1552299_at
1568644_at	7757	ZNF208	zinc finger protein 208	-0.0232128	3.47017	-1.07758	0.281602	0.686867	-5.87356	7757	ZNF208	ENSG00000160321	1568646_x_at
205865_at	1820	ARID3A	AT-rich interaction domain 3A	-0.0344804	6.59724	-1.07703	0.281848	0.686867	-5.87414	1820	ARID3A	ENSG00000116017	205865_at
220457_at	55095	SAMD4B	sterile alpha motif domain containing 4B	-0.0477097	6.71488	-1.06737	0.286179	0.689348	-5.88422	55095	SAMD4B	ENSG00000179134	220457_at
203064_s_at	3607	FOXK2	forkhead box K2	-0.0371761	7.78878	-1.06376	0.287814	0.69088	-5.88798	3607	FOXK2	ENSG00000141568	203064_s_at
229730_at	342527	SMTNL2	smoothelin like 2	-0.0607356	9.06672	-1.06322	0.288059	0.691071	-5.88854	342527	SMTNL2	ENSG00000188176	229730_at
1555110_a_at	26249	KLHL3	kelch like family member 3	-0.0326448	3.82564	-1.0591	0.289929	0.692154	-5.8928	26249	KLHL3	ENSG00000146021	1555110_a_at
210329_s_at	6444	SGCD	sarcoglycan delta	-0.0381957	5.70359	-1.05884	0.290046	0.692344	-5.89307	6444	SGCD	ENSG00000170624	210329_s_at
202696_at	9943	OXSR1	oxidative stress responsive kinase 1	-0.0328575	8.9614	-1.05749	0.290663	0.692958	-5.89446	9943	OXSR1	ENSG00000172939	202696_at
218035_s_at	54502	RBM47	RNA binding motif protein 47	-0.0710947	11.5928	-1.05539	0.291618	0.693202	-5.89662	54502	RBM47	ENSG00000163694	218035_s_at
207295_at	6340	SCNN1G	sodium channel epithelial 1 gamma subunit	0.0267042	5.14233	1.05421	0.29216	0.693709	-5.89784	6340	SCNN1G	ENSG00000166828	241436_at
226226_at	120224	TMEM45B	transmembrane protein 45B	-0.0584917	8.03315	-1.05016	0.294018	0.694791	-5.902	120224	TMEM45B	ENSG00000151715	226226_at
224518_s_at	84527	ZNF559	zinc finger protein 559	0.0614871	8.32742	1.04891	0.29459	0.69482	-5.90327	84527	ZNF559	ENSG00000188321	224518_s_at
202530_at	1432	MAPK14	mitogen-activated protein kinase 14	0.0270156	9	1.04663	0.295642	0.696123	-5.9056	1432	MAPK14	ENSG00000112062	202530_at
203126_at	3613	IMPA2	inositol monophosphatase 2	-0.0546468	11.2439	-1.0461	0.295885	0.696306	-5.90614	3613	IMPA2	ENSG00000141401	203126_at
1560937_at	6251	RSU1	Ras suppressor protein 1	0.030187	3.71182	1.04455	0.296601	0.697144	-5.90772	6251	RSU1	ENSG00000148484	201980_s_at
1554094_at	957	ENTPD5	ectonucleoside triphosphate diphosphohydrolase 5 (inactive)	-0.0570865	6.95856	-1.02967	0.30353	0.703641	-5.92277	957	ENTPD5	ENSG00000187097	1554094_at
202228_s_at	27020	NPTN	neuroplastin	-0.0288974	11.7958	-1.02836	0.304146	0.704249	-5.92408	27020	NPTN	ENSG00000156642	202228_s_at
204686_at	3667	IRS1	insulin receptor substrate 1	-0.0635542	7.32381	-1.02402	0.306186	0.706076	-5.92841	3667	IRS1	ENSG00000169047	204686_at
1554151_at	4967	OGDH	oxoglutarate dehydrogenase	-0.0288069	6.7958	-1.02269	0.306817	0.706155	-5.92975	4967	OGDH	ENSG00000105953	1554152_a_at
206566_at	6541	SLC7A1	solute carrier family 7 member 1	-0.0320969	4.08733	-1.017	0.309512	0.708731	-5.9354	6541	SLC7A1	ENSG00000139514	206566_at
204524_at	5170	PDPK1	3-phosphoinositide dependent protein kinase 1	-0.0970779	8.36838	-1.0143	0.310799	0.709915	-5.93808	5170	PDPK1	ENSG00000140992	204524_at
218552_at	55268	ECHDC2	enoyl-CoA hydratase domain containing 2	-0.0449226	11.1835	-1.01389	0.310993	0.709955	-5.93848	55268	ECHDC2	ENSG00000121310	218552_at
1554352_s_at	10260	DENND4A	DENN domain containing 4A	0.0504741	7.6131	1.01345	0.311206	0.710108	-5.93892	10260	DENND4A	ENSG00000174485	1554352_s_at
233829_at	140711	TLDC2	TBC/LysM-associated domain containing 2	-0.0364243	5.3203	-1.01249	0.311663	0.71079	-5.93987	140711	TLDC2	ENSG00000101342	233829_at
1552774_a_at	9481	SLC25A27	solute carrier family 25 member 27	0.0531439	5.60484	1.01092	0.31241	0.711369	-5.94141	9481	SLC25A27	ENSG00000153291	1552774_a_at
204556_s_at	22873	DZIP1	DAZ interacting zinc finger protein 1	-0.0429772	8.4926	-1.00924	0.313214	0.712086	-5.94306	22873	DZIP1	ENSG00000134874	204557_s_at
205247_at	4855	NOTCH4	notch receptor 4	-0.0444444	7.37667	-1.0076	0.314002	0.712259	-5.94468	4855	NOTCH4	ENSG00000234876	205247_at
208194_s_at	10254	STAM2	signal transducing adaptor molecule 2	0.0239419	4.98241	1.00473	0.31538	0.71318	-5.94749	10254	STAM2	ENSG00000115145	208194_s_at
1552903_at	124872	B4GALNT2	beta-1,4-N-acetyl-galactosaminyltransferase 2	0.0360631	5.0896	1.00162	0.316883	0.71423	-5.95054	124872	B4GALNT2	ENSG00000167080	1552903_at
1561939_at	79659	DYNC2H1	dynein cytoplasmic 2 heavy chain 1	0.0288371	3.40494	1.00094	0.317208	0.71453	-5.9512	79659	DYNC2H1	ENSG00000187240	1561939_at
218182_s_at	9076	CLDN1	claudin 1	0.0763123	6.03739	0.997552	0.318849	0.715509	-5.9545	9076	CLDN1	ENSG00000163347	218182_s_at
205585_at	2120	ETV6	ETS variant 6	0.0290395	5.77247	0.991514	0.321785	0.718827	-5.96036	2120	ETV6	ENSG00000139083	205585_at
214342_at	222255	ATXN7L1	ataxin 7 like 1	-0.0762593	6.77652	-0.989977	0.322535	0.719033	-5.96184	222255	ATXN7L1	ENSG00000146776	214343_s_at
203401_at	5634	PRPS2	phosphoribosyl pyrophosphate synthetase 2	-0.0461996	8.98499	-0.988798	0.323112	0.719379	-5.96298	5634	PRPS2	ENSG00000101911	203401_at
219287_at	27345	KCNMB4	potassium calcium-activated channel subfamily M regulatory beta subunit 4	-0.0414519	6.56046	-0.987459	0.323767	0.719802	-5.96427	27345	KCNMB4	ENSG00000135643	219287_at
1552496_a_at	23242	COBL	cordon-bleu WH2 repeat protein	-0.0583677	6.47395	-0.986564	0.324205	0.720285	-5.96513	23242	COBL	ENSG00000106078	1552496_a_at
220100_at	55867	SLC22A11	solute carrier family 22 member 11	-0.11061	9.25182	-0.983595	0.325662	0.721649	-5.96798	55867	SLC22A11	ENSG00000168065	220100_at
1567410_at	7694	ZNF135	zinc finger protein 135	-0.0248288	7.00075	-0.983398	0.325759	0.721673	-5.96817	7694	ZNF135	ENSG00000176293	206142_at
227379_at	154141	MBOAT1	membrane bound O-acyltransferase domain containing 1	0.0779474	7.08779	0.976265	0.329278	0.724419	-5.97499	154141	MBOAT1	ENSG00000172197	227379_at
230081_at	345557	PLCXD3	phosphatidylinositol specific phospholipase C X domain containing 3	-0.0918594	6.94037	-0.974724	0.330041	0.725282	-5.97645	345557	PLCXD3	ENSG00000182836	230081_at
218080_x_at	11124	FAF1	Fas associated factor 1	-0.021724	9.1361	-0.973281	0.330758	0.725748	-5.97782	11124	FAF1	ENSG00000185104	218080_x_at
203215_s_at	4646	MYO6	myosin VI	-0.171691	8.99441	-0.972018	0.331385	0.726463	-5.97902	4646	MYO6	ENSG00000196586	203215_s_at
209015_s_at	10049	DNAJB6	DnaJ heat shock protein family (Hsp40) member B6	-0.0522587	7.92281	-0.965733	0.334519	0.728637	-5.98496	10049	DNAJB6	ENSG00000105993	208811_s_at
212049_at	147179	WIPF2	WAS/WASL interacting protein family member 2	-0.021884	9.10809	-0.962047	0.336366	0.729603	-5.98842	147179	WIPF2	ENSG00000171475	212050_at
204813_at	5602	MAPK10	mitogen-activated protein kinase 10	-0.0302023	8.61229	-0.95932	0.337736	0.730911	-5.99098	5602	MAPK10	ENSG00000109339	214376_at
206800_at	4524	MTHFR	methylenetetrahydrofolate reductase	-0.0473709	6.15701	-0.959254	0.33777	0.730911	-5.99104	4524	MTHFR	ENSG00000177000	206800_at
1561125_at	25902	MTHFD1L	methylenetetrahydrofolate dehydrogenase (NADP+ dependent) 1 like	0.0245225	4.00845	0.955532	0.339646	0.731951	-5.99451	25902	MTHFD1L	ENSG00000120254	225520_at
212219_at	23198	PSME4	proteasome activator subunit 4	-0.0413778	8.22452	-0.954948	0.339941	0.732185	-5.99506	23198	PSME4	ENSG00000068878	212222_at
207334_s_at	7048	TGFBR2	transforming growth factor beta receptor 2	0.0675767	6.51102	0.947168	0.343887	0.73594	-6.00227	7048	TGFBR2	ENSG00000163513	207334_s_at
219427_at	79633	FAT4	FAT atypical cadherin 4	-0.0654259	6.9338	-0.944585	0.345204	0.736962	-6.00465	79633	FAT4	ENSG00000196159	219427_at
240320_at	100507650	RNF212B	ring finger protein 212B	-0.148472	8.45122	-0.939576	0.347767	0.738225	-6.00926	100507650	RNF212B	ENSG00000215277	240320_at
205043_at	1080	CFTR	cystic fibrosis transmembrane conductance regulator	-0.0531991	5.63984	-0.936521	0.349336	0.739677	-6.01205	1080	CFTR	ENSG00000001626	205043_at
211011_at	1310	COL19A1	collagen type XIX alpha 1 chain	0.0257163	4.78412	0.935878	0.349666	0.739711	-6.01264	1310	COL19A1	ENSG00000082293	211011_at
1562287_at	54212	SNTG1	syntrophin gamma 1	0.0130692	3.00473	0.935639	0.349789	0.739711	-6.01286	54212	SNTG1	ENSG00000147481	220405_at
206931_at	7700	ZNF141	zinc finger protein 141	-0.0390388	3.98925	-0.934505	0.350373	0.740326	-6.01389	7700	ZNF141	ENSG00000131127	206931_at
219201_s_at	57045	TWSG1	twisted gastrulation BMP signaling modulator 1	-0.0449186	7.44591	-0.927857	0.353809	0.742921	-6.01993	57045	TWSG1	ENSG00000128791	219201_s_at
1560456_at	440503	PLIN5	perilipin 5	-0.0319977	6.19215	-0.926727	0.354395	0.743344	-6.02095	440503	PLIN5	ENSG00000214456	1560456_at
219403_s_at	10855	HPSE	heparanase	0.0629006	5.75793	0.925424	0.355071	0.743797	-6.02212	10855	HPSE	ENSG00000173083	219403_s_at
1555829_at	57488	ESYT2	extended synaptotagmin 2	-0.0528604	5.28195	-0.922271	0.356712	0.745242	-6.02497	57488	ESYT2	ENSG00000117868	1555830_s_at
201251_at	5315	PKM	pyruvate kinase M1/2	0.131377	9.36582	0.918664	0.358595	0.746892	-6.0282	5315	PKM	ENSG00000067225	201251_at
1552923_a_at	57605	PITPNM2	phosphatidylinositol transfer protein membrane associated 2	-0.0396416	6.12572	-0.912585	0.361782	0.749174	-6.03363	57605	PITPNM2	ENSG00000090975	1552924_a_at
209711_at	23169	SLC35D1	solute carrier family 35 member D1	-0.0346834	8.74389	-0.911938	0.362123	0.749287	-6.03421	23169	SLC35D1	ENSG00000116704	209711_at
201681_s_at	9231	DLG5	discs large MAGUK scaffold protein 5	-0.0377778	8.72945	-0.910959	0.362638	0.74954	-6.03508	9231	DLG5	ENSG00000274429	201681_s_at
232080_at	57520	HECW2	HECT, C2 and WW domain containing E3 ubiquitin protein ligase 2	0.0543958	6.44355	0.909668	0.363318	0.749967	-6.03622	57520	HECW2	ENSG00000138411	232080_at
1552737_s_at	11060	WWP2	WW domain containing E3 ubiquitin protein ligase 2	0.0544355	4.91635	0.907979	0.364209	0.750494	-6.03772	11060	WWP2	ENSG00000198373	1552737_s_at
1554486_a_at	54438	GFOD1	glucose-fructose oxidoreductase domain containing 1	0.0265273	3.80957	0.90751	0.364456	0.750562	-6.03814	54438	GFOD1	ENSG00000145990	1554486_a_at
200693_at	10971	YWHAQ	tyrosine 3-monooxygenase/tryptophan 5-monooxygenase activation protein theta	0.0195389	11.5837	0.905839	0.36534	0.751497	-6.03961	10971	YWHAQ	ENSG00000134308	200693_at
204289_at	80127	BBOF1	basal body orientation factor 1	-0.0750774	5.89064	-0.903116	0.366782	0.752255	-6.04202	80127	BBOF1	ENSG00000119636	220173_at
220135_s_at	11136	SLC7A9	solute carrier family 7 member 9	-0.105195	11.3096	-0.899646	0.368625	0.753556	-6.04507	11136	SLC7A9	ENSG00000021488	220135_s_at
1557064_s_at	138050	HGSNAT	heparan-alpha-glucosaminide N-acetyltransferase	0.0248081	6.78515	0.896341	0.370386	0.755218	-6.04796	138050	HGSNAT	ENSG00000165102	1557064_s_at
223445_at	84062	DTNBP1	dystrobrevin binding protein 1	0.0243906	8.59519	0.893652	0.371822	0.756487	-6.05031	84062	DTNBP1	ENSG00000047579	223445_at
1554918_a_at	10257	ABCC4	ATP binding cassette subfamily C member 4	-0.0632866	7.19317	-0.893411	0.371951	0.756592	-6.05052	10257	ABCC4	ENSG00000125257	1554918_a_at
219966_x_at	54971	BANP	BTG3 associated nuclear protein	0.0255823	8.72002	0.884357	0.376814	0.760518	-6.05837	54971	BANP	ENSG00000172530	219966_x_at
214691_x_at	54629	MINDY2	MINDY lysine 48 deubiquitinase 2	0.0617943	6.7657	0.884255	0.376869	0.760518	-6.05845	54629	MINDY2	ENSG00000128923	214691_x_at
1569069_s_at	81550	TDRD3	tudor domain containing 3	-0.0329935	7.45005	-0.882614	0.377755	0.761159	-6.05987	81550	TDRD3	ENSG00000083544	1569069_s_at
1552615_at	32	ACACB	acetyl-CoA carboxylase beta	-0.0618104	8.52883	-0.882553	0.377788	0.761159	-6.05992	32	ACACB	ENSG00000076555	1552616_a_at
1558732_at	9448	MAP4K4	mitogen-activated protein kinase kinase kinase kinase 4	0.0522428	6.68556	0.874396	0.382209	0.764054	-6.06691	9448	MAP4K4	ENSG00000071054	1558732_at
1569387_at	55790	CSGALNACT1	chondroitin sulfate N-acetylgalactosaminyltransferase 1	0.0273131	5.94402	0.871896	0.383571	0.765043	-6.06904	55790	CSGALNACT1	ENSG00000147408	219049_at
1558941_at	619279	ZNF704	zinc finger protein 704	-0.0209824	4.19852	-0.863378	0.388232	0.769458	-6.07625	619279	ZNF704	ENSG00000164684	1558941_at
208621_s_at	7430	EZR	ezrin	-0.0827313	9.57001	-0.862543	0.388691	0.769785	-6.07695	7430	EZR	ENSG00000092820	208622_s_at
218323_at	55288	RHOT1	ras homolog family member T1	0.0520227	8.30185	0.859641	0.390288	0.77091	-6.07939	55288	RHOT1	ENSG00000126858	218323_at
200867_at	55905	RNF114	ring finger protein 114	0.0191207	9.21515	0.858258	0.391051	0.771227	-6.08055	55905	RNF114	ENSG00000124226	200868_s_at
202181_at	9766	SUSD6	sushi domain containing 6	0.0245106	9.83833	0.857815	0.391295	0.771228	-6.08092	9766	SUSD6	ENSG00000100647	202181_at
207234_at	5991	RFX3	regulatory factor X3	-0.016507	4.2396	-0.857571	0.39143	0.771422	-6.08112	5991	RFX3	ENSG00000080298	207234_at
212058_at	23350	U2SURP	U2 snRNP associated SURP domain containing	0.0777384	9.10176	0.856662	0.391932	0.771605	-6.08188	23350	U2SURP	ENSG00000163714	212060_at
206806_at	9162	DGKI	diacylglycerol kinase iota	-0.0335579	4.77666	-0.855684	0.392472	0.771729	-6.0827	9162	DGKI	ENSG00000157680	206806_at
1557100_s_at	25831	HECTD1	HECT domain E3 ubiquitin protein ligase 1	-0.0716219	6.80771	-0.85483	0.392945	0.771941	-6.08341	25831	HECTD1	ENSG00000092148	1557100_s_at
225132_at	26224	FBXL3	F-box and leucine rich repeat protein 3	0.04799	10.5685	0.85301	0.393952	0.772665	-6.08493	26224	FBXL3	ENSG00000005812	225132_at
1559022_at	9813	EFCAB14	EF-hand calcium binding domain 14	0.0385084	5.44793	0.848741	0.396322	0.774275	-6.08847	9813	EFCAB14	ENSG00000159658	1559022_at
211918_x_at	60676	PAPPA2	pappalysin 2	0.0369209	7.37107	0.848736	0.396325	0.774275	-6.08847	60676	PAPPA2	ENSG00000116183	211918_x_at
213312_at	57150	SMIM8	small integral membrane protein 8	0.0353617	7.61295	0.842116	0.400017	0.776526	-6.09393	57150	SMIM8	ENSG00000111850	213314_at
220483_s_at	25897	RNF19A	ring finger protein 19A, RBR E3 ubiquitin protein ligase	0.0325944	6.8391	0.840903	0.400696	0.776663	-6.09493	25897	RNF19A	ENSG00000034677	220483_s_at
206474_at	5128	CDK17	cyclin dependent kinase 17	0.0374102	4.92296	0.840187	0.401097	0.776968	-6.09551	5128	CDK17	ENSG00000059758	206474_at
225903_at	128869	PIGU	phosphatidylinositol glycan anchor biosynthesis class U	-0.0239138	7.84631	-0.839157	0.401674	0.777368	-6.09636	128869	PIGU	ENSG00000101464	225903_at
205414_s_at	9912	ARHGAP44	Rho GTPase activating protein 44	-0.0299121	6.58815	-0.83792	0.402368	0.777814	-6.09737	9912	ARHGAP44	ENSG00000006740	205414_s_at
219418_at	79840	NHEJ1	non-homologous end joining factor 1	-0.0346468	8.08386	-0.835483	0.403737	0.778945	-6.09936	79840	NHEJ1	ENSG00000187736	219418_at
202955_s_at	10565	ARFGEF1	ADP ribosylation factor guanine nucleotide exchange factor 1	-0.0382652	8.41668	-0.831782	0.405822	0.779918	-6.10237	10565	ARFGEF1	ENSG00000066777	202956_at
226984_at	152273	FGD5	FYVE, RhoGEF and PH domain containing 5	0.037359	6.74063	0.826558	0.408776	0.781877	-6.10659	152273	FGD5	ENSG00000154783	226984_at
1557256_a_at	2560	GABRB1	gamma-aminobutyric acid type A receptor beta1 subunit	-0.0214765	3.74732	-0.821933	0.411402	0.783055	-6.11031	2560	GABRB1	ENSG00000163288	207010_at
1554065_at	89853	MVB12B	multivesicular body subunit 12B	-0.0212885	6.17754	-0.819189	0.412964	0.783317	-6.11251	89853	MVB12B	ENSG00000196814	1554065_at
1554947_at	38	ACAT1	acetyl-CoA acetyltransferase 1	-0.014962	3.46624	-0.815572	0.415029	0.78527	-6.11539	38	ACAT1	ENSG00000075239	1554947_at
1564251_at	129080	EMID1	EMI domain containing 1	-0.0257485	5.75708	-0.8154	0.415127	0.78527	-6.11553	129080	EMID1	ENSG00000186998	1564251_at
218774_at	28960	DCPS	decapping enzyme, scavenger	-0.032667	8.09956	-0.812667	0.416692	0.786071	-6.1177	28960	DCPS	ENSG00000110063	1555973_at
215321_at	154661	RUNDC3B	RUN domain containing 3B	-0.053043	6.34246	-0.806498	0.420236	0.788114	-6.12257	154661	RUNDC3B	ENSG00000105784	215321_at
203952_at	22926	ATF6	activating transcription factor 6	-0.0168306	8.84156	-0.805929	0.420564	0.788114	-6.12302	22926	ATF6	ENSG00000118217	203952_at
219912_s_at	5169	ENPP3	ectonucleotide pyrophosphatase/phosphodiesterase 3	-0.0292086	4.23641	-0.803838	0.42177	0.788539	-6.12466	5169	ENPP3	ENSG00000154269	222938_x_at
202199_s_at	6732	SRPK1	SRSF protein kinase 1	-0.0337779	7.28898	-0.802398	0.422601	0.789179	-6.12579	6732	SRPK1	ENSG00000096063	202200_s_at
212516_at	116985	ARAP1	ArfGAP with RhoGAP domain, ankyrin repeat and PH domain 1	0.0252681	7.48545	0.801911	0.422883	0.789494	-6.12617	116985	ARAP1	ENSG00000186635	212516_at
200792_at	2547	XRCC6	X-ray repair cross complementing 6	0.0156583	11.133	0.798872	0.424642	0.790948	-6.12854	2547	XRCC6	ENSG00000196419	200792_at
217878_s_at	996	CDC27	cell division cycle 27	-0.0914486	7.7583	-0.797101	0.425669	0.791359	-6.12992	996	CDC27	ENSG00000004897	217878_s_at
218077_s_at	51304	ZDHHC3	zinc finger DHHC-type containing 3	-0.0232228	6.94542	-0.796959	0.425751	0.791359	-6.13003	51304	ZDHHC3	ENSG00000163812	218077_s_at
208660_at	1431	CS	citrate synthase	-0.0436026	10.7981	-0.794484	0.427189	0.792385	-6.13195	1431	CS	ENSG00000062485	208660_at
219274_at	23554	TSPAN12	tetraspanin 12	-0.0487788	10.861	-0.791064	0.429181	0.79371	-6.1346	23554	TSPAN12	ENSG00000106025	219274_at
211045_s_at	81033	KCNH6	potassium voltage-gated channel subfamily H member 6	-0.0564677	5.00168	-0.784934	0.432764	0.795284	-6.13931	81033	KCNH6	ENSG00000173826	211045_s_at
1554544_a_at	4155	MBP	myelin basic protein	-0.0501422	7.77251	-0.784681	0.432912	0.795473	-6.1395	4155	MBP	ENSG00000197971	1554544_a_at
205822_s_at	3157	HMGCS1	3-hydroxy-3-methylglutaryl-CoA synthase 1	0.0359491	6.3544	0.783751	0.433458	0.795849	-6.14022	3157	HMGCS1	ENSG00000112972	205822_s_at
220368_s_at	55671	PPP4R3A	protein phosphatase 4 regulatory subunit 3A	-0.0439545	8.24473	-0.783416	0.433654	0.796	-6.14047	55671	PPP4R3A	ENSG00000100796	220368_s_at
209296_at	5495	PPM1B	protein phosphatase, Mg2+/Mn2+ dependent 1B	0.0331575	9.80772	0.777862	0.436919	0.797293	-6.1447	5495	PPM1B	ENSG00000138032	209296_at
219961_s_at	55857	KIZ	kizuna centrosomal protein	0.0330429	7.97573	0.769328	0.441964	0.800299	-6.15114	55857	KIZ	ENSG00000088970	219961_s_at
212994_at	57187	THOC2	THO complex 2	-0.0843522	7.6973	-0.766088	0.443888	0.80132	-6.15357	57187	THOC2	ENSG00000125676	212994_at
231058_at	53828	FXYD4	FXYD domain containing ion transport regulator 4	0.0926844	9.21167	0.753253	0.451557	0.805186	-6.16308	53828	FXYD4	ENSG00000150201	231058_at
202725_at	5430	POLR2A	RNA polymerase II subunit A	0.0253659	7.96897	0.746588	0.455569	0.806921	-6.16796	5430	POLR2A	ENSG00000181222	202725_at
209281_s_at	490	ATP2B1	ATPase plasma membrane Ca2+ transporting 1	0.0733337	7.88225	0.745704	0.456102	0.807184	-6.1686	490	ATP2B1	ENSG00000070961	209281_s_at
226352_at	133746	JMY	junction mediating and regulatory protein, p53 cofactor	0.0539904	9.16549	0.739375	0.459933	0.808777	-6.17319	133746	JMY	ENSG00000152409	226352_at
204376_at	9730	DCAF1	DDB1 and CUL4 associated factor 1	-0.0226241	4.87317	-0.737659	0.460975	0.809523	-6.17442	9730	DCAF1	ENSG00000145041	204376_at
201969_at	4678	NASP	nuclear autoantigenic sperm protein	0.0273658	7.24511	0.736212	0.461854	0.809847	-6.17546	4678	NASP	ENSG00000132780	201970_s_at
206497_at	55744	COA1	cytochrome c oxidase assembly factor 1 homolog	0.0250889	4.42112	0.734816	0.462704	0.810358	-6.17646	55744	COA1	ENSG00000106603	206497_at
1555286_at	8814	CDKL1	cyclin dependent kinase like 1	-0.0177089	4.37884	-0.732075	0.464373	0.810808	-6.17843	8814	CDKL1	ENSG00000100490	1555286_at
233802_at	27146	FAM184B	family with sequence similarity 184 member B	-0.0244474	6.00512	-0.730097	0.465581	0.812105	-6.17984	27146	FAM184B	ENSG00000047662	233823_at
1559590_at	55349	CHDH	choline dehydrogenase	-0.0756643	7.64752	-0.729718	0.465812	0.8122	-6.18011	55349	CHDH	ENSG00000016391	1559591_s_at
1555326_a_at	8754	ADAM9	ADAM metallopeptidase domain 9	-0.0614113	7.62184	-0.72774	0.467022	0.812933	-6.18151	8754	ADAM9	ENSG00000168615	1555326_a_at
200603_at	5573	PRKAR1A	protein kinase cAMP-dependent type I regulatory subunit alpha	0.0322525	12.0946	0.724689	0.468891	0.814087	-6.18367	5573	PRKAR1A	ENSG00000108946	200605_s_at
200632_s_at	10397	NDRG1	N-myc downstream regulated 1	-0.0353541	11.7652	-0.723116	0.469856	0.814818	-6.18479	10397	NDRG1	ENSG00000104419	200632_s_at
219132_at	57161	PELI2	pellino E3 ubiquitin protein ligase family member 2	-0.0355051	8.48302	-0.719871	0.47185	0.815714	-6.18707	57161	PELI2	ENSG00000139946	219132_at
203338_at	5529	PPP2R5E	protein phosphatase 2 regulatory subunit B'epsilon	0.0508505	8.69378	0.715996	0.474238	0.816947	-6.18978	5529	PPP2R5E	ENSG00000154001	203338_at
203044_at	22856	CHSY1	chondroitin sulfate synthase 1	0.0451923	9.11395	0.71256	0.476361	0.81778	-6.19218	22856	CHSY1	ENSG00000131873	203044_at
219362_at	60560	NAA35	N(alpha)-acetyltransferase 35, NatC auxiliary subunit	-0.0225874	7.47977	-0.71242	0.476447	0.81778	-6.19228	60560	NAA35	ENSG00000135040	1559508_at
200854_at	9611	NCOR1	nuclear receptor corepressor 1	-0.0170352	9.11165	-0.710641	0.477549	0.818263	-6.19351	9611	NCOR1	ENSG00000141027	200855_at
208709_s_at	4898	NRDC	nardilysin convertase	0.0230974	9.18803	0.703862	0.481758	0.819137	-6.19819	4898	NRDC	ENSG00000078618	208709_s_at
212553_at	23248	RPRD2	regulation of nuclear pre-mRNA domain containing 2	0.0265112	9.08892	0.702259	0.482756	0.819785	-6.19929	23248	RPRD2	ENSG00000163125	212553_at
225658_at	339745	SPOPL	speckle type BTB/POZ protein like	0.056366	9.0441	0.70157	0.483186	0.819962	-6.19976	339745	SPOPL	ENSG00000144228	225659_at
213392_at	124152	IQCK	IQ motif containing K	0.0242861	8.85971	0.697198	0.485915	0.821306	-6.20274	124152	IQCK	ENSG00000174628	213392_at
225178_at	151613	TTC14	tetratricopeptide repeat domain 14	0.0757581	7.6032	0.696407	0.486411	0.821653	-6.20328	151613	TTC14	ENSG00000163728	225180_at
220797_at	79066	METTL16	methyltransferase like 16	-0.0354293	5.91651	-0.695214	0.487157	0.822015	-6.20409	79066	METTL16	ENSG00000127804	1557399_at
1558702_at	27130	INVS	inversin	-0.0593271	4.71003	-0.694825	0.487401	0.822015	-6.20436	27130	INVS	ENSG00000119509	210114_at
203600_s_at	8603	FAM193A	family with sequence similarity 193 member A	0.0217285	7.72641	0.692782	0.488681	0.822309	-6.20574	8603	FAM193A	ENSG00000125386	203600_s_at
203330_s_at	6811	STX5	syntaxin 5	0.0421295	6.49651	0.692721	0.48872	0.822309	-6.20578	6811	STX5	ENSG00000162236	203330_s_at
220648_at	105	ADARB2	adenosine deaminase RNA specific B2 (inactive)	-0.0244605	4.458	-0.689801	0.490553	0.824085	-6.20775	105	ADARB2	ENSG00000185736	220648_at
205409_at	2355	FOSL2	FOS like 2, AP-1 transcription factor subunit	-0.041365	6.59569	-0.689759	0.49058	0.824085	-6.20778	2355	FOSL2	ENSG00000075426	205409_at
221704_s_at	79720	VPS37B	VPS37B subunit of ESCRT-I	0.0246026	7.57335	0.687957	0.491713	0.824365	-6.20899	79720	VPS37B	ENSG00000139722	221704_s_at
1554692_at	9962	SLC23A2	solute carrier family 23 member 2	-0.0137507	3.87496	-0.686779	0.492455	0.824624	-6.20978	9962	SLC23A2	ENSG00000089057	1554692_at
218628_at	51019	WASHC3	WASH complex subunit 3	0.0167629	9.68198	0.679107	0.4973	0.826955	-6.21489	51019	WASHC3	ENSG00000120860	218628_at
1558540_s_at	66035	SLC2A11	solute carrier family 2 member 11	-0.0259876	7.05797	-0.678645	0.497592	0.826955	-6.2152	66035	SLC2A11	ENSG00000133460	1558540_s_at
202280_at	2580	GAK	cyclin G associated kinase	-0.0239282	4.23146	-0.678308	0.497806	0.827063	-6.21542	2580	GAK	ENSG00000178950	202281_at
220958_at	54986	ULK4	unc-51 like kinase 4	-0.0277925	4.98001	-0.672433	0.501535	0.828649	-6.21929	54986	ULK4	ENSG00000168038	231149_s_at
1560136_at	390790	ARL5C	ADP ribosylation factor like GTPase 5C	0.0155461	5.94241	0.668152	0.504262	0.829807	-6.22209	390790	ARL5C	ENSG00000141748	1560136_at
205423_at	162	AP1B1	adaptor related protein complex 1 subunit beta 1	-0.018199	7.94068	-0.667822	0.504472	0.829841	-6.22231	162	AP1B1	ENSG00000100280	205423_at
1561042_at	27161	AGO2	argonaute RISC catalytic component 2	-0.0179117	3.71291	-0.66003	0.509457	0.832364	-6.22736	27161	AGO2	ENSG00000123908	1561042_at
1560219_at	51130	ASB3	ankyrin repeat and SOCS box containing 3	0.0220996	5.16555	0.648827	0.516668	0.835361	-6.23451	51130	ASB3	ENSG00000115239	224524_s_at
201582_at	10483	SEC23B	SEC23 homolog B, coat complex II component	-0.0266488	8.36905	-0.647756	0.51736	0.835473	-6.23519	10483	SEC23B	ENSG00000101310	201583_s_at
224906_at	196527	ANO6	anoctamin 6	-0.0196393	10.2387	-0.641612	0.52134	0.837041	-6.23905	196527	ANO6	ENSG00000177119	224906_at
202844_s_at	10928	RALBP1	ralA binding protein 1	-0.058871	8.89153	-0.635886	0.525063	0.839101	-6.24262	10928	RALBP1	ENSG00000017797	202845_s_at
213208_at	23506	BICRAL	BRD4 interacting chromatin remodeling complex associated protein like	-0.0362472	7.77022	-0.632063	0.527557	0.84053	-6.24499	23506	BICRAL	ENSG00000112624	213208_at
218237_s_at	81539	SLC38A1	solute carrier family 38 member 1	0.043235	9.08177	0.630889	0.528324	0.840916	-6.24571	81539	SLC38A1	ENSG00000111371	218237_s_at
213954_at	26049	FAM169A	family with sequence similarity 169 member A	0.0585599	5.59453	0.625031	0.532159	0.843201	-6.2493	26049	FAM169A	ENSG00000198780	213954_at
219310_at	79953	SYNDIG1	synapse differentiation inducing 1	0.0351386	7.46131	0.620996	0.534809	0.844894	-6.25175	79953	SYNDIG1	ENSG00000101463	219310_at
1555318_at	64344	HIF3A	hypoxia inducible factor 3 subunit alpha	-0.0409335	3.8993	-0.616097	0.538036	0.846482	-6.25471	64344	HIF3A	ENSG00000124440	1555318_at
218342_s_at	79956	ERMP1	endoplasmic reticulum metallopeptidase 1	-0.0296011	9.4379	-0.615997	0.538101	0.846522	-6.25477	79956	ERMP1	ENSG00000099219	218342_s_at
1563454_at	55553	SOX6	SRY-box 6	0.0230845	3.99601	0.612356	0.540506	0.847824	-6.25695	55553	SOX6	ENSG00000110693	1563454_at
217813_s_at	10927	SPIN1	spindlin 1	-0.0388189	7.97364	-0.611072	0.541355	0.848044	-6.25772	10927	SPIN1	ENSG00000106723	217813_s_at
221094_s_at	55140	ELP3	elongator acetyltransferase complex subunit 3	-0.0249541	7.8595	-0.609353	0.542493	0.848657	-6.25874	55140	ELP3	ENSG00000134014	221094_s_at
205657_at	23498	HAAO	3-hydroxyanthranilate 3,4-dioxygenase	-0.0365665	8.17485	-0.606882	0.544131	0.849468	-6.26021	23498	HAAO	ENSG00000162882	205657_at
206896_s_at	2788	GNG7	G protein subunit gamma 7	-0.0217557	7.19302	-0.606104	0.544647	0.849681	-6.26067	2788	GNG7	ENSG00000176533	206896_s_at
203154_s_at	10298	PAK4	p21 (RAC1) activated kinase 4	-0.0301611	8.60087	-0.600632	0.548284	0.851851	-6.26389	10298	PAK4	ENSG00000130669	203154_s_at
204260_at	1114	CHGB	chromogranin B	0.0463629	6.39655	0.59831	0.549831	0.852079	-6.26525	1114	CHGB	ENSG00000089199	204260_at
1552314_a_at	2140	EYA3	EYA transcriptional coactivator and phosphatase 3	0.014159	4.60313	0.597904	0.550102	0.852296	-6.26549	2140	EYA3	ENSG00000158161	1552314_a_at
203578_s_at	9057	SLC7A6	solute carrier family 7 member 6	0.0243029	4.46039	0.59429	0.552515	0.853445	-6.26759	9057	SLC7A6	ENSG00000103064	203579_s_at
201508_at	3487	IGFBP4	insulin like growth factor binding protein 4	0.0650248	10.0865	0.589779	0.555534	0.854647	-6.2702	3487	IGFBP4	ENSG00000141753	201508_at
1553785_at	153020	RASGEF1B	RasGEF domain family member 1B	0.0112699	3.98241	0.588879	0.556137	0.854974	-6.27071	153020	RASGEF1B	ENSG00000138670	1553785_at
1556006_s_at	1452	CSNK1A1	casein kinase 1 alpha 1	0.0463765	6.91545	0.587478	0.557076	0.855599	-6.27152	1452	CSNK1A1	ENSG00000113712	1556006_s_at
228023_x_at	280	AMY2B	amylase alpha 2B (pancreatic)	0.0402082	8.81275	0.587464	0.557086	0.855599	-6.27153	280	AMY2B	ENSG00000240038	208498_s_at
233846_at	114800	CCDC85A	coiled-coil domain containing 85A	-0.0329254	6.51527	-0.58722	0.55725	0.855599	-6.27167	114800	CCDC85A	ENSG00000055813	233846_at
205550_s_at	9577	BABAM2	BRISC and BRCA1 A complex member 2	-0.019488	9.90765	-0.58512	0.55866	0.856118	-6.27287	9577	BABAM2	ENSG00000158019	205550_s_at
223074_s_at	83543	AIF1L	allograft inflammatory factor 1 like	-0.0327878	7.87712	-0.584722	0.558928	0.856118	-6.2731	83543	AIF1L	ENSG00000126878	223075_s_at
1570130_at	65244	SPATS2	spermatogenesis associated serine rich 2	0.0283326	4.41707	0.584656	0.558972	0.856118	-6.27313	65244	SPATS2	ENSG00000123352	1570130_at
204866_at	9767	JADE3	jade family PHD finger 3	-0.0295051	7.4869	-0.584346	0.55918	0.856118	-6.27331	9767	JADE3	ENSG00000102221	204866_at
1555935_s_at	30811	HUNK	hormonally up-regulated Neu-associated kinase	-0.0321621	7.68177	-0.581803	0.560891	0.857188	-6.27476	30811	HUNK	ENSG00000142149	1555935_s_at
218364_at	9209	LRRFIP2	LRR binding FLII interacting protein 2	-0.021852	8.61184	-0.57824	0.563293	0.857814	-6.27677	9209	LRRFIP2	ENSG00000093167	218364_at
219980_at	80167	ABHD18	abhydrolase domain containing 18	0.0301086	6.74389	0.577373	0.563877	0.857998	-6.27726	80167	ABHD18	ENSG00000164074	219980_at
206958_s_at	65110	UPF3A	UPF3A regulator of nonsense mediated mRNA decay	0.0338769	8.72121	0.568008	0.570216	0.860762	-6.2825	65110	UPF3A	ENSG00000169062	206958_s_at
1570523_s_at	83734	ATG10	autophagy related 10	0.0251573	5.92404	0.563105	0.573548	0.862563	-6.2852	83734	ATG10	ENSG00000152348	1570523_s_at
1569685_at	1352	COX10	cytochrome c oxidase assembly factor heme A:farnesyltransferase COX10	-0.0189395	4.84704	-0.561335	0.574753	0.862972	-6.28617	1352	COX10	ENSG00000006695	1557192_at
213793_s_at	9456	HOMER1	homer scaffold protein 1	-0.0372548	7.33754	-0.557384	0.577448	0.863762	-6.28833	9456	HOMER1	ENSG00000152413	1570644_at
204142_at	55556	ENOSF1	enolase superfamily member 1	-0.0325218	10.6012	-0.555304	0.578868	0.864306	-6.28946	55556	ENOSF1	ENSG00000132199	204143_s_at
225838_at	26122	EPC2	enhancer of polycomb homolog 2	0.0333079	7.87543	0.551136	0.58172	0.865665	-6.29171	26122	EPC2	ENSG00000135999	225838_at
1553159_at	8701	DNAH11	dynein axonemal heavy chain 11	-0.0257802	5.6463	-0.550536	0.582132	0.865788	-6.29203	8701	DNAH11	ENSG00000105877	1553159_at
1564344_at	374868	ATP9B	ATPase phospholipid transporting 9B (putative)	0.0119335	4.94948	0.545523	0.585571	0.867215	-6.29472	374868	ATP9B	ENSG00000166377	1564344_at
219353_at	374354	NHLRC2	NHL repeat containing 2	0.0388712	7.83582	0.545022	0.585916	0.867414	-6.29498	374354	NHLRC2	ENSG00000196865	219353_at
1555993_at	776	CACNA1D	calcium voltage-gated channel subunit alpha1 D	-0.0235901	6.79864	-0.542817	0.587433	0.868255	-6.29615	776	CACNA1D	ENSG00000157388	1555993_at
218968_s_at	55734	ZFP64	ZFP64 zinc finger protein	0.0126142	8.31834	0.542602	0.58758	0.868297	-6.29627	55734	ZFP64	ENSG00000020256	218968_s_at
205421_at	6581	SLC22A3	solute carrier family 22 member 3	-0.0525499	6.10554	-0.537776	0.590907	0.868853	-6.29881	6581	SLC22A3	ENSG00000146477	205421_at
1560105_at	5787	PTPRB	protein tyrosine phosphatase receptor type B	-0.0270902	4.68059	-0.534134	0.593422	0.870348	-6.30072	5787	PTPRB	ENSG00000127329	205846_at
203465_at	9801	MRPL19	mitochondrial ribosomal protein L19	-0.0329489	9.01795	-0.531732	0.595084	0.871055	-6.30197	9801	MRPL19	ENSG00000115364	203465_at
213311_s_at	22980	TCF25	transcription factor 25	-0.0427591	9.49859	-0.53167	0.595127	0.871055	-6.302	22980	TCF25	ENSG00000141002	213311_s_at
205084_at	55973	BCAP29	B cell receptor associated protein 29	-0.0314039	7.07312	-0.529798	0.596424	0.8714	-6.30297	55973	BCAP29	ENSG00000075790	205084_at
231425_at	89869	PLCZ1	phospholipase C zeta 1	-0.0125229	4.0582	-0.528241	0.597503	0.872062	-6.30377	89869	PLCZ1	ENSG00000139151	231425_at
1557736_at	4820	NKTR	natural killer cell triggering receptor	0.021536	4.76895	0.5219	0.601909	0.874588	-6.30702	4820	NKTR	ENSG00000114857	1557736_at
1559005_s_at	54875	CNTLN	centlein	0.033971	5.59096	0.514199	0.607279	0.876816	-6.31092	54875	CNTLN	ENSG00000044459	1559005_s_at
226261_at	223082	ZNRF2	zinc and ring finger 2	-0.0276232	7.56118	-0.512719	0.608314	0.877378	-6.31166	223082	ZNRF2	ENSG00000180233	226261_at
219074_at	55751	TMEM184C	transmembrane protein 184C	-0.0117924	9.46479	-0.510164	0.610101	0.878483	-6.31293	55751	TMEM184C	ENSG00000164168	219074_at
225305_at	123096	SLC25A29	solute carrier family 25 member 29	0.0235094	8.18204	0.510001	0.610215	0.878527	-6.31301	123096	SLC25A29	ENSG00000197119	225306_s_at
1570293_at	6907	TBL1X	transducin beta like 1 X-linked	-0.0138003	4.41256	-0.506002	0.613018	0.879271	-6.315	6907	TBL1X	ENSG00000101849	1570293_at
1563595_at	9901	SRGAP3	SLIT-ROBO Rho GTPase activating protein 3	0.0224865	4.78369	0.504138	0.614327	0.879497	-6.31592	9901	SRGAP3	ENSG00000196220	1563595_at
205777_at	1852	DUSP9	dual specificity phosphatase 9	-0.0447085	7.63211	-0.503706	0.61463	0.879678	-6.31613	1852	DUSP9	ENSG00000130829	205777_at
1554511_at	23286	WWC1	WW and C2 domain containing 1	0.0205948	4.95701	0.503206	0.614981	0.87984	-6.31637	23286	WWC1	ENSG00000113645	1554511_at
218857_s_at	80150	ASRGL1	asparaginase like 1	0.0308978	10.5388	0.497816	0.618774	0.881294	-6.31901	80150	ASRGL1	ENSG00000162174	218857_s_at
204291_at	9849	ZNF518A	zinc finger protein 518A	0.0555591	7.36388	0.494809	0.620893	0.881807	-6.32046	9849	ZNF518A	ENSG00000177853	204291_at
213103_at	90627	STARD13	StAR related lipid transfer domain containing 13	-0.02001	7.79369	-0.494156	0.621355	0.881807	-6.32078	90627	STARD13	ENSG00000133121	213103_at
1553726_s_at	221322	TBC1D32	TBC1 domain family member 32	-0.0317788	4.44956	-0.494029	0.621444	0.881807	-6.32084	221322	TBC1D32	ENSG00000146350	1553726_s_at
1555330_at	2729	GCLC	glutamate-cysteine ligase catalytic subunit	-0.0166353	5.3621	-0.493678	0.621692	0.881807	-6.32101	2729	GCLC	ENSG00000001084	1555330_at
204256_at	79071	ELOVL6	ELOVL fatty acid elongase 6	-0.0366565	6.90495	-0.492976	0.622188	0.88194	-6.32135	79071	ELOVL6	ENSG00000170522	204256_at
202861_at	5187	PER1	period circadian regulator 1	-0.0298838	8.1556	-0.492351	0.622629	0.882051	-6.32165	5187	PER1	ENSG00000179094	202861_at
1552985_at	169026	SLC30A8	solute carrier family 30 member 8	-0.0258434	5.07336	-0.491931	0.622926	0.882173	-6.32185	169026	SLC30A8	ENSG00000164756	1552985_at
207791_s_at	5861	RAB1A	RAB1A, member RAS oncogene family	0.0196008	10.3248	0.490064	0.624246	0.883148	-6.32274	5861	RAB1A	ENSG00000138069	207791_s_at
202146_at	3475	IFRD1	interferon related developmental regulator 1	0.0292576	8.67923	0.487653	0.625952	0.883858	-6.32389	3475	IFRD1	ENSG00000006652	202147_s_at
202295_s_at	1512	CTSH	cathepsin H	-0.0272156	12.5569	-0.487509	0.626054	0.883858	-6.32396	1512	CTSH	ENSG00000103811	202295_s_at
201460_at	9261	MAPKAPK2	MAPK activated protein kinase 2	-0.0101464	9.02523	-0.484773	0.627993	0.885041	-6.32526	9261	MAPKAPK2	ENSG00000162889	201461_s_at
220482_s_at	26297	SERGEF	secretion regulating guanine nucleotide exchange factor	-0.0165667	6.68183	-0.484768	0.627996	0.885041	-6.32526	26297	SERGEF	ENSG00000129158	220482_s_at
221141_x_at	29924	EPN1	epsin 1	-0.0265056	7.28524	-0.482786	0.629402	0.885492	-6.3262	29924	EPN1	ENSG00000063245	221141_x_at
1552627_a_at	394	ARHGAP5	Rho GTPase activating protein 5	-0.0434446	6.73583	-0.48278	0.629406	0.885492	-6.3262	394	ARHGAP5	ENSG00000100852	1552627_a_at
1566830_at	283104	SBF2-AS1	SBF2 antisense RNA 1	-0.0140828	6.44844	-0.481126	0.630581	0.88612	-6.32698	283104	SBF2-AS1	ENSG00000246273	242786_at
218735_s_at	27300	ZNF544	zinc finger protein 544	0.0132419	8.43923	0.473356	0.63611	0.887905	-6.3306	27300	ZNF544	ENSG00000198131	218735_s_at
228217_s_at	389362	PSMG4	proteasome assembly chaperone 4	0.0169777	9.09304	0.470213	0.638353	0.888779	-6.33205	389362	PSMG4	ENSG00000180822	228217_s_at
205606_at	4040	LRP6	LDL receptor related protein 6	-0.0179507	7.942	-0.469859	0.638606	0.888895	-6.33221	4040	LRP6	ENSG00000070018	205606_at
226344_at	84460	ZMAT1	zinc finger matrin-type 1	0.0640081	7.70459	0.46789	0.640012	0.889849	-6.33311	84460	ZMAT1	ENSG00000166432	226344_at
226773_at	152926	PPM1K	protein phosphatase, Mg2+/Mn2+ dependent 1K	-0.0218479	9.58162	-0.467573	0.640239	0.889913	-6.33326	152926	PPM1K	ENSG00000163644	226773_at
203531_at	8065	CUL5	cullin 5	0.0349254	10.068	0.466928	0.6407	0.889979	-6.33355	8065	CUL5	ENSG00000166266	203533_s_at
210454_s_at	3763	KCNJ6	potassium voltage-gated channel subfamily J member 6	-0.0168036	5.47022	-0.46513	0.641986	0.890704	-6.33437	3763	KCNJ6	ENSG00000157542	210454_s_at
207149_at	1010	CDH12	cadherin 12	0.00976459	3.38504	0.463859	0.642896	0.891241	-6.33494	1010	CDH12	ENSG00000154162	207149_at
206542_s_at	6595	SMARCA2	SWI/SNF related, matrix associated, actin dependent regulator of chromatin, subfamily a, member 2	-0.0237028	9.31589	-0.463732	0.642987	0.891241	-6.335	6595	SMARCA2	ENSG00000080503	206544_x_at
208393_s_at	10111	RAD50	RAD50 double strand break repair protein	0.0391774	7.87428	0.462825	0.643637	0.891283	-6.33541	10111	RAD50	ENSG00000113522	208393_s_at
206460_at	55966	AJAP1	adherens junctions associated protein 1	0.0256143	6.76994	0.462511	0.643862	0.891283	-6.33555	55966	AJAP1	ENSG00000196581	206460_at
207600_at	3748	KCNC3	potassium voltage-gated channel subfamily C member 3	-0.0144047	5.65343	-0.460928	0.644997	0.891537	-6.33627	3748	KCNC3	ENSG00000131398	207600_at
220180_at	80323	CCDC68	coiled-coil domain containing 68	0.0247962	6.77875	0.459823	0.645789	0.891901	-6.33676	80323	CCDC68	ENSG00000166510	220180_at
1562439_at	8202	NCOA3	nuclear receptor coactivator 3	-0.00858131	3.55578	-0.459571	0.64597	0.891901	-6.33688	8202	NCOA3	ENSG00000124151	207700_s_at
206715_at	22797	TFEC	transcription factor EC	0.0399162	8.02138	0.459399	0.646093	0.891901	-6.33695	22797	TFEC	ENSG00000105967	206715_at
202392_s_at	23761	PISD	phosphatidylserine decarboxylase	-0.0120211	8.0105	-0.457108	0.647739	0.892486	-6.33798	23761	PISD	ENSG00000241878	202392_s_at
1552656_s_at	127933	UHMK1	U2AF homology motif kinase 1	0.0215544	5.70626	0.454203	0.649827	0.893808	-6.33927	127933	UHMK1	ENSG00000152332	1552656_s_at
213552_at	26035	GLCE	glucuronic acid epimerase	-0.0277798	7.4215	-0.453852	0.650079	0.893808	-6.33943	26035	GLCE	ENSG00000138604	213552_at
218859_s_at	51575	ESF1	ESF1 nucleolar pre-rRNA processing protein homolog	-0.0650142	7.37609	-0.449566	0.653166	0.895201	-6.34132	51575	ESF1	ENSG00000089048	218859_s_at
202778_s_at	7750	ZMYM2	zinc finger MYM-type containing 2	0.0317568	8.54363	0.443089	0.657841	0.897154	-6.34414	7750	ZMYM2	ENSG00000121741	202778_s_at
1553405_a_at	64478	CSMD1	CUB and Sushi multiple domains 1	0.020359	4.95027	0.441374	0.659082	0.897886	-6.34488	64478	CSMD1	ENSG00000183117	1553405_a_at
218967_s_at	9317	PTER	phosphotriesterase related	-0.0363678	10.1184	-0.437093	0.662182	0.898883	-6.34671	9317	PTER	ENSG00000165983	218967_s_at
209558_s_at	9026	HIP1R	huntingtin interacting protein 1 related	0.0186596	8.97301	0.436676	0.662484	0.898973	-6.34689	9026	HIP1R	ENSG00000130787	209558_s_at
205062_x_at	5926	ARID4A	AT-rich interaction domain 4A	0.0317289	7.19479	0.433114	0.665069	0.89993	-6.3484	5926	ARID4A	ENSG00000032219	205062_x_at
206997_s_at	9394	HS6ST1	heparan sulfate 6-O-sulfotransferase 1	0.0205971	6.57429	0.432698	0.665371	0.899933	-6.34858	9394	HS6ST1	ENSG00000136720	206997_s_at
217937_s_at	51564	HDAC7	histone deacetylase 7	0.0202607	7.43697	0.432264	0.665686	0.900068	-6.34876	51564	HDAC7	ENSG00000061273	217937_s_at
1557796_at	55711	FAR2	fatty acyl-CoA reductase 2	-0.0101279	3.67075	-0.430412	0.667032	0.900495	-6.34954	55711	FAR2	ENSG00000064763	1557796_at
200770_s_at	3915	LAMC1	laminin subunit gamma 1	0.017663	9.10244	0.429751	0.667512	0.900926	-6.34982	3915	LAMC1	ENSG00000135862	200771_at
205197_s_at	538	ATP7A	ATPase copper transporting alpha	0.0242606	7.03461	0.425945	0.670282	0.901823	-6.35141	538	ATP7A	ENSG00000165240	205197_s_at
227240_at	25791	NGEF	neuronal guanine nucleotide exchange factor	-0.0228585	8.20889	-0.425702	0.670459	0.901987	-6.35151	25791	NGEF	ENSG00000066248	227240_at
206457_s_at	1733	DIO1	iodothyronine deiodinase 1	-0.0610412	11.1757	-0.42294	0.672472	0.902613	-6.35266	1733	DIO1	ENSG00000211452	206457_s_at
205234_at	9122	SLC16A4	solute carrier family 16 member 4	-0.0298125	11.6452	-0.422913	0.672492	0.902613	-6.35267	9122	SLC16A4	ENSG00000168679	205234_at
219084_at	64324	NSD1	nuclear receptor binding SET domain protein 1	-0.00995466	6.81783	-0.421922	0.673215	0.902613	-6.35308	64324	NSD1	ENSG00000165671	219084_at
228051_at	57221	ARFGEF3	ARFGEF family member 3	-0.0334919	6.94462	-0.421655	0.673409	0.902613	-6.35318	57221	ARFGEF3	ENSG00000112379	228051_at
206665_s_at	598	BCL2L1	BCL2 like 1	0.0452217	6.62147	0.418497	0.675715	0.90369	-6.35448	598	BCL2L1	ENSG00000171552	206665_s_at
203604_at	9658	ZNF516	zinc finger protein 516	-0.0208916	6.9922	-0.417634	0.676346	0.903993	-6.35483	9658	ZNF516	ENSG00000101493	203604_at
205534_at	5099	PCDH7	protocadherin 7	-0.0172415	4.57067	-0.410038	0.681907	0.906088	-6.3579	5099	PCDH7	ENSG00000169851	205535_s_at
224523_s_at	84319	CMSS1	cms1 ribosomal small subunit homolog	-0.0131452	8.23599	-0.409683	0.682166	0.906168	-6.35804	84319	CMSS1	ENSG00000184220	224523_s_at
215328_at	22979	EFR3B	EFR3 homolog B	-0.0180473	5.944	-0.408531	0.683012	0.90672	-6.3585	22979	EFR3B	ENSG00000084710	215334_at
231070_at	389434	IYD	iodotyrosine deiodinase	-0.040911	7.47763	-0.404451	0.686008	0.907932	-6.36012	389434	IYD	ENSG00000009765	231070_at
1552312_a_at	4238	MFAP3	microfibril associated protein 3	0.0231378	5.61075	0.402722	0.687278	0.908053	-6.3608	4238	MFAP3	ENSG00000037749	1552312_a_at
206058_at	6539	SLC6A12	solute carrier family 6 member 12	-0.0260884	8.35412	-0.401303	0.688322	0.908175	-6.36136	6539	SLC6A12	ENSG00000111181	206058_at
218428_s_at	51455	REV1	REV1 DNA directed polymerase	0.0251552	8.69134	0.396322	0.691991	0.909182	-6.3633	51455	REV1	ENSG00000135945	218428_s_at
217964_at	54902	TTC19	tetratricopeptide repeat domain 19	-0.00913103	10.3583	-0.396098	0.692157	0.909182	-6.36339	54902	TTC19	ENSG00000011295	217964_at
226353_at	84888	SPPL2A	signal peptide peptidase like 2A	-0.0115551	10.3401	-0.394425	0.69339	0.909924	-6.36403	84888	SPPL2A	ENSG00000138600	226353_at
207843_x_at	1528	CYB5A	cytochrome b5 type A	-0.020759	12.5429	-0.394306	0.693478	0.909924	-6.36408	1528	CYB5A	ENSG00000166347	207843_x_at
201434_at	7265	TTC1	tetratricopeptide repeat domain 1	-0.00833558	9.27096	-0.392464	0.694837	0.910588	-6.36478	7265	TTC1	ENSG00000113312	201434_at
226996_at	253558	LCLAT1	lysocardiolipin acyltransferase 1	-0.01431	9.27261	-0.389613	0.696944	0.911428	-6.36587	253558	LCLAT1	ENSG00000172954	226996_at
221490_at	51271	UBAP1	ubiquitin associated protein 1	-0.00882395	8.47752	-0.389331	0.697152	0.911502	-6.36598	51271	UBAP1	ENSG00000165006	221490_at
202606_s_at	9874	TLK1	tousled like kinase 1	0.0283354	9.52785	0.386192	0.699474	0.912008	-6.36717	9874	TLK1	ENSG00000198586	202606_s_at
1554919_s_at	79846	CFAP69	cilia and flagella associated protein 69	-0.0213204	7.41669	-0.385804	0.699762	0.912156	-6.36731	79846	CFAP69	ENSG00000105792	1554919_s_at
209455_at	23291	FBXW11	F-box and WD repeat domain containing 11	-0.0118	8.93	-0.385269	0.700158	0.912234	-6.36752	23291	FBXW11	ENSG00000072803	209455_at
205190_at	5357	PLS1	plastin 1	0.0294274	9.81623	0.38519	0.700216	0.912234	-6.36755	5357	PLS1	ENSG00000120756	205190_at
220488_s_at	54828	BCAS3	BCAS3 microtubule associated cell migration factor	-0.0122565	7.33516	-0.384863	0.700459	0.912234	-6.36767	54828	BCAS3	ENSG00000141376	220488_s_at
203790_s_at	10247	RIDA	reactive intermediate imine deaminase A homolog	-0.0342175	12.0542	-0.384204	0.700947	0.91247	-6.36792	10247	RIDA	ENSG00000132541	203790_s_at
203393_at	3280	HES1	hes family bHLH transcription factor 1	-0.0126627	5.45355	-0.377912	0.705613	0.913538	-6.37026	3280	HES1	ENSG00000114315	203393_at
227721_at	27151	CPAMD8	C3 and PZP like alpha-2-macroglobulin domain containing 8	-0.0195039	6.85585	-0.375799	0.707182	0.913759	-6.37103	27151	CPAMD8	ENSG00000160111	227721_at
1568804_at	9451	EIF2AK3	eukaryotic translation initiation factor 2 alpha kinase 3	0.00856324	5.6667	0.373058	0.709221	0.914418	-6.37204	9451	EIF2AK3	ENSG00000172071	218696_at
212319_at	9905	SGSM2	small G protein signaling modulator 2	0.014589	7.04128	0.371139	0.710649	0.914826	-6.37273	9905	SGSM2	ENSG00000141258	212319_at
217562_at	339479	BRINP3	BMP/retinoic acid inducible neural specific 3	-0.0153061	4.07362	-0.363543	0.716312	0.917333	-6.37546	339479	BRINP3	ENSG00000162670	217562_at
201839_s_at	4072	EPCAM	epithelial cell adhesion molecule	0.0266524	12.0533	0.36303	0.716695	0.91758	-6.37564	4072	EPCAM	ENSG00000119888	201839_s_at
223379_s_at	26524	LATS2	large tumor suppressor kinase 2	-0.0145536	6.59406	-0.358019	0.720439	0.919118	-6.3774	26524	LATS2	ENSG00000150457	223379_s_at
201635_s_at	8087	FXR1	FMR1 autosomal homolog 1	-0.0250275	9.14142	-0.352307	0.724716	0.921509	-6.37938	8087	FXR1	ENSG00000114416	201635_s_at
207790_at	55227	LRRC1	leucine rich repeat containing 1	0.0120897	5.67129	0.349802	0.726595	0.922538	-6.38024	55227	LRRC1	ENSG00000137269	207790_at
212441_at	9778	KIAA0232	KIAA0232	0.0136749	9.81877	0.349362	0.726925	0.922622	-6.38039	9778	KIAA0232	ENSG00000170871	212441_at
219174_at	80173	IFT74	intraflagellar transport 74	0.0407394	7.29277	0.347615	0.728236	0.923377	-6.38099	80173	IFT74	ENSG00000096872	219174_at
1555913_at	54856	GON4L	gon-4 like	0.0176527	6.96721	0.344946	0.730241	0.924433	-6.38189	54856	GON4L	ENSG00000116580	1555913_at
212956_at	23158	TBC1D9	TBC1 domain family member 9	0.0181303	9.74288	0.344583	0.730514	0.924548	-6.38201	23158	TBC1D9	ENSG00000109436	212956_at
218966_at	55930	MYO5C	myosin VC	0.0197219	8.895	0.341293	0.732988	0.925332	-6.38311	55930	MYO5C	ENSG00000128833	218966_at
208251_at	3749	KCNC4	potassium voltage-gated channel subfamily C member 4	-0.0129124	6.19986	-0.341172	0.733079	0.925332	-6.38315	3749	KCNC4	ENSG00000116396	208251_at
228565_at	84451	MAP3K21	mitogen-activated protein kinase kinase kinase 21	0.0233253	8.83174	0.340887	0.733293	0.925332	-6.38325	84451	MAP3K21	ENSG00000143674	228565_at
203058_s_at	9060	PAPSS2	3'-phosphoadenosine 5'-phosphosulfate synthase 2	0.0159724	9.90098	0.340024	0.733943	0.925332	-6.38353	9060	PAPSS2	ENSG00000198682	203058_s_at
213466_at	57799	RAB40C	RAB40C, member RAS oncogene family	-0.0113144	6.35836	-0.338212	0.735307	0.925644	-6.38413	57799	RAB40C	ENSG00000197562	213466_at
202102_s_at	23476	BRD4	bromodomain containing 4	-0.0262893	8.6093	-0.334947	0.737768	0.927072	-6.38521	23476	BRD4	ENSG00000141867	202102_s_at
1555970_at	23219	FBXO28	F-box protein 28	-0.0112654	6.51232	-0.334681	0.737968	0.927101	-6.38529	23219	FBXO28	ENSG00000143756	1555971_s_at
203220_s_at	7088	TLE1	TLE family member 1, transcriptional corepressor	0.0093997	7.19552	0.333964	0.738509	0.927282	-6.38553	7088	TLE1	ENSG00000196781	203222_s_at
220089_at	79944	L2HGDH	L-2-hydroxyglutarate dehydrogenase	-0.0134906	7.31056	-0.333565	0.73881	0.927326	-6.38566	79944	L2HGDH	ENSG00000087299	220089_at
1556049_at	57142	RTN4	reticulon 4	-0.0415734	7.03625	-0.326073	0.744469	0.929523	-6.38807	57142	RTN4	ENSG00000115310	210968_s_at
201407_s_at	5500	PPP1CB	protein phosphatase 1 catalytic subunit beta	-0.0252564	9.52685	-0.324012	0.746028	0.930096	-6.38872	5500	PPP1CB	ENSG00000213639	201407_s_at
214997_at	286205	SCAI	suppressor of cancer cell invasion	-0.0163169	4.67755	-0.323455	0.74645	0.930453	-6.3889	286205	SCAI	ENSG00000173611	214997_at
208605_s_at	4914	NTRK1	neurotrophic receptor tyrosine kinase 1	-0.0158596	4.42445	-0.318209	0.750424	0.931552	-6.39054	4914	NTRK1	ENSG00000198400	208605_s_at
219989_s_at	56899	ANKS1B	ankyrin repeat and sterile alpha motif domain containing 1B	0.00708533	3.80149	0.317505	0.750957	0.931552	-6.39076	56899	ANKS1B	ENSG00000185046	219989_s_at
224707_at	84418	CYSTM1	cysteine rich transmembrane module containing 1	-0.0118563	12.361	-0.316574	0.751664	0.931585	-6.39105	84418	CYSTM1	ENSG00000120306	224707_at
223866_at	84071	ARMC2	armadillo repeat containing 2	-0.0104916	5.39878	-0.313697	0.753847	0.932153	-6.39194	84071	ARMC2	ENSG00000118690	223866_at
214797_s_at	5129	CDK18	cyclin dependent kinase 18	0.0209989	7.38474	0.313446	0.754037	0.932239	-6.39201	5129	CDK18	ENSG00000117266	214797_s_at
218093_s_at	55608	ANKRD10	ankyrin repeat domain 10	0.0126821	9.83166	0.31144	0.755561	0.932698	-6.39262	55608	ANKRD10	ENSG00000088448	218093_s_at
204792_s_at	9742	IFT140	intraflagellar transport 140	-0.0122203	6.53712	-0.310449	0.756314	0.932774	-6.39293	9742	IFT140	ENSG00000187535	204792_s_at
209105_at	8648	NCOA1	nuclear receptor coactivator 1	-0.0123334	7.55588	-0.307385	0.758644	0.93315	-6.39385	8648	NCOA1	ENSG00000084676	209105_at
220951_s_at	29974	A1CF	APOBEC1 complementation factor	-0.0291235	8.91995	-0.305525	0.760059	0.933748	-6.39441	29974	A1CF	ENSG00000148584	220951_s_at
212104_s_at	23543	RBFOX2	RNA binding fox-1 homolog 2	-0.0216262	8.72329	-0.303687	0.761458	0.934131	-6.39495	23543	RBFOX2	ENSG00000100320	212104_s_at
203118_at	9159	PCSK7	proprotein convertase subtilisin/kexin type 7	0.00815701	7.99222	0.302983	0.761995	0.934177	-6.39516	9159	PCSK7	ENSG00000160613	203118_at
237439_at	124739	USP43	ubiquitin specific peptidase 43	0.0091596	5.30421	0.300985	0.763517	0.934896	-6.39575	124739	USP43	ENSG00000154914	237439_at
215231_at	51422	PRKAG2	protein kinase AMP-activated non-catalytic subunit gamma 2	0.0130399	5.49017	0.29814	0.765687	0.936119	-6.39658	51422	PRKAG2	ENSG00000106617	215231_at
221950_at	2018	EMX2	empty spiracles homeobox 2	-0.0143182	9.99869	-0.295687	0.767559	0.936609	-6.39729	2018	EMX2	ENSG00000170370	221950_at
202082_s_at	6397	SEC14L1	SEC14 like lipid binding 1	-0.0258916	7.87389	-0.282321	0.777783	0.940504	-6.40106	6397	SEC14L1	ENSG00000129657	202082_s_at
204796_at	2009	EML1	EMAP like 1	0.0190662	6.61168	0.282197	0.777878	0.940549	-6.4011	2009	EML1	ENSG00000066629	204796_at
218706_s_at	65983	GRAMD2B	GRAM domain containing 2B	0.012753	9.13922	0.276126	0.782534	0.94196	-6.40275	65983	GRAMD2B	ENSG00000155324	218706_s_at
209216_at	11152	WDR45	WD repeat domain 45	-0.00881238	9.55195	-0.274778	0.78357	0.942126	-6.40312	11152	WDR45	ENSG00000196998	209216_at
203631_s_at	51704	GPRC5B	G protein-coupled receptor class C group 5 member B	-0.0211143	6.11686	-0.273804	0.784318	0.942322	-6.40338	51704	GPRC5B	ENSG00000167191	203632_s_at
1556075_at	659	BMPR2	bone morphogenetic protein receptor type 2	0.00695374	5.95954	0.269025	0.787991	0.943985	-6.40464	659	BMPR2	ENSG00000204217	209920_at
1558678_s_at	378938	MALAT1	metastasis associated lung adenocarcinoma transcript 1	-0.0427844	11.878	-0.265757	0.790506	0.944978	-6.4055	378938	MALAT1	ENSG00000251562	1558678_s_at
1555024_at	53616	ADAM22	ADAM metallopeptidase domain 22	0.00413857	3.28117	0.262559	0.79297	0.946213	-6.40632	53616	ADAM22	ENSG00000008277	1555024_at
201439_at	8729	GBF1	golgi brefeldin A resistant guanine nucleotide exchange factor 1	-0.00971882	7.70651	-0.262124	0.793305	0.946361	-6.40643	8729	GBF1	ENSG00000107862	201439_at
236761_at	375612	LHFPL3	LHFPL tetraspan subfamily member 3	-0.00801436	4.13945	-0.258223	0.796312	0.946842	-6.40742	375612	LHFPL3	ENSG00000187416	236761_at
208615_s_at	8073	PTP4A2	protein tyrosine phosphatase 4A2	0.0243363	9.57521	0.25479	0.798962	0.947736	-6.40828	8073	PTP4A2	ENSG00000184007	208617_s_at
213469_at	80055	PGAP1	post-GPI attachment to proteins 1	-0.0207538	5.95856	-0.25239	0.800816	0.948365	-6.40888	80055	PGAP1	ENSG00000197121	213469_at
228738_at	728294	D2HGDH	D-2-hydroxyglutarate dehydrogenase	-0.00895925	8.42437	-0.251473	0.801524	0.948545	-6.4091	728294	D2HGDH	ENSG00000180902	228738_at
219013_at	63917	GALNT11	polypeptide N-acetylgalactosaminyltransferase 11	-0.0116007	11.5276	-0.246374	0.805466	0.949405	-6.41034	63917	GALNT11	ENSG00000178234	219013_at
1565389_s_at	2915	GRM5	glutamate metabotropic receptor 5	0.00851515	5.33316	0.244963	0.806558	0.949676	-6.41068	2915	GRM5	ENSG00000168959	1565389_s_at
203984_s_at	842	CASP9	caspase 9	-0.0059949	8.70478	-0.242476	0.808484	0.95015	-6.41127	842	CASP9	ENSG00000132906	203984_s_at
201924_at	4299	AFF1	AF4/FMR2 family member 1	-0.00960816	11.5645	-0.242438	0.808513	0.95015	-6.41128	4299	AFF1	ENSG00000172493	201924_at
1553175_s_at	8654	PDE5A	phosphodiesterase 5A	0.00607657	4.34671	0.241137	0.809521	0.950202	-6.41159	8654	PDE5A	ENSG00000138735	1553175_s_at
205672_at	7507	XPA	XPA, DNA damage recognition and repair factor	-0.00909198	8.56695	-0.235557	0.813847	0.951053	-6.41289	7507	XPA	ENSG00000136936	205672_at
220147_s_at	58516	SINHCAF	SIN3-HDAC complex associated factor	-0.0104536	9.64196	-0.234048	0.815018	0.951644	-6.41323	58516	SINHCAF	ENSG00000139146	220147_s_at
201235_s_at	7832	BTG2	BTG anti-proliferation factor 2	0.010991	7.09964	0.233457	0.815476	0.951843	-6.41337	7832	BTG2	ENSG00000159388	201235_s_at
203629_s_at	10466	COG5	component of oligomeric golgi complex 5	0.00846219	7.50738	0.232807	0.815981	0.952096	-6.41352	10466	COG5	ENSG00000164597	203630_s_at
201773_at	23394	ADNP	activity dependent neuroprotector homeobox	0.00804223	9.7483	0.231584	0.81693	0.952374	-6.41379	23394	ADNP	ENSG00000101126	201773_at
1556356_at	157697	ERICH1	glutamate rich 1	-0.00581902	5.78161	-0.230165	0.818032	0.952864	-6.41411	157697	ERICH1	ENSG00000104714	1556356_at
226763_at	91404	SESTD1	SEC14 and spectrin domain containing 1	-0.016164	9.19964	-0.228269	0.819505	0.953347	-6.41454	91404	SESTD1	ENSG00000187231	226763_at
222077_s_at	29127	RACGAP1	Rac GTPase activating protein 1	0.013325	7.3032	0.223244	0.823412	0.953971	-6.41564	29127	RACGAP1	ENSG00000161800	222077_s_at
1554547_at	220965	FAM13C	family with sequence similarity 13 member C	0.0196171	7.13671	0.222776	0.823776	0.954062	-6.41575	220965	FAM13C	ENSG00000148541	1554547_at
208044_s_at	5467	PPARD	peroxisome proliferator activated receptor delta	-0.00918968	6.51202	-0.21439	0.830306	0.956432	-6.41754	5467	PPARD	ENSG00000112033	208044_s_at
1552816_at	158046	NXNL2	nucleoredoxin like 2	-0.0109589	4.14085	-0.21197	0.832194	0.956852	-6.41804	158046	NXNL2	ENSG00000130045	1552816_at
220585_at	80201	HKDC1	hexokinase domain containing 1	0.0148605	5.55134	0.210419	0.833403	0.957302	-6.41836	80201	HKDC1	ENSG00000156510	220585_at
1558747_at	23347	SMCHD1	structural maintenance of chromosomes flexible hinge domain containing 1	0.0175529	4.89754	0.209918	0.833794	0.957474	-6.41846	23347	SMCHD1	ENSG00000101596	1558747_at
212759_s_at	6934	TCF7L2	transcription factor 7 like 2	-0.0064142	7.07347	-0.208833	0.834641	0.957882	-6.41868	6934	TCF7L2	ENSG00000148737	212759_s_at
204207_s_at	8732	RNGTT	RNA guanylyltransferase and 5'-phosphatase	-0.00867477	6.61042	-0.208416	0.834966	0.958009	-6.41877	8732	RNGTT	ENSG00000111880	204208_at
212824_at	8939	FUBP3	far upstream element binding protein 3	-0.00851545	9.00715	-0.202552	0.839546	0.958859	-6.41995	8939	FUBP3	ENSG00000107164	212824_at
216255_s_at	2918	GRM8	glutamate metabotropic receptor 8	0.00661315	3.71255	0.202285	0.839754	0.958859	-6.42	2918	GRM8	ENSG00000179603	216255_s_at
1558745_at	92017	SNX29	sorting nexin 29	-0.00748074	4.84727	-0.202281	0.839757	0.958859	-6.42	92017	SNX29	ENSG00000048471	1558745_at
203704_s_at	6239	RREB1	ras responsive element binding protein 1	-0.00636873	9.59188	-0.202113	0.839888	0.958859	-6.42003	6239	RREB1	ENSG00000124782	203704_s_at
209186_at	488	ATP2A2	ATPase sarcoplasmic/endoplasmic reticulum Ca2+ transporting 2	0.010004	9.55997	0.199645	0.841817	0.959114	-6.42052	488	ATP2A2	ENSG00000174437	209186_at
1557970_s_at	6196	RPS6KA2	ribosomal protein S6 kinase A2	-0.0114314	6.26199	-0.196471	0.8443	0.959808	-6.42113	6196	RPS6KA2	ENSG00000071242	1557970_s_at
212202_s_at	25963	TMEM87A	transmembrane protein 87A	0.0131018	9.11999	0.194477	0.84586	0.959808	-6.42151	25963	TMEM87A	ENSG00000103978	212202_s_at
207596_at	353189	SLCO4C1	solute carrier organic anion transporter family member 4C1	0.00987072	5.18589	0.193329	0.846758	0.959919	-6.42173	353189	SLCO4C1	ENSG00000173930	222071_s_at
1569316_at	8805	TRIM24	tripartite motif containing 24	-0.00655615	4.15723	-0.192734	0.847225	0.960168	-6.42184	8805	TRIM24	ENSG00000122779	1569316_at
210009_s_at	9570	GOSR2	golgi SNAP receptor complex member 2	-0.0103956	7.6933	-0.191908	0.847872	0.960317	-6.422	9570	GOSR2	ENSG00000108433	210009_s_at
206084_at	5801	PTPRR	protein tyrosine phosphatase receptor type R	-0.0053751	3.59118	-0.188781	0.850321	0.961021	-6.42258	5801	PTPRR	ENSG00000153233	206084_at
223376_s_at	25798	BRI3	brain protein I3	0.00647805	11.007	0.186956	0.85175	0.961133	-6.42291	25798	BRI3	ENSG00000164713	223376_s_at
1564573_at	402778	IFITM10	interferon induced transmembrane protein 10	-0.00745802	6.96264	-0.18641	0.852178	0.961133	-6.42301	402778	IFITM10	ENSG00000244242	1564573_at
213610_s_at	151230	KLHL23	kelch like family member 23	-0.00906042	7.19906	-0.184184	0.853923	0.961615	-6.42341	151230	KLHL23	ENSG00000213160	213610_s_at
1559206_at	5663	PSEN1	presenilin 1	-0.00355235	3.51175	-0.180216	0.857036	0.96279	-6.42412	5663	PSEN1	ENSG00000080815	203460_s_at
202468_s_at	8727	CTNNAL1	catenin alpha like 1	-0.00828418	9.37561	-0.179436	0.857648	0.96307	-6.42426	8727	CTNNAL1	ENSG00000119326	202468_s_at
1553327_a_at	222389	BEND7	BEN domain containing 7	-0.00491611	4.5729	-0.178559	0.858337	0.963224	-6.42441	222389	BEND7	ENSG00000165626	1553327_a_at
204658_at	29896	TRA2A	transformer 2 alpha homolog	-0.013304	8.73214	-0.177937	0.858825	0.963346	-6.42452	29896	TRA2A	ENSG00000164548	204658_at
1562753_at	81849	ST6GALNAC5	ST6 N-acetylgalactosaminide alpha-2,6-sialyltransferase 5	0.00392775	4.97855	0.177199	0.859405	0.963488	-6.42465	81849	ST6GALNAC5	ENSG00000117069	220979_s_at
235597_s_at	400966	RGPD1	RANBP2 like and GRIP domain containing 1	0.00584986	5.8453	0.175187	0.860985	0.963644	-6.42499	400966	RGPD1	ENSG00000187627	201711_x_at
220801_s_at	51179	HAO2	hydroxyacid oxidase 2	-0.0249914	11.0302	-0.174053	0.861875	0.963644	-6.42519	51179	HAO2	ENSG00000116882	220801_s_at
223423_at	26996	GPR160	G protein-coupled receptor 160	-0.0102774	10.1593	-0.171365	0.863987	0.964251	-6.42564	26996	GPR160	ENSG00000173890	223423_at
235106_at	84441	MAML2	mastermind like transcriptional coactivator 2	-0.0078236	6.59059	-0.169456	0.865488	0.964757	-6.42596	84441	MAML2	ENSG00000184384	235457_at
1552666_a_at	57554	LRRC7	leucine rich repeat containing 7	0.00412444	3.5393	0.16881	0.865996	0.964757	-6.42606	57554	LRRC7	ENSG00000033122	1552666_a_at
1560080_at	1729	DIAPH1	diaphanous related formin 1	-0.00419038	3.53821	-0.168283	0.86641	0.965049	-6.42615	1729	DIAPH1	ENSG00000131504	209190_s_at
218788_s_at	64754	SMYD3	SET and MYND domain containing 3	-0.00541315	8.38771	-0.167318	0.867169	0.965128	-6.42631	64754	SMYD3	ENSG00000185420	218788_s_at
207166_at	2792	GNGT1	G protein subunit gamma transducin 1	0.00452414	3.59969	0.166069	0.868152	0.965487	-6.42651	2792	GNGT1	ENSG00000127928	207166_at
221256_s_at	81932	HDHD3	haloacid dehalogenase like hydrolase domain containing 3	-0.0117936	8.80608	-0.16145	0.871787	0.966579	-6.42725	81932	HDHD3	ENSG00000119431	221256_s_at
208973_at	79033	ERI3	ERI1 exoribonuclease family member 3	0.0160501	7.74301	0.159818	0.873071	0.966985	-6.42751	79033	ERI3	ENSG00000117419	208973_at
202629_at	10513	APPBP2	amyloid beta precursor protein binding protein 2	-0.00625909	8.76447	-0.159607	0.873237	0.966999	-6.42754	10513	APPBP2	ENSG00000062725	202629_at
219090_at	57419	SLC24A3	solute carrier family 24 member 3	-0.0105555	6.16267	-0.158887	0.873805	0.967048	-6.42765	57419	SLC24A3	ENSG00000185052	219090_at
204404_at	6558	SLC12A2	solute carrier family 12 member 2	-0.00478971	6.78998	-0.156622	0.875589	0.96761	-6.428	6558	SLC12A2	ENSG00000064651	204404_at
218439_s_at	51397	COMMD10	COMM domain containing 10	0.00487263	9.51839	0.153445	0.878093	0.968084	-6.42848	51397	COMMD10	ENSG00000145781	218439_s_at
207080_s_at	5697	PYY	peptide YY	-0.00446244	4.00326	-0.152361	0.878947	0.96868	-6.42864	5697	PYY	ENSG00000131096	207080_s_at
205959_at	4322	MMP13	matrix metallopeptidase 13	0.00508917	4.89144	0.152062	0.879183	0.968736	-6.42869	4322	MMP13	ENSG00000137745	205959_at
222980_at	10890	RAB10	RAB10, member RAS oncogene family	0.00471405	11.2123	0.151234	0.879836	0.969135	-6.42881	10890	RAB10	ENSG00000084733	222981_s_at
218517_at	79960	JADE1	jade family PHD finger 1	0.00825007	9.36182	0.14703	0.883152	0.970001	-6.42942	79960	JADE1	ENSG00000077684	218517_at
201739_at	6446	SGK1	serum/glucocorticoid regulated kinase 1	-0.00633134	11.1671	-0.14502	0.884737	0.970482	-6.42971	6446	SGK1	ENSG00000118515	201739_at
206943_at	7046	TGFBR1	transforming growth factor beta receptor 1	0.00560041	4.33273	0.143329	0.886073	0.970701	-6.42995	7046	TGFBR1	ENSG00000106799	206943_at
1558000_at	84159	ARID5B	AT-rich interaction domain 5B	-0.00400418	4.70401	-0.135985	0.891873	0.972702	-6.43095	84159	ARID5B	ENSG00000150347	1558001_s_at
213238_at	57205	ATP10D	ATPase phospholipid transporting 10D (putative)	0.00649689	9.56291	0.135929	0.891918	0.972702	-6.43096	57205	ATP10D	ENSG00000145246	213238_at
226975_at	55599	RNPC3	RNA binding region (RNP1, RRM) containing 3	0.0112496	8.27068	0.134813	0.8928	0.973002	-6.4311	55599	RNPC3	ENSG00000185946	226975_at
224650_at	114569	MAL2	mal, T cell differentiation protein 2 (gene/pseudogene)	0.0101659	9.99327	0.131627	0.895318	0.973112	-6.43152	114569	MAL2	ENSG00000147676	224650_at
216350_s_at	7556	ZNF10	zinc finger protein 10	-0.00578304	6.17775	-0.130013	0.896595	0.973601	-6.43172	7556	ZNF10	ENSG00000256223	216350_s_at
209309_at	563	AZGP1	alpha-2-glycoprotein 1, zinc-binding	0.0197713	10.634	0.128446	0.897834	0.973988	-6.43192	563	AZGP1	ENSG00000160862	209309_at
1554496_at	5890	RAD51B	RAD51 paralog B	-0.00291439	4.1998	-0.123052	0.902102	0.97514	-6.43258	5890	RAD51B	ENSG00000182185	1554496_at
1566989_at	57492	ARID1B	AT-rich interaction domain 1B	-0.00414564	8.8546	-0.119545	0.904879	0.975638	-6.433	57492	ARID1B	ENSG00000049618	1566991_at
207711_at	140710	SOGA1	suppressor of glucose, autophagy associated 1	0.00726735	6.29481	0.117186	0.906747	0.975638	-6.43327	140710	SOGA1	ENSG00000149639	225473_at
1557194_a_at	23132	RAD54L2	RAD54 like 2	0.00354084	6.09604	0.116892	0.90698	0.975638	-6.43331	23132	RAD54L2	ENSG00000164080	1557194_a_at
1562590_at	283659	PRTG	protogenin	-0.00343298	4.68518	-0.114387	0.908965	0.976004	-6.43359	283659	PRTG	ENSG00000166450	1562590_at
201861_s_at	9208	LRRFIP1	LRR binding FLII interacting protein 1	-0.0110577	9.0721	-0.109893	0.912526	0.976548	-6.43408	9208	LRRFIP1	ENSG00000124831	201862_s_at
208030_s_at	118	ADD1	adducin 1	-0.00253489	10.2968	-0.109102	0.913154	0.976629	-6.43416	118	ADD1	ENSG00000087274	208030_s_at
201203_s_at	6238	RRBP1	ribosome binding protein 1	-0.00509104	7.00548	-0.107213	0.914652	0.976789	-6.43436	6238	RRBP1	ENSG00000125844	201204_s_at
225954_s_at	90007	MIDN	midnolin	0.00796708	7.72422	0.106321	0.915359	0.977089	-6.43446	90007	MIDN	ENSG00000167470	225954_s_at
203934_at	3791	KDR	kinase insert domain receptor	0.00428862	8.54069	0.104348	0.916924	0.977335	-6.43466	3791	KDR	ENSG00000128052	203934_at
201169_s_at	8553	BHLHE40	basic helix-loop-helix family member e40	-0.0079886	6.6897	-0.102907	0.918067	0.977584	-6.43481	8553	BHLHE40	ENSG00000134107	201170_s_at
221112_at	26280	IL1RAPL2	interleukin 1 receptor accessory protein like 2	-0.00434155	5.53983	-0.102125	0.918687	0.977873	-6.43488	26280	IL1RAPL2	ENSG00000189108	221112_at
204486_at	3784	KCNQ1	potassium voltage-gated channel subfamily Q member 1	-0.00393823	4.73477	-0.101543	0.91915	0.977911	-6.43494	3784	KCNQ1	ENSG00000053918	204487_s_at
1558238_at	84629	TNRC18	trinucleotide repeat containing 18	-0.00472877	4.56359	-0.0982215	0.921785	0.979003	-6.43527	84629	TNRC18	ENSG00000182095	1558238_at
1559748_at	57188	ADAMTSL3	ADAMTS like 3	0.00404489	6.1672	0.0974649	0.922386	0.97915	-6.43534	57188	ADAMTSL3	ENSG00000156218	1559748_at
1560556_a_at	84725	PLEKHA8	pleckstrin homology domain containing A8	-0.00474279	4.50439	-0.09733	0.922493	0.97915	-6.43535	84725	PLEKHA8	ENSG00000106086	220157_x_at
1556095_at	440279	UNC13C	unc-13 homolog C	-0.00298883	3.28209	-0.0961114	0.92346	0.97937	-6.43547	440279	UNC13C	ENSG00000137766	1556096_s_at
206522_at	8972	MGAM	maltase-glucoamylase	-0.011315	9.65109	-0.0960682	0.923495	0.97937	-6.43547	8972	MGAM	ENSG00000257335	206522_at
1552309_a_at	91624	NEXN	nexilin F-actin binding protein	-0.0149706	7.18068	-0.0956602	0.923818	0.97937	-6.43551	91624	NEXN	ENSG00000162614	1552309_a_at
232158_x_at	152519	NIPAL1	NIPA like domain containing 1	-0.00436476	5.00246	-0.0916523	0.927001	0.980576	-6.43587	152519	NIPAL1	ENSG00000163293	232158_x_at
203544_s_at	8027	STAM	signal transducing adaptor molecule	-0.00401794	8.82348	-0.0902863	0.928086	0.980883	-6.436	8027	STAM	ENSG00000136738	203544_s_at
206550_s_at	9631	NUP155	nucleoporin 155	-0.00341383	6.8361	-0.0855525	0.931847	0.981643	-6.4364	9631	NUP155	ENSG00000113569	1559007_s_at
205799_s_at	6519	SLC3A1	solute carrier family 3 member 1	-0.00537304	13.187	-0.0808323	0.935599	0.982684	-6.43679	6519	SLC3A1	ENSG00000138079	205799_s_at
218173_s_at	54904	NSD3	nuclear receptor binding SET domain protein 3	0.00196004	5.7464	0.0784789	0.93747	0.983172	-6.43697	54904	NSD3	ENSG00000147548	218173_s_at
1555553_a_at	10864	SLC22A7	solute carrier family 22 member 7	0.00675778	8.29816	0.0768699	0.93875	0.983605	-6.43709	10864	SLC22A7	ENSG00000137204	1555553_a_at
1553194_at	257194	NEGR1	neuronal growth regulator 1	-0.00367027	5.21341	-0.0762709	0.939226	0.983817	-6.43714	257194	NEGR1	ENSG00000172260	1553194_at
235396_at	128989	TANGO2	transport and golgi organization 2 homolog	-0.00196456	7.85756	-0.0724995	0.942226	0.984418	-6.43741	128989	TANGO2	ENSG00000183597	235396_at
1564093_at	4750	NEK1	NIMA related kinase 1	0.00301589	4.28859	0.0718573	0.942737	0.984726	-6.43746	4750	NEK1	ENSG00000137601	211086_x_at
221216_s_at	22955	SCMH1	Scm polycomb group protein homolog 1	0.00256228	8.26123	0.068736	0.94522	0.985681	-6.43767	22955	SCMH1	ENSG00000010803	221216_s_at
219256_s_at	54436	SH3TC1	SH3 domain and tetratricopeptide repeats 1	-0.00330519	8.54336	-0.065173	0.948055	0.986725	-6.4379	54436	SH3TC1	ENSG00000125089	219256_s_at
221484_at	9334	B4GALT5	beta-1,4-galactosyltransferase 5	0.00326439	9.00224	0.0640034	0.948986	0.986762	-6.43798	9334	B4GALT5	ENSG00000158470	221484_at
1555370_a_at	23261	CAMTA1	calmodulin binding transcription activator 1	0.00556597	7.4412	0.0629916	0.949792	0.986762	-6.43804	23261	CAMTA1	ENSG00000171735	1555370_a_at
230029_x_at	130507	UBR3	ubiquitin protein ligase E3 component n-recognin 3	-0.00599595	9.41439	-0.0623313	0.950317	0.986762	-6.43808	130507	UBR3	ENSG00000144357	230029_x_at
205396_at	4088	SMAD3	SMAD family member 3	0.00307555	5.8501	0.0608481	0.951498	0.98727	-6.43817	4088	SMAD3	ENSG00000166949	205396_at
212056_at	23199	GSE1	Gse1 coiled-coil protein	0.00161068	8.73313	0.0576651	0.954032	0.988251	-6.43835	23199	GSE1	ENSG00000131149	212057_at
1563513_at	94121	SYTL4	synaptotagmin like 4	-0.00184564	5.19145	-0.0506256	0.959639	0.989874	-6.43872	94121	SYTL4	ENSG00000102362	1563513_at
218436_at	64374	SIL1	SIL1 nucleotide exchange factor	0.00115311	8.41515	0.0499265	0.960195	0.990093	-6.43876	64374	SIL1	ENSG00000120725	218436_at
219752_at	8437	RASAL1	RAS protein activator like 1	0.00208751	7.50623	0.0483649	0.96144	0.99044	-6.43883	8437	RASAL1	ENSG00000111344	219752_at
218149_s_at	55893	ZNF395	zinc finger protein 395	-0.00208063	8.66587	-0.0452063	0.963956	0.990873	-6.43898	55893	ZNF395	ENSG00000186918	218149_s_at
225889_at	121536	AEBP2	AE binding protein 2	0.00294004	8.42978	0.0431624	0.965585	0.991271	-6.43907	121536	AEBP2	ENSG00000139154	225889_at
201633_s_at	80777	CYB5B	cytochrome b5 type B	0.00133542	8.35564	0.0425551	0.966069	0.991271	-6.43909	80777	CYB5B	ENSG00000103018	201633_s_at
1553938_a_at	202374	STK32A	serine/threonine kinase 32A	0.00134709	4.75069	0.042024	0.966492	0.991271	-6.43911	202374	STK32A	ENSG00000169302	1553938_a_at
1568830_at	11213	IRAK3	interleukin 1 receptor associated kinase 3	-0.00108597	4.74008	-0.0381162	0.969606	0.992241	-6.43927	11213	IRAK3	ENSG00000090376	1568830_at
202616_s_at	4204	MECP2	methyl-CpG binding protein 2	-0.00113262	7.91972	-0.0362476	0.971096	0.992241	-6.43933	4204	MECP2	ENSG00000169057	202616_s_at
212093_s_at	57509	MTUS1	microtubule associated scaffold protein 1	0.00209338	7.74758	0.0341727	0.972749	0.992818	-6.43941	57509	MTUS1	ENSG00000129422	212095_s_at
1554989_at	9870	AREL1	apoptosis resistant E3 ubiquitin protein ligase 1	0.000946701	5.64603	0.0315172	0.974866	0.993181	-6.43949	9870	AREL1	ENSG00000119682	202128_at
218013_x_at	51164	DCTN4	dynactin subunit 4	0.000918824	7.61629	0.0257087	0.979497	0.995347	-6.43965	51164	DCTN4	ENSG00000132912	218013_x_at
205731_s_at	10499	NCOA2	nuclear receptor coactivator 2	-0.00105418	6.00023	-0.0255027	0.979661	0.995369	-6.43966	10499	NCOA2	ENSG00000140396	205732_s_at
204105_s_at	4897	NRCAM	neuronal cell adhesion molecule	0.00193036	8.22981	0.0240973	0.980782	0.995695	-6.43969	4897	NRCAM	ENSG00000091129	204105_s_at
218668_s_at	57826	RAP2C	RAP2C, member of RAS oncogene family	0.00187637	8.37027	0.0218143	0.982602	0.996208	-6.43974	57826	RAP2C	ENSG00000123728	218669_at
201038_s_at	8125	ANP32A	acidic nuclear phosphoprotein 32 family member A	-0.000775711	8.53951	-0.0192596	0.98464	0.996612	-6.43979	8125	ANP32A	ENSG00000140350	201051_at
212194_s_at	9777	TM9SF4	transmembrane 9 superfamily member 4	-0.000847807	7.44116	-0.0170555	0.986397	0.996612	-6.43983	9777	TM9SF4	ENSG00000101337	212194_s_at
205854_at	7289	TULP3	TUB like protein 3	-0.000514516	8.44229	-0.0160702	0.987183	0.996718	-6.43985	7289	TULP3	ENSG00000078246	205854_at
205730_s_at	22885	ABLIM3	actin binding LIM protein family member 3	-0.000787999	7.8518	-0.015257	0.987832	0.996754	-6.43986	22885	ABLIM3	ENSG00000173210	205730_s_at
201283_s_at	22906	TRAK1	trafficking kinesin protein 1	-0.000496693	5.79675	-0.0117399	0.990637	0.997485	-6.43991	22906	TRAK1	ENSG00000182606	201283_s_at
1558607_at	5069	PAPPA	pappalysin 1	-0.000215498	5.45954	-0.0100301	0.992	0.997756	-6.43993	5069	PAPPA	ENSG00000182752	1559400_s_at
239707_at	125206	SLC5A10	solute carrier family 5 member 10	0.000791097	9.33236	0.00719261	0.994263	0.99853	-6.43995	125206	SLC5A10	ENSG00000154025	239707_at
202113_s_at	6643	SNX2	sorting nexin 2	0.000353669	10.2971	0.00651699	0.994802	0.998732	-6.43996	6643	SNX2	ENSG00000205302	202113_s_at
202660_at	3709	ITPR2	inositol 1,4,5-trisphosphate receptor type 2	0.000605354	8.19914	0.00612723	0.995113	0.99886	-6.43996	3709	ITPR2	ENSG00000123104	202662_s_at
210197_at	3705	ITPK1	inositol-tetrakisphosphate 1-kinase	-0.000137135	5.42099	-0.00530627	0.995768	0.998955	-6.43996	3705	ITPK1	ENSG00000274958	210197_at
223282_at	10194	TSHZ1	teashirt zinc finger homeobox 1	0.000170049	8.97649	0.00443623	0.996462	0.999022	-6.43997	10194	TSHZ1	ENSG00000179981	223282_at
1554117_at	160777	CCDC60	coiled-coil domain containing 60	-8.55713e-05	6.83818	-0.00311526	0.997515	0.99928	-6.43997	160777	CCDC60	ENSG00000183273	1554117_at
205075_at	5345	SERPINF2	serpin family F member 2	5.8986e-05	8.42006	0.000741922	0.999408	0.999849	-6.43998	5345	SERPINF2	ENSG00000167711	205075_at

## Sheet: Fig 1B - right
PROBEID	ENTREZID	SYMBOL	GENENAME	logFC	AveExpr	t	P.Value	adj.P.Val	B	entrezgene_id	hgnc_symbol	ensembl_gene_id	affy_hg_u133_plus_2
205859_at	9450	LY86	lymphocyte antigen 86	1.05406	7.75583	11.3854	1.26709e-27	2.33134e-25	51.9126	9450	LY86	ENSG00000112799	205859_at
207795_s_at	3824	KLRD1	killer cell lectin like receptor D1	1.03613	6.4686	11.3434	1.89856e-27	3.16049e-25	51.5144	3824	KLRD1	ENSG00000134539	207795_s_at
209606_at	9595	CYTIP	cytohesin 1 interacting protein	1.4932	6.84997	10.6343	1.50744e-24	1.43721e-22	44.9431	9595	CYTIP	ENSG00000115165	209606_at
202625_at	4067	LYN	LYN proto-oncogene, Src family tyrosine kinase	1.05148	7.75894	10.2405	5.38939e-23	4.0086e-21	41.4256	4067	LYN	ENSG00000254087	202626_s_at
202693_s_at	9263	STK17A	serine/threonine kinase 17a	0.84527	8.2444	9.90437	1.05811e-21	6.76644e-20	38.4993	9263	STK17A	ENSG00000164543	202695_s_at
201847_at	3988	LIPA	lipase A, lysosomal acid type	0.622078	10.8629	9.21063	3.90612e-19	1.90981e-17	32.6944	3988	LIPA	ENSG00000107798	1561557_at
219403_s_at	10855	HPSE	heparanase	0.746923	5.75793	9.06707	1.27487e-18	5.916e-17	31.5338	10855	HPSE	ENSG00000173083	219403_s_at
205474_at	51379	CRLF3	cytokine receptor like factor 3	0.806525	8.67875	9.00421	2.13045e-18	9.67231e-17	31.0302	51379	CRLF3	ENSG00000176390	205474_at
217762_s_at	11031	RAB31	RAB31, member RAS oncogene family	0.887051	8.61884	8.85209	7.2984e-18	3.15637e-16	29.8226	11031	RAB31	ENSG00000168461	217764_s_at
222077_s_at	29127	RACGAP1	Rac GTPase activating protein 1	0.620923	7.3032	8.58335	6.1753e-17	2.47189e-15	27.7296	29127	RACGAP1	ENSG00000161800	222077_s_at
200996_at	10096	ACTR3	actin related protein 3	0.49946	10.8175	8.31492	4.95114e-16	1.85116e-14	25.6908	10096	ACTR3	ENSG00000115091	200996_at
201920_at	6574	SLC20A1	solute carrier family 20 member 1	0.522619	9.35473	8.23756	8.93363e-16	3.24192e-14	25.113	6574	SLC20A1	ENSG00000144136	201920_at
202863_at	6672	SP100	SP100 nuclear antigen	0.489254	8.46995	8.22045	1.01733e-15	3.6727e-14	24.9858	6672	SP100	ENSG00000067066	202864_s_at
1554486_a_at	54438	GFOD1	glucose-fructose oxidoreductase domain containing 1	0.290127	3.80957	8.18938	1.28736e-15	4.58446e-14	24.7554	54438	GFOD1	ENSG00000145990	1554486_a_at
205126_at	7444	VRK2	VRK serine/threonine kinase 2	0.480789	8.03221	7.75069	3.31328e-14	1.03263e-12	21.5792	7444	VRK2	ENSG00000028116	205126_at
226353_at	84888	SPPL2A	signal peptide peptidase like 2A	0.268062	10.3401	7.54973	1.39789e-13	4.16488e-12	20.1731	84888	SPPL2A	ENSG00000138600	226353_at
224810_s_at	88455	ANKRD13A	ankyrin repeat domain 13A	0.360128	9.91179	7.42226	3.42855e-13	9.7709e-12	19.2973	88455	ANKRD13A	ENSG00000076513	224810_s_at
202893_at	10497	UNC13B	unc-13 homolog B	-0.290715	9.61422	-7.41689	3.55974e-13	1.0131e-11	19.2607	10497	UNC13B	ENSG00000198722	202893_at
202679_at	4864	NPC1	NPC intracellular cholesterol transporter 1	0.45444	8.28344	7.10265	3.07669e-12	7.9377e-11	17.1576	4864	NPC1	ENSG00000141458	202679_at
203126_at	3613	IMPA2	inositol monophosphatase 2	-0.449085	11.2439	-7.09319	3.27914e-12	8.4186e-11	17.0955	3613	IMPA2	ENSG00000141401	203126_at
201891_s_at	567	B2M	beta-2-microglobulin	0.173652	14.08	6.90426	1.15385e-11	2.75964e-10	15.8702	567	B2M	ENSG00000166710	201891_s_at
218552_at	55268	ECHDC2	enoyl-CoA hydratase domain containing 2	-0.353194	11.1835	-6.57726	9.52172e-11	2.04002e-09	13.8177	55268	ECHDC2	ENSG00000121310	218552_at
205606_at	4040	LRP6	LDL receptor related protein 6	-0.302733	7.942	-6.53809	1.21903e-10	2.58274e-09	13.5777	4040	LRP6	ENSG00000070018	205606_at
204129_at	607	BCL9	BCL9 transcription coactivator	-0.162365	8.04438	-6.42036	2.54235e-10	5.1823e-09	12.864	607	BCL9	ENSG00000116128	204129_at
208146_s_at	54504	CPVL	carboxypeptidase vitellogenic like	0.455153	10.0036	6.37256	3.4154e-10	6.86187e-09	12.5775	54504	CPVL	ENSG00000106066	208146_s_at
200600_at	4478	MSN	moesin	0.265937	11.3762	6.2536	7.06346e-10	1.37948e-08	11.8727	4478	MSN	ENSG00000147065	200600_at
213017_at	171586	ABHD3	abhydrolase domain containing 3	0.258136	9.12994	6.23141	8.0785e-10	1.5675e-08	11.7425	171586	ABHD3	ENSG00000158201	213017_at
229759_s_at	79674	VEPH1	ventricular zone expressed PH domain containing 1	-0.471553	7.78616	-6.06773	2.14771e-09	3.91724e-08	10.7953	79674	VEPH1	ENSG00000197415	229759_s_at
209282_at	25865	PRKD2	protein kinase D2	0.298433	7.41376	6.01355	2.95419e-09	5.26458e-08	10.4867	25865	PRKD2	ENSG00000105287	209282_at
223282_at	10194	TSHZ1	teashirt zinc finger homeobox 1	-0.273947	8.97649	-5.89674	5.82534e-09	9.94194e-08	9.8299	10194	TSHZ1	ENSG00000179981	223282_at
203629_s_at	10466	COG5	component of oligomeric golgi complex 5	0.257014	7.50738	5.83412	8.34402e-09	1.38243e-07	9.48259	10466	COG5	ENSG00000164597	203630_s_at
218780_at	29911	HOOK2	hook microtubule tethering protein 2	-0.231747	8.68055	-5.82011	9.03839e-09	1.48574e-07	9.40535	29911	HOOK2	ENSG00000095066	218780_at
204547_at	10966	RAB40B	RAB40B, member RAS oncogene family	-0.314323	9.70855	-5.70507	1.73178e-08	2.68869e-07	8.7774	10966	RAB40B	ENSG00000141542	204547_at
212510_at	23171	GPD1L	glycerol-3-phosphate dehydrogenase 1 like	-0.277272	9.86301	-5.70291	1.75282e-08	2.71732e-07	8.76575	23171	GPD1L	ENSG00000152642	212510_at
226966_at	91010	FMNL3	formin like 3	-0.182159	7.25785	-5.69935	1.78819e-08	2.76806e-07	8.74646	91010	FMNL3	ENSG00000161791	227844_at
202501_at	10982	MAPRE2	microtubule associated protein RP/EB family member 2	0.223879	9.11144	5.69668	1.81505e-08	2.80757e-07	8.73207	10982	MAPRE2	ENSG00000166974	202501_at
211852_s_at	8455	ATRN	attractin	-0.211878	8.40049	-5.68297	1.95963e-08	3.01786e-07	8.65811	8455	ATRN	ENSG00000088812	211852_s_at
209234_at	23095	KIF1B	kinesin family member 1B	-0.219386	8.98818	-5.67672	2.02924e-08	3.11819e-07	8.62443	23095	KIF1B	ENSG00000054523	209234_at
201432_at	847	CAT	catalase	-0.304975	12.6777	-5.66381	2.1807e-08	3.32845e-07	8.55497	847	CAT	ENSG00000121691	201432_at
204860_s_at	4671	NAIP	NLR family apoptosis inhibitory protein	0.807304	6.60123	5.64272	2.45198e-08	3.69735e-07	8.44186	4671	NAIP	ENSG00000276068	204861_s_at
229730_at	342527	SMTNL2	smoothelin like 2	-0.387825	9.06672	-5.60168	3.0772e-08	4.54857e-07	8.22281	342527	SMTNL2	ENSG00000188176	229730_at
221218_s_at	27010	TPK1	thiamin pyrophosphokinase 1	0.376288	7.41	5.55125	4.0599e-08	5.85267e-07	7.95565	27010	TPK1	ENSG00000196511	221218_s_at
224826_at	56261	GPCPD1	glycerophosphocholine phosphodiesterase 1	0.477358	7.84975	5.51645	4.90942e-08	6.92968e-07	7.77257	56261	GPCPD1	ENSG00000125772	224826_at
242601_at	253012	HEPACAM2	HEPACAM family member 2	-0.734155	7.2382	-5.50644	5.18411e-08	7.2831e-07	7.72012	253012	HEPACAM2	ENSG00000188175	242601_at
205464_at	6338	SCNN1B	sodium channel epithelial 1 beta subunit	-0.461334	6.77797	-5.49649	5.4722e-08	7.65707e-07	7.66802	6338	SCNN1B	ENSG00000168447	205464_at
205420_at	5191	PEX7	peroxisomal biogenesis factor 7	-0.348198	7.77778	-5.48787	5.734e-08	7.98609e-07	7.62301	5191	PEX7	ENSG00000112357	205420_at
219648_at	55686	MREG	melanoregulin	0.355183	7.09738	5.44863	7.0887e-08	9.62989e-07	7.41878	55686	MREG	ENSG00000118242	219648_at
237254_at	115584	SLC5A11	solute carrier family 5 member 11	-0.551108	7.43746	-5.42236	8.16365e-08	1.09764e-06	7.28287	115584	SLC5A11	ENSG00000158865	237254_at
203118_at	9159	PCSK7	proprotein convertase subtilisin/kexin type 7	0.176226	7.99222	5.40086	9.16024e-08	1.22146e-06	7.17202	9159	PCSK7	ENSG00000160613	203118_at
205093_at	22874	PLEKHA6	pleckstrin homology domain containing A6	-0.266849	7.39751	-5.34969	1.20294e-07	1.56233e-06	6.9099	22874	PLEKHA6	ENSG00000143850	205093_at
200632_s_at	10397	NDRG1	N-myc downstream regulated 1	-0.316979	11.7652	-5.34939	1.20484e-07	1.56384e-06	6.90837	10397	NDRG1	ENSG00000104419	200632_s_at
221039_s_at	50807	ASAP1	ArfGAP with SH3 domain, ankyrin repeat and PH domain 1	0.40305	7.07409	5.33351	1.31056e-07	1.68956e-06	6.82749	50807	ASAP1	ENSG00000153317	221039_s_at
213651_at	27124	INPP5J	inositol polyphosphate-5-phosphatase J	-0.315255	7.45118	-5.32293	1.38591e-07	1.78013e-06	6.77375	27124	INPP5J	ENSG00000185133	213651_at
209833_at	8738	CRADD	CASP2 and RIPK1 domain containing adaptor with death domain	-0.251284	8.57321	-5.31211	1.46733e-07	1.8801e-06	6.71887	8738	CRADD	ENSG00000169372	209833_at
212516_at	116985	ARAP1	ArfGAP with RhoGAP domain, ankyrin repeat and PH domain 1	0.202504	7.48545	5.30264	1.54241e-07	1.96152e-06	6.6709	116985	ARAP1	ENSG00000186635	212516_at
203044_at	22856	CHSY1	chondroitin sulfate synthase 1	0.405835	9.11395	5.27972	1.73971e-07	2.18244e-06	6.55521	22856	CHSY1	ENSG00000131873	203044_at
212543_at	202	CRYBG1	crystallin beta-gamma domain containing 1	0.243557	9.46562	5.26044	1.92449e-07	2.38712e-06	6.45821	202	CRYBG1	ENSG00000112297	212543_at
212219_at	23198	PSME4	proteasome activator subunit 4	0.27515	8.22452	5.23945	2.14719e-07	2.64303e-06	6.35303	23198	PSME4	ENSG00000068878	212222_at
201007_at	3032	HADHB	hydroxyacyl-CoA dehydrogenase trifunctional multienzyme complex subunit beta	-0.15347	11.9024	-5.21892	2.38918e-07	2.91464e-06	6.25047	3032	HADHB	ENSG00000138029	201007_at
205585_at	2120	ETV6	ETS variant 6	0.184402	5.77247	5.19492	2.70548e-07	3.26698e-06	6.13109	2120	ETV6	ENSG00000139083	205585_at
207000_s_at	5533	PPP3CC	protein phosphatase 3 catalytic subunit gamma	0.24976	7.4193	5.18777	2.8073e-07	3.37632e-06	6.09563	5533	PPP3CC	ENSG00000120910	207000_s_at
221620_s_at	79135	APOO	apolipoprotein O	-0.263309	9.73505	-5.17307	3.02852e-07	3.61955e-06	6.02283	79135	APOO	ENSG00000184831	221620_s_at
226056_at	57514	ARHGAP31	Rho GTPase activating protein 31	0.18274	6.82971	5.16916	3.09009e-07	3.68056e-06	6.00351	57514	ARHGAP31	ENSG00000031081	226056_at
205796_at	55346	TCP11L1	t-complex 11 like 1	0.269751	5.42423	5.14579	3.48444e-07	4.10135e-06	5.88826	55346	TCP11L1	ENSG00000176148	205796_at
231876_at	81844	TRIM56	tripartite motif containing 56	0.256998	8.70173	5.13919	3.60432e-07	4.23058e-06	5.85581	81844	TRIM56	ENSG00000169871	214808_at
214342_at	222255	ATXN7L1	ataxin 7 like 1	-0.476808	6.77652	-5.10717	4.24495e-07	4.91922e-06	5.69889	222255	ATXN7L1	ENSG00000146776	214343_s_at
204556_s_at	22873	DZIP1	DAZ interacting zinc finger protein 1	-0.262814	8.4926	-5.09227	4.57928e-07	5.2804e-06	5.6262	22873	DZIP1	ENSG00000134874	204557_s_at
205777_at	1852	DUSP9	dual specificity phosphatase 9	-0.546891	7.63211	-5.08385	4.77932e-07	5.48393e-06	5.5852	1852	DUSP9	ENSG00000130829	205777_at
235396_at	128989	TANGO2	transport and golgi organization 2 homolog	0.166488	7.85756	5.0694	5.14261e-07	5.85593e-06	5.51497	128989	TANGO2	ENSG00000183597	235396_at
205848_at	2620	GAS2	growth arrest specific 2	-0.446203	7.22873	-4.95627	9.06867e-07	9.66541e-06	4.97165	2620	GAS2	ENSG00000148935	205848_at
213392_at	124152	IQCK	IQ motif containing K	-0.208959	8.85971	-4.94952	9.37771e-07	9.93923e-06	4.93958	124152	IQCK	ENSG00000174628	213392_at
1555790_a_at	201931	TMEM192	transmembrane protein 192	-0.344671	10.7412	-4.93565	1.00448e-06	1.0524e-05	4.87382	201931	TMEM192	ENSG00000170088	1555790_a_at
213142_x_at	54103	GSAP	gamma-secretase activating protein	0.370917	9.01126	4.93282	1.01864e-06	1.0651e-05	4.86043	54103	GSAP	ENSG00000186088	213142_x_at
1554352_s_at	10260	DENND4A	DENN domain containing 4A	0.296508	7.6131	4.91217	1.12794e-06	1.16544e-05	4.76293	10260	DENND4A	ENSG00000174485	1554352_s_at
206058_at	6539	SLC6A12	solute carrier family 6 member 12	-0.385596	8.35412	-4.89398	1.2335e-06	1.26208e-05	4.67737	6539	SLC6A12	ENSG00000111181	206058_at
221953_s_at	101410538	MMP24OS	MMP24 opposite strand	-0.231516	8.43076	-4.88639	1.28032e-06	1.30553e-05	4.64174	101410538	MMP24OS	ENSG00000126005	221953_s_at
1553105_s_at	1829	DSG2	desmoglein 2	-0.389228	7.74801	-4.88441	1.29283e-06	1.317e-05	4.63245	1829	DSG2	ENSG00000046604	1553105_s_at
224707_at	84418	CYSTM1	cysteine rich transmembrane module containing 1	-0.221327	12.361	-4.87601	1.34716e-06	1.36637e-05	4.59309	84418	CYSTM1	ENSG00000120306	224707_at
204621_s_at	4929	NR4A2	nuclear receptor subfamily 4 group A member 2	0.344177	4.87681	4.86341	1.43277e-06	1.44136e-05	4.5342	4929	NR4A2	ENSG00000153234	204621_s_at
207373_at	3236	HOXD10	homeobox D10	-0.381816	7.24848	-4.85553	1.48898e-06	1.4929e-05	4.49741	3236	HOXD10	ENSG00000128710	207373_at
212465_at	84193	SETD3	SET domain containing 3, actin histidine methyltransferase	-0.161083	10.6795	-4.85109	1.52153e-06	1.52117e-05	4.47675	84193	SETD3	ENSG00000183576	212465_at
1557384_at	7690	ZNF131	zinc finger protein 131	0.227265	7.01609	4.83161	1.67288e-06	1.65356e-05	4.38614	7690	ZNF131	ENSG00000172262	1557384_at
203578_s_at	9057	SLC7A6	solute carrier family 7 member 6	0.239379	4.46039	4.8298	1.6876e-06	1.66498e-05	4.37777	9057	SLC7A6	ENSG00000103064	203579_s_at
202181_at	9766	SUSD6	sushi domain containing 6	0.166839	9.83833	4.81771	1.78951e-06	1.75808e-05	4.32176	9766	SUSD6	ENSG00000100647	202181_at
204224_s_at	2643	GCH1	GTP cyclohydrolase 1	0.368114	10.0806	4.80339	1.91799e-06	1.87863e-05	4.25553	2643	GCH1	ENSG00000131979	204224_s_at
1552713_a_at	6521	SLC4A1	solute carrier family 4 member 1 (Diego blood group)	-0.454224	6.30308	-4.8005	1.94489e-06	1.9027e-05	4.24224	6521	SLC4A1	ENSG00000004939	1552713_a_at
229743_at	220929	ZNF438	zinc finger protein 438	0.149999	7.0555	4.79224	2.02406e-06	1.96549e-05	4.20414	220929	ZNF438	ENSG00000183621	229743_at
219371_s_at	10365	KLF2	Kruppel like factor 2	0.334197	9.11628	4.78695	2.07637e-06	2.00607e-05	4.17977	10365	KLF2	ENSG00000127528	219371_s_at
219429_at	79152	FA2H	fatty acid 2-hydroxylase	-0.249647	6.8047	-4.77546	2.19444e-06	2.11236e-05	4.12697	79152	FA2H	ENSG00000103089	219429_at
209368_at	2053	EPHX2	epoxide hydrolase 2	-0.46725	10.3375	-4.77092	2.24279e-06	2.15397e-05	4.10617	2053	EPHX2	ENSG00000120915	209368_at
204485_s_at	10040	TOM1L1	target of myb1 like 1 membrane trafficking protein	-0.359632	9.96785	-4.75406	2.43176e-06	2.32374e-05	4.02897	10040	TOM1L1	ENSG00000141198	204485_s_at
212154_at	6383	SDC2	syndecan 2	-0.273785	9.01629	-4.73173	2.70573e-06	2.55989e-05	3.92711	6383	SDC2	ENSG00000169439	212158_at
229656_s_at	400954	EML6	EMAP like 6	-0.353498	6.80159	-4.72829	2.75045e-06	2.59751e-05	3.91147	400954	EML6	ENSG00000214595	229656_s_at
215321_at	154661	RUNDC3B	RUN domain containing 3B	-0.376609	6.34246	-4.72466	2.79846e-06	2.63219e-05	3.89496	154661	RUNDC3B	ENSG00000105784	215321_at
208642_s_at	7520	XRCC5	X-ray repair cross complementing 5	0.167654	10.6628	4.71716	2.90021e-06	2.71891e-05	3.8609	7520	XRCC5	ENSG00000079246	208642_s_at
1557736_at	4820	NKTR	natural killer cell triggering receptor	0.235254	4.76895	4.70395	3.08806e-06	2.87608e-05	3.80105	4820	NKTR	ENSG00000114857	1557736_at
212946_at	23078	VWA8	von Willebrand factor A domain containing 8	-0.300779	9.30488	-4.69835	3.17129e-06	2.94849e-05	3.77569	23078	VWA8	ENSG00000102763	212946_at
204813_at	5602	MAPK10	mitogen-activated protein kinase 10	-0.179059	8.61229	-4.69273	3.25694e-06	3.01609e-05	3.75028	5602	MAPK10	ENSG00000109339	214376_at
226226_at	120224	TMEM45B	transmembrane protein 45B	-0.315293	8.03315	-4.67067	3.61491e-06	3.30959e-05	3.65089	120224	TMEM45B	ENSG00000151715	226226_at
206030_at	443	ASPA	aspartoacylase	-0.437934	10.3184	-4.63717	4.23177e-06	3.79971e-05	3.50078	443	ASPA	ENSG00000108381	206030_at
212527_at	27351	DESI1	desumoylating isopeptidase 1	0.201111	7.4423	4.61824	4.62366e-06	4.1216e-05	3.41643	27351	DESI1	ENSG00000100418	212527_at
1555096_at	285555	STPG2	sperm tail PG-rich repeat containing 2	-0.181061	5.71417	-4.60803	4.84941e-06	4.29002e-05	3.37104	285555	STPG2	ENSG00000163116	1555096_at
1552496_a_at	23242	COBL	cordon-bleu WH2 repeat protein	-0.330296	6.47395	-4.60639	4.88654e-06	4.31922e-05	3.36378	23242	COBL	ENSG00000106078	1552496_a_at
227240_at	25791	NGEF	neuronal guanine nucleotide exchange factor	-0.298957	8.20889	-4.59379	5.18179e-06	4.55906e-05	3.30793	25791	NGEF	ENSG00000066248	227240_at
1554094_at	957	ENTPD5	ectonucleoside triphosphate diphosphohydrolase 5 (inactive)	-0.307884	6.95856	-4.58201	5.47338e-06	4.7855e-05	3.25583	957	ENTPD5	ENSG00000187097	1554094_at
209692_at	2139	EYA2	EYA transcriptional coactivator and phosphatase 2	-0.319754	6.84823	-4.57824	5.5698e-06	4.85193e-05	3.23921	2139	EYA2	ENSG00000064655	209692_at
1553132_a_at	123036	TC2N	tandem C2 domains, nuclear	0.361823	5.7626	4.57257	5.71814e-06	4.96649e-05	3.2142	123036	TC2N	ENSG00000276776	1553132_a_at
221848_at	84619	ZGPAT	zinc finger CCCH-type and G-patch domain containing	-0.505749	9.03093	-4.57185	5.73722e-06	4.98086e-05	3.21103	84619	ZGPAT	ENSG00000197114	221848_at
200792_at	2547	XRCC6	X-ray repair cross complementing 6	0.108371	11.133	4.56192	6.00712e-06	5.18516e-05	3.1673	2547	XRCC6	ENSG00000196419	200792_at
1555993_at	776	CACNA1D	calcium voltage-gated channel subunit alpha1 D	-0.238446	6.79864	-4.52709	7.05269e-06	5.97456e-05	3.01469	776	CACNA1D	ENSG00000157388	1555993_at
218498_s_at	30001	ERO1A	endoplasmic reticulum oxidoreductase 1 alpha	0.238626	7.04589	4.51123	7.5848e-06	6.37492e-05	2.94555	30001	ERO1A	ENSG00000197930	218498_s_at
203132_at	5925	RB1	RB transcriptional corepressor 1	0.490814	9.04337	4.50777	7.70595e-06	6.46013e-05	2.93049	5925	RB1	ENSG00000139687	203132_at
220951_s_at	29974	A1CF	APOBEC1 complementation factor	-0.516572	8.91995	-4.47135	9.09775e-06	7.51872e-05	2.77274	29974	A1CF	ENSG00000148584	220951_s_at
207492_at	55768	NGLY1	N-glycanase 1	0.332356	6.75534	4.47112	9.10751e-06	7.52383e-05	2.77172	55768	NGLY1	ENSG00000151092	220742_s_at
215264_at	2016	EMX1	empty spiracles homeobox 1	-0.385233	7.18303	-4.4703	9.14148e-06	7.54242e-05	2.76818	2016	EMX1	ENSG00000135638	215264_at
205364_at	8309	ACOX2	acyl-CoA oxidase 2	-0.458602	9.83175	-4.46674	9.29051e-06	7.64462e-05	2.75282	8309	ACOX2	ENSG00000168306	205364_at
1555553_a_at	10864	SLC22A7	solute carrier family 22 member 7	-0.475593	8.29816	-4.46368	9.42036e-06	7.73354e-05	2.73964	10864	SLC22A7	ENSG00000137204	1555553_a_at
200867_at	55905	RNF114	ring finger protein 114	0.120254	9.21515	4.45365	9.85819e-06	8.06456e-05	2.6965	55905	RNF114	ENSG00000124226	200868_s_at
231058_at	53828	FXYD4	FXYD domain containing ion transport regulator 4	-0.663531	9.21167	-4.44939	1.00503e-05	8.19933e-05	2.67818	53828	FXYD4	ENSG00000150201	231058_at
227379_at	154141	MBOAT1	membrane bound O-acyltransferase domain containing 1	0.428679	7.08779	4.43	1.09701e-05	8.84994e-05	2.59505	154141	MBOAT1	ENSG00000172197	227379_at
213497_at	25841	ABTB2	ankyrin repeat and BTB domain containing 2	-0.17305	8.02501	-4.42625	1.11567e-05	8.97977e-05	2.57904	25841	ABTB2	ENSG00000166016	213497_at
204643_s_at	10495	ENOX2	ecto-NOX disulfide-thiol exchanger 2	0.188295	6.80767	4.41878	1.15385e-05	9.25155e-05	2.54711	10495	ENOX2	ENSG00000165675	204643_s_at
204653_at	7020	TFAP2A	transcription factor AP-2 alpha	-0.330541	7.82143	-4.39284	1.29625e-05	0.000101983	2.43672	7020	TFAP2A	ENSG00000137203	204654_s_at
206806_at	9162	DGKI	diacylglycerol kinase iota	-0.206999	4.77666	-4.35505	1.53408e-05	0.000118299	2.27701	9162	DGKI	ENSG00000157680	206806_at
219418_at	79840	NHEJ1	non-homologous end joining factor 1	-0.218486	8.08386	-4.34715	1.58884e-05	0.000121984	2.24377	79840	NHEJ1	ENSG00000187736	219418_at
205643_s_at	5521	PPP2R2B	protein phosphatase 2 regulatory subunit Bbeta	-0.186325	4.89299	-4.34687	1.59077e-05	0.000122042	2.24263	5521	PPP2R2B	ENSG00000156475	205643_s_at
213238_at	57205	ATP10D	ATPase phospholipid transporting 10D (putative)	0.251487	9.56291	4.34137	1.63006e-05	0.000124737	2.21951	57205	ATP10D	ENSG00000145246	213238_at
212372_at	4628	MYH10	myosin heavy chain 10	-0.178559	11.3272	-4.33592	1.66982e-05	0.000127548	2.19667	4628	MYH10	ENSG00000133026	212372_at
201562_s_at	6652	SORD	sorbitol dehydrogenase	-0.504337	9.63702	-4.32535	1.74975e-05	0.000132734	2.15238	6652	SORD	ENSG00000140263	201562_s_at
203790_s_at	10247	RIDA	reactive intermediate imine deaminase A homolog	-0.466119	12.0542	-4.31831	1.80489e-05	0.000136179	2.123	10247	RIDA	ENSG00000132541	203790_s_at
1554730_at	79772	MCTP1	multiple C2 and transmembrane domain containing 1	0.193089	4.47877	4.31815	1.8062e-05	0.000136228	2.12231	79772	MCTP1	ENSG00000175471	1554730_at
224180_x_at	51057	WDPCP	WD repeat containing planar cell polarity effector	-0.14166	6.84657	-4.31536	1.82853e-05	0.000137714	2.11067	51057	WDPCP	ENSG00000143951	224180_x_at
202704_at	10140	TOB1	transducer of ERBB2, 1	-0.244325	10.9286	-4.31331	1.84515e-05	0.000138866	2.10211	10140	TOB1	ENSG00000141232	202704_at
213925_at	375057	STUM	stum, mechanosensory transduction mediator homolog	-0.299287	7.09943	-4.29186	2.02753e-05	0.000151343	2.01287	375057	STUM	ENSG00000203685	213925_at
212224_at	216	ALDH1A1	aldehyde dehydrogenase 1 family member A1	-0.217158	11.5947	-4.25842	2.34674e-05	0.000171928	1.87452	216	ALDH1A1	ENSG00000165092	212224_at
204720_s_at	9829	DNAJC6	DnaJ heat shock protein family (Hsp40) member C6	-0.401476	8.63884	-4.25073	2.4266e-05	0.000176668	1.84287	9829	DNAJC6	ENSG00000116675	204721_s_at
221725_at	10163	WASF2	WASP family member 2	0.178788	8.50045	4.23893	2.55422e-05	0.000184613	1.7944	10163	WASF2	ENSG00000158195	221725_at
203824_at	7103	TSPAN8	tetraspanin 8	-0.497339	10.0977	-4.23741	2.5711e-05	0.000185641	1.78817	7103	TSPAN8	ENSG00000127324	203824_at
206457_s_at	1733	DIO1	iodothyronine deiodinase 1	-0.74081	11.1757	-4.23513	2.59667e-05	0.00018723	1.77882	1733	DIO1	ENSG00000211452	206457_s_at
205665_at	10867	TSPAN9	tetraspanin 9	-0.187264	7.28218	-4.22487	2.71474e-05	0.000194406	1.73678	10867	TSPAN9	ENSG00000011105	205665_at
206330_s_at	53358	SHC3	SHC adaptor protein 3	-0.167134	5.65395	-4.22076	2.76342e-05	0.000197286	1.71998	53358	SHC3	ENSG00000148082	206330_s_at
221523_s_at	58528	RRAGD	Ras related GTP binding D	-0.306994	9.06415	-4.21153	2.87581e-05	0.000204267	1.68231	58528	RRAGD	ENSG00000025039	221523_s_at
206522_at	8972	MGAM	maltase-glucoamylase	-0.601031	9.65109	-4.21042	2.8896e-05	0.000204969	1.67778	8972	MGAM	ENSG00000257335	206522_at
213800_at	3075	CFH	complement factor H	0.485076	8.10706	4.2071	2.93127e-05	0.000207504	1.66426	3075	CFH	ENSG00000000971	213800_at
228360_at	130576	LYPD6B	LY6/PLAUR domain containing 6B	-0.286269	6.6083	-4.16018	3.58494e-05	0.0002467	1.47414	130576	LYPD6B	ENSG00000150556	228360_at
206550_s_at	9631	NUP155	nucleoporin 155	0.200784	6.8361	4.15168	3.71732e-05	0.00025464	1.43992	9631	NUP155	ENSG00000113569	1559007_s_at
206133_at	54739	XAF1	XIAP associated factor 1	0.652653	7.65371	4.13559	3.98088e-05	0.00027031	1.37528	54739	XAF1	ENSG00000132530	206133_at
205414_s_at	9912	ARHGAP44	Rho GTPase activating protein 44	-0.177478	6.58815	-4.10209	4.5873e-05	0.000304972	1.24157	9912	ARHGAP44	ENSG00000006740	205414_s_at
1552299_at	221264	AK9	adenylate kinase 9	-0.17454	4.86412	-4.10194	4.59026e-05	0.000304975	1.24096	221264	AK9	ENSG00000155085	1552299_at
235597_s_at	400966	RGPD1	RANBP2 like and GRIP domain containing 1	0.165406	5.8453	4.08707	4.887e-05	0.000322545	1.18191	400966	RGPD1	ENSG00000187627	201711_x_at
1554234_at	83473	KATNAL2	katanin catalytic subunit A1 like 2	-0.167412	6.28867	-4.08475	4.93496e-05	0.000325506	1.17271	83473	KATNAL2	ENSG00000167216	1554234_at
207843_x_at	1528	CYB5A	cytochrome b5 type A	-0.260111	12.5429	-4.07652	5.10835e-05	0.000335991	1.14017	1528	CYB5A	ENSG00000166347	207843_x_at
1558397_at	5175	PECAM1	platelet and endothelial cell adhesion molecule 1	0.324184	6.744	4.07416	5.15936e-05	0.00033818	1.13081	5175	PECAM1	ENSG00000261371	1558397_at
231425_at	89869	PLCZ1	phospholipase C zeta 1	-0.116779	4.0582	-4.06441	5.37435e-05	0.000350302	1.09235	89869	PLCZ1	ENSG00000139151	231425_at
218966_at	55930	MYO5C	myosin VC	-0.283605	8.895	-4.04947	5.72067e-05	0.000369658	1.03355	55930	MYO5C	ENSG00000128833	218966_at
221216_s_at	22955	SCMH1	Scm polycomb group protein homolog 1	-0.182525	8.26123	-4.04004	5.95004e-05	0.000382589	0.996535	22955	SCMH1	ENSG00000010803	221216_s_at
219132_at	57161	PELI2	pellino E3 ubiquitin protein ligase family member 2	-0.241466	8.48302	-4.03947	5.96402e-05	0.000383258	0.994325	57161	PELI2	ENSG00000139946	219132_at
221560_at	57787	MARK4	microtubule affinity regulating kinase 4	-0.148572	7.55557	-4.03064	6.18711e-05	0.000396137	0.959761	57787	MARK4	ENSG00000007047	221560_at
209925_at	100506658	OCLN	occludin	-0.309072	7.07397	-4.01184	6.68883e-05	0.000424118	0.886395	100506658	OCLN	ENSG00000273814	209925_at
1558540_s_at	66035	SLC2A11	solute carrier family 2 member 11	-0.185871	7.05797	-4.00491	6.88342e-05	0.000434486	0.859421	66035	SLC2A11	ENSG00000133460	1558540_s_at
223704_s_at	10655	DMRT2	doublesex and mab-3 related transcription factor 2	-0.47222	8.0335	-3.98581	7.44764e-05	0.000465062	0.785339	10655	DMRT2	ENSG00000173253	223986_x_at
1559590_at	55349	CHDH	choline dehydrogenase	-0.500846	7.64752	-3.98542	7.45967e-05	0.000465536	0.783822	55349	CHDH	ENSG00000016391	1559591_s_at
209430_at	9044	BTAF1	B-TFIID TATA-box binding protein associated factor 1	0.276678	8.39052	3.97449	7.80245e-05	0.000483618	0.74159	9044	BTAF1	ENSG00000095564	209430_at
220801_s_at	51179	HAO2	hydroxyacid oxidase 2	-0.690825	11.0302	-3.96975	7.95548e-05	0.000491361	0.723337	51179	HAO2	ENSG00000116882	220801_s_at
225246_at	57620	STIM2	stromal interaction molecule 2	0.255165	7.34972	3.96953	7.9627e-05	0.000491662	0.722484	57620	STIM2	ENSG00000109689	225250_at
220100_at	55867	SLC22A11	solute carrier family 22 member 11	-0.539215	9.25182	-3.95629	8.40663e-05	0.000515884	0.671509	55867	SLC22A11	ENSG00000168065	220100_at
221256_s_at	81932	HDHD3	haloacid dehalogenase like hydrolase domain containing 3	-0.349385	8.80608	-3.94638	8.75371e-05	0.000535304	0.633506	81932	HDHD3	ENSG00000119431	221256_s_at
204289_at	80127	BBOF1	basal body orientation factor 1	-0.396511	5.89064	-3.93545	9.15281e-05	0.000557272	0.591639	80127	BBOF1	ENSG00000119636	220173_at
225627_s_at	57685	CACHD1	cache domain containing 1	-0.23486	8.32876	-3.92817	9.42794e-05	0.0005717	0.563833	57685	CACHD1	ENSG00000158966	225627_s_at
205105_at	4124	MAN2A1	mannosidase alpha class 2A member 1	0.255391	9.78206	3.92199	9.66769e-05	0.000584212	0.540261	4124	MAN2A1	ENSG00000112893	205105_at
212759_s_at	6934	TCF7L2	transcription factor 7 like 2	-0.145783	7.07347	-3.91621	9.89672e-05	0.000595991	0.518285	6934	TCF7L2	ENSG00000148737	212759_s_at
202502_at	34	ACADM	acyl-CoA dehydrogenase medium chain	-0.323929	11.6751	-3.89627	0.000107284	0.000639287	0.442574	34	ACADM	ENSG00000117054	202502_at
226984_at	152273	FGD5	FYVE, RhoGEF and PH domain containing 5	-0.213284	6.74063	-3.89352	0.000108482	0.000644958	0.43216	152273	FGD5	ENSG00000154783	226984_at
203154_s_at	10298	PAK4	p21 (RAC1) activated kinase 4	-0.236663	8.60087	-3.88862	0.000110644	0.000655393	0.413658	10298	PAK4	ENSG00000130669	203154_s_at
203595_s_at	24138	IFIT5	interferon induced protein with tetratricopeptide repeats 5	0.285221	8.96452	3.87836	0.000115309	0.000677859	0.374931	24138	IFIT5	ENSG00000152778	203596_s_at
1554547_at	220965	FAM13C	family with sequence similarity 13 member C	-0.413025	7.13671	-3.87004	0.000119228	0.000698356	0.343595	220965	FAM13C	ENSG00000148541	1554547_at
203058_s_at	9060	PAPSS2	3'-phosphoadenosine 5'-phosphosulfate synthase 2	-0.220263	9.90098	-3.86888	0.000119787	0.000701236	0.339215	9060	PAPSS2	ENSG00000198682	203058_s_at
205613_at	51760	SYT17	synaptotagmin 17	-0.221621	6.84881	-3.86661	0.000120881	0.000707035	0.33069	51760	SYT17	ENSG00000103528	205613_at
212841_s_at	8495	PPFIBP2	PPFIA binding protein 2	-0.170558	8.78187	-3.8428	0.000132961	0.00076913	0.241442	8495	PPFIBP2	ENSG00000166387	212841_s_at
228051_at	57221	ARFGEF3	ARFGEF family member 3	-0.369108	6.94462	-3.83421	0.000137589	0.000791965	0.209403	57221	ARFGEF3	ENSG00000112379	228051_at
201842_s_at	2202	EFEMP1	EGF containing fibulin extracellular matrix protein 1	0.249827	11.062	3.825	0.000142723	0.000818154	0.175094	2202	EFEMP1	ENSG00000115380	201842_s_at
204260_at	1114	CHGB	chromogranin B	-0.359092	6.39655	-3.82355	0.000143552	0.000822455	0.169673	1114	CHGB	ENSG00000089199	204260_at
204753_s_at	3131	HLF	HLF transcription factor, PAR bZIP family member	-0.297305	8.18797	-3.81183	0.000150379	0.000856421	0.126185	3131	HLF	ENSG00000108924	204755_x_at
226980_at	55789	DEPDC1B	DEP domain containing 1B	0.276137	4.49399	3.8079	0.000152737	0.000867261	0.111624	55789	DEPDC1B	ENSG00000035499	226980_at
226415_at	57687	VAT1L	vesicle amine transport 1 like	-0.354151	6.41812	-3.79871	0.000158392	0.000894766	0.0776087	57687	VAT1L	ENSG00000171724	226415_at
1552985_at	169026	SLC30A8	solute carrier family 30 member 8	-0.241649	5.07336	-3.79529	0.000160546	0.000905474	0.0649697	169026	SLC30A8	ENSG00000164756	1552985_at
240320_at	100507650	RNF212B	ring finger protein 212B	-0.725123	8.45122	-3.7862	0.000166403	0.000933736	0.0314551	100507650	RNF212B	ENSG00000215277	240320_at
1552312_a_at	4238	MFAP3	microfibril associated protein 3	0.26333	5.61075	3.78172	0.000169364	0.000948573	0.0149627	4238	MFAP3	ENSG00000037749	1552312_a_at
205657_at	23498	HAAO	3-hydroxyanthranilate 3,4-dioxygenase	-0.275991	8.17485	-3.77938	0.000170932	0.000956082	0.00634207	23498	HAAO	ENSG00000162882	205657_at
202530_at	1432	MAPK14	mitogen-activated protein kinase 14	0.117829	9	3.76646	0.000179831	0.000998672	-0.0411012	1432	MAPK14	ENSG00000112062	202530_at
1559021_at	79669	C3orf52	chromosome 3 open reading frame 52	-0.146468	4.78986	-3.76002	0.000184426	0.00101798	-0.0646813	79669	C3orf52	ENSG00000114529	1559021_at
204516_at	6314	ATXN7	ataxin 7	0.261435	8.52262	3.75124	0.000190873	0.00104915	-0.0967886	6314	ATXN7	ENSG00000285258	204516_at
209309_at	563	AZGP1	alpha-2-glycoprotein 1, zinc-binding	-0.699039	10.634	-3.74708	0.000193999	0.00106466	-0.111965	563	AZGP1	ENSG00000160862	209309_at
219554_at	51458	RHCG	Rh family C glycoprotein	-0.433907	8.37158	-3.73728	0.000201555	0.00109979	-0.147655	51458	RHCG	ENSG00000140519	219554_at
212093_s_at	57509	MTUS1	microtubule associated scaffold protein 1	-0.27733	7.74758	-3.73536	0.000203068	0.00110607	-0.154641	57509	MTUS1	ENSG00000129422	212095_s_at
221950_at	2018	EMX2	empty spiracles homeobox 2	-0.21911	9.99869	-3.73345	0.000204585	0.00111314	-0.161591	2018	EMX2	ENSG00000170370	221950_at
219297_at	54521	WDR44	WD repeat domain 44	0.272992	7.66017	3.72902	0.000208142	0.00112986	-0.177685	54521	WDR44	ENSG00000131725	219297_at
223754_at	84281	C2orf88	chromosome 2 open reading frame 88	-0.214586	7.05374	-3.7133	0.000221235	0.00119015	-0.234635	84281	C2orf88	ENSG00000187699	223754_at
201037_at	5214	PFKP	phosphofructokinase, platelet	0.259816	9.34308	3.70361	0.000229695	0.00122967	-0.269651	5214	PFKP	ENSG00000067057	201037_at
223323_x_at	54822	TRPM7	transient receptor potential cation channel subfamily M member 7	-0.184182	6.90765	-3.69648	0.0002361	0.0012601	-0.295311	54822	TRPM7	ENSG00000092439	223324_s_at
206715_at	22797	TFEC	transcription factor EC	0.388895	8.02138	3.69299	0.000239303	0.00127492	-0.307877	22797	TFEC	ENSG00000105967	206715_at
1555411_a_at	57018	CCNL1	cyclin L1	0.279723	9.2793	3.68763	0.0002443	0.00129813	-0.327152	57018	CCNL1	ENSG00000163660	1555411_a_at
239707_at	125206	SLC5A10	solute carrier family 5 member 10	-0.491223	9.33236	-3.68503	0.000246757	0.00130865	-0.336483	125206	SLC5A10	ENSG00000154025	239707_at
210948_s_at	51176	LEF1	lymphoid enhancer binding factor 1	0.129078	3.85904	3.66447	0.000267031	0.00140024	-0.410091	51176	LEF1	ENSG00000138795	210948_s_at
218648_at	64784	CRTC3	CREB regulated transcription coactivator 3	0.134346	9.31223	3.66003	0.000271606	0.00141998	-0.425923	64784	CRTC3	ENSG00000140577	218648_at
204142_at	55556	ENOSF1	enolase superfamily member 1	-0.259398	10.6012	-3.6545	0.00027741	0.00144743	-0.445621	55556	ENOSF1	ENSG00000132199	204143_s_at
207584_at	4018	LPA	lipoprotein(a)	-0.175417	4.33419	-3.64636	0.000286173	0.0014876	-0.474592	4018	LPA	ENSG00000198670	207584_at
218772_x_at	55151	TMEM38B	transmembrane protein 38B	-0.315343	8.66453	-3.63838	0.000295016	0.00152676	-0.502934	55151	TMEM38B	ENSG00000095209	218772_x_at
210227_at	9228	DLGAP2	DLG associated protein 2	-0.344171	5.12743	-3.61925	0.000317249	0.00162578	-0.57057	9228	DLGAP2	ENSG00000198010	1554978_at
205799_s_at	6519	SLC3A1	solute carrier family 3 member 1	-0.291472	13.187	-3.61799	0.000318772	0.00163238	-0.575027	6519	SLC3A1	ENSG00000138079	205799_s_at
223074_s_at	83543	AIF1L	allograft inflammatory factor 1 like	-0.245859	7.87712	-3.61766	0.000319167	0.00163376	-0.576178	83543	AIF1L	ENSG00000126878	223075_s_at
206035_at	5966	REL	REL proto-oncogene, NF-kB subunit	0.110478	3.91169	3.60458	0.000335363	0.00170445	-0.622232	5966	REL	ENSG00000162924	206036_s_at
205219_s_at	2585	GALK2	galactokinase 2	-0.174947	8.22602	-3.58674	0.000358695	0.00180726	-0.684776	2585	GALK2	ENSG00000156958	205219_s_at
230890_at	57536	KIAA1328	KIAA1328	-0.0956847	4.76066	-3.57291	0.000377811	0.00189086	-0.733035	57536	KIAA1328	ENSG00000150477	230890_at
219744_at	64122	FN3K	fructosamine 3 kinase	-0.146242	5.81455	-3.55804	0.00039944	0.00198396	-0.784752	64122	FN3K	ENSG00000167363	219744_at
203517_at	10651	MTX2	metaxin 2	-0.114935	9.71418	-3.538	0.000430417	0.00211083	-0.854102	10651	MTX2	ENSG00000128654	203517_at
230081_at	345557	PLCXD3	phosphatidylinositol specific phospholipase C X domain containing 3	-0.403506	6.94037	-3.53276	0.000438894	0.00214888	-0.872202	345557	PLCXD3	ENSG00000182836	230081_at
205933_at	26040	SETBP1	SET binding protein 1	-0.159859	8.41051	-3.52798	0.000446746	0.0021807	-0.888655	26040	SETBP1	ENSG00000152217	205933_at
1554500_a_at	6000	RGS7	regulator of G protein signaling 7	-0.195029	4.60898	-3.50698	0.000482848	0.00232928	-0.960736	6000	RGS7	ENSG00000182901	1554500_a_at
1554300_a_at	136306	SVOPL	SVOP like	-0.222744	5.14194	-3.49787	0.000499344	0.00239784	-0.99188	136306	SVOPL	ENSG00000157703	1554300_a_at
206810_at	51710	ZNF44	zinc finger protein 44	-0.125483	4.4798	-3.49706	0.00050082	0.00240388	-0.994615	51710	ZNF44	ENSG00000197857	206810_at
220089_at	79944	L2HGDH	L-2-hydroxyglutarate dehydrogenase	-0.170522	7.31056	-3.47882	0.000535538	0.00254025	-1.05672	79944	L2HGDH	ENSG00000087299	220089_at
205247_at	4855	NOTCH4	notch receptor 4	-0.185857	7.37667	-3.47661	0.000539894	0.002558	-1.06422	4855	NOTCH4	ENSG00000234876	205247_at
202522_at	23760	PITPNB	phosphatidylinositol transfer protein beta	0.112904	10.3152	3.46826	0.000556651	0.00262908	-1.09253	23760	PITPNB	ENSG00000180957	202522_at
201839_s_at	4072	EPCAM	epithelial cell adhesion molecule	-0.308108	12.0533	-3.46269	0.000568097	0.00267351	-1.11138	4072	EPCAM	ENSG00000119888	201839_s_at
209558_s_at	9026	HIP1R	huntingtin interacting protein 1 related	-0.178565	8.97301	-3.44793	0.000599501	0.00280058	-1.16117	9026	HIP1R	ENSG00000130787	209558_s_at
227923_at	85358	SHANK3	SH3 and multiple ankyrin repeat domains 3	-0.22041	8.43341	-3.44336	0.000609544	0.00283485	-1.17655	85358	SHANK3	ENSG00000251322	227923_at
206084_at	5801	PTPRR	protein tyrosine phosphatase receptor type R	-0.118258	3.59118	-3.42695	0.00064694	0.00298429	-1.23162	5801	PTPRR	ENSG00000153233	206084_at
1553194_at	257194	NEGR1	neuronal growth regulator 1	-0.199607	5.21341	-3.42248	0.000657476	0.00302491	-1.24655	257194	NEGR1	ENSG00000172260	1553194_at
223445_at	84062	DTNBP1	dystrobrevin binding protein 1	0.112866	8.59519	3.41204	0.000682742	0.00312402	-1.28141	84062	DTNBP1	ENSG00000047579	223445_at
204686_at	3667	IRS1	insulin receptor substrate 1	-0.2565	7.32381	-3.41003	0.000687705	0.00314125	-1.2881	3667	IRS1	ENSG00000169047	204686_at
231517_at	440590	ZYG11A	zyg-11 family member A, cell cycle regulator	-0.28287	6.5049	-3.40991	0.000688014	0.00314198	-1.28851	440590	ZYG11A	ENSG00000203995	231517_at
219287_at	27345	KCNMB4	potassium calcium-activated channel subfamily M regulatory beta subunit 4	-0.172991	6.56046	-3.40019	0.000712518	0.00323539	-1.32084	27345	KCNMB4	ENSG00000135643	219287_at
225028_at	550643	NBDY	negative regulator of P-body association	-0.240078	6.95707	-3.37317	0.000784967	0.00351509	-1.41025	550643	NBDY	ENSG00000204272	225029_at
227721_at	27151	CPAMD8	C3 and PZP like alpha-2-macroglobulin domain containing 8	-0.211955	6.85585	-3.36964	0.000794908	0.00355127	-1.42186	27151	CPAMD8	ENSG00000160111	227721_at
205051_s_at	3815	KIT	KIT proto-oncogene, receptor tyrosine kinase	-0.256885	8.11668	-3.36517	0.000807688	0.00360146	-1.43657	3815	KIT	ENSG00000157404	205051_s_at
205854_at	7289	TULP3	TUB like protein 3	-0.130482	8.44229	-3.3626	0.000815115	0.0036338	-1.44502	7289	TULP3	ENSG00000078246	205854_at
219274_at	23554	TSPAN12	tetraspanin 12	-0.250213	10.861	-3.34807	0.000858333	0.00380159	-1.49266	23554	TSPAN12	ENSG00000106025	219274_at
218040_at	55119	PRPF38B	pre-mRNA processing factor 38B	0.274172	7.90827	3.34147	0.000878687	0.00387357	-1.51426	55119	PRPF38B	ENSG00000134186	218040_at
200710_at	37	ACADVL	acyl-CoA dehydrogenase very long chain	-0.220167	11.4755	-3.33022	0.000914348	0.00400469	-1.55092	37	ACADVL	ENSG00000072778	200710_at
1563900_at	222584	FAM83B	family with sequence similarity 83 member B	-0.0938692	3.68639	-3.32546	0.000929871	0.00406843	-1.56643	222584	FAM83B	ENSG00000168143	1563900_at
1566514_at	143884	CWF19L2	CWF19 like cell cycle control factor 2	-0.0998019	4.99989	-3.3108	0.000979144	0.00424505	-1.61398	143884	CWF19L2	ENSG00000152404	228916_at
214797_s_at	5129	CDK18	cyclin dependent kinase 18	-0.268586	7.38474	-3.30792	0.000989129	0.00428214	-1.62331	5129	CDK18	ENSG00000117266	214797_s_at
1555433_at	23516	SLC39A14	solute carrier family 39 member 14	-0.0777106	3.5162	-3.30749	0.000990608	0.00428678	-1.62469	23516	SLC39A14	ENSG00000104635	1555434_a_at
219013_at	63917	GALNT11	polypeptide N-acetylgalactosaminyltransferase 11	-0.188104	11.5276	-3.29619	0.00103065	0.00443536	-1.66116	63917	GALNT11	ENSG00000178234	219013_at
213245_at	107	ADCY1	adenylate cyclase 1	-0.18387	5.60047	-3.27801	0.00109827	0.00468598	-1.7196	107	ADCY1	ENSG00000164742	213245_at
235871_at	200879	LIPH	lipase H	-0.226711	6.25275	-3.26476	0.00115013	0.00487058	-1.76201	200879	LIPH	ENSG00000163898	235871_at
1565162_s_at	4257	MGST1	microsomal glutathione S-transferase 1	-0.307513	11.4825	-3.24004	0.00125298	0.0052426	-1.84067	4257	MGST1	ENSG00000008394	1565162_s_at
202155_s_at	8021	NUP214	nucleoporin 214	0.0985595	8.26842	3.23911	0.001257	0.00525422	-1.84361	8021	NUP214	ENSG00000126883	202155_s_at
202420_s_at	1660	DHX9	DExH-box helicase 9	0.0988318	8.292	3.23221	0.00128727	0.00536897	-1.86545	1660	DHX9	ENSG00000135829	202420_s_at
228461_at	344558	SH3RF3	SH3 domain containing ring finger 3	0.154152	7.23984	3.2251	0.00131919	0.00548247	-1.88792	344558	SH3RF3	ENSG00000172985	228461_at
1558747_at	23347	SMCHD1	structural maintenance of chromosomes flexible hinge domain containing 1	0.325634	4.89754	3.21318	0.00137432	0.00567895	-1.92547	23347	SMCHD1	ENSG00000101596	1558747_at
216350_s_at	7556	ZNF10	zinc finger protein 10	-0.172019	6.17775	-3.19089	0.00148319	0.00605368	-1.99534	7556	ZNF10	ENSG00000256223	216350_s_at
217796_s_at	55666	NPLOC4	NPL4 homolog, ubiquitin recognition factor	-0.117535	9.40508	-3.1883	0.00149636	0.00608966	-2.00344	55666	NPLOC4	ENSG00000182446	217796_s_at
213767_at	8844	KSR1	kinase suppressor of ras 1	-0.135799	5.16305	-3.18066	0.00153579	0.00621635	-2.02725	8844	KSR1	ENSG00000141068	213769_at
204105_s_at	4897	NRCAM	neuronal cell adhesion molecule	-0.307455	8.22981	-3.16676	0.00160997	0.00645312	-2.07044	4897	NRCAM	ENSG00000091129	204105_s_at
206440_at	8825	LIN7A	lin-7 homolog A, crumbs cell polarity complex component	-0.16792	6.0993	-3.15994	0.00164754	0.00657731	-2.09154	8825	LIN7A	ENSG00000111052	206440_at
207600_at	3748	KCNC3	potassium voltage-gated channel subfamily C member 3	-0.119635	5.65343	-3.15858	0.00165514	0.00660514	-2.09575	3748	KCNC3	ENSG00000131398	207600_at
209296_at	5495	PPM1B	protein phosphatase, Mg2+/Mn2+ dependent 1B	0.162552	9.80772	3.14642	0.0017245	0.00683124	-2.13329	5495	PPM1B	ENSG00000138032	209296_at
228738_at	728294	D2HGDH	D-2-hydroxyglutarate dehydrogenase	-0.135678	8.42437	-3.14219	0.00174926	0.00690843	-2.14632	728294	D2HGDH	ENSG00000180902	228738_at
205801_s_at	25780	RASGRP3	RAS guanyl releasing protein 3	0.184123	7.15148	3.11072	0.00194389	0.00755196	-2.24269	25780	RASGRP3	ENSG00000152689	205801_s_at
218313_s_at	51809	GALNT7	polypeptide N-acetylgalactosaminyltransferase 7	0.318507	8.86465	3.10782	0.00196281	0.00760436	-2.25153	51809	GALNT7	ENSG00000109586	218313_s_at
1553013_at	129684	CNTNAP5	contactin associated protein like 5	-0.101857	4.31403	-3.09789	0.00202883	0.00782543	-2.28172	129684	CNTNAP5	ENSG00000155052	1553418_a_at
219093_at	55022	PID1	phosphotyrosine interaction domain containing 1	0.295925	6.74387	3.08902	0.00208947	0.00802538	-2.30858	55022	PID1	ENSG00000153823	219093_at
202616_s_at	4204	MECP2	methyl-CpG binding protein 2	-0.116606	7.91972	-3.07909	0.00215943	0.00826533	-2.3386	4204	MECP2	ENSG00000169057	202616_s_at
219468_s_at	404093	CUEDC1	CUE domain containing 1	-0.152176	6.65237	-3.07138	0.00221521	0.00843112	-2.36184	404093	CUEDC1	ENSG00000180891	219468_s_at
205743_at	6769	STAC	SH3 and cysteine rich domain	-0.137619	7.84115	-3.06092	0.00229293	0.00868041	-2.39325	6769	STAC	ENSG00000144681	205743_at
214498_at	434	ASIP	agouti signaling protein	-0.117234	4.86155	-3.04354	0.00242775	0.00911114	-2.44526	434	ASIP	ENSG00000101440	214498_at
1553279_at	153579	BTNL9	butyrophilin like 9	-0.120287	7.24176	-3.0405	0.00245201	0.00919064	-2.45431	153579	BTNL9	ENSG00000165810	1553279_at
201882_x_at	2683	B4GALT1	beta-1,4-galactosyltransferase 1	-0.0962824	6.93902	-3.02841	0.00255091	0.00949181	-2.49027	2683	B4GALT1	ENSG00000086062	201882_x_at
202113_s_at	6643	SNX2	sorting nexin 2	0.198662	10.2971	3.02044	0.00261814	0.0097041	-2.51392	6643	SNX2	ENSG00000205302	202113_s_at
1557126_a_at	5337	PLD1	phospholipase D1	-0.232619	6.09748	-3.01819	0.0026374	0.00975995	-2.52058	5337	PLD1	ENSG00000075651	1557126_a_at
218967_s_at	9317	PTER	phosphotriesterase related	-0.303941	10.1184	-3.01406	0.00267309	0.00986074	-2.5328	9317	PTER	ENSG00000165983	218967_s_at
226996_at	253558	LCLAT1	lysocardiolipin acyltransferase 1	-0.134025	9.27261	-3.01081	0.00270144	0.00994433	-2.54238	253558	LCLAT1	ENSG00000172954	226996_at
1554712_a_at	219970	GLYATL2	glycine-N-acyltransferase like 2	-0.068289	3.83245	-2.99834	0.002813	0.01029	-2.57913	219970	GLYATL2	ENSG00000156689	1554712_a_at
220298_s_at	54558	SPATA6	spermatogenesis associated 6	-0.11954	5.30538	-2.97874	0.00299676	0.0108243	-2.63655	54558	SPATA6	ENSG00000132122	220298_s_at
210197_at	3705	ITPK1	inositol-tetrakisphosphate 1-kinase	-0.0932225	5.42099	-2.97624	0.00302103	0.0108989	-2.64387	3705	ITPK1	ENSG00000274958	210197_at
228565_at	84451	MAP3K21	mitogen-activated protein kinase kinase kinase 21	-0.246562	8.83174	-2.97313	0.00305137	0.0109932	-2.65293	84451	MAP3K21	ENSG00000143674	228565_at
220135_s_at	11136	SLC7A9	solute carrier family 7 member 9	-0.421311	11.3096	-2.97293	0.00305339	0.0109986	-2.65353	11136	SLC7A9	ENSG00000021488	220135_s_at
200989_at	3091	HIF1A	hypoxia inducible factor 1 subunit alpha	0.23287	11.942	2.95248	0.00326027	0.0116221	-2.71294	3091	HIF1A	ENSG00000100644	200989_at
234774_at	140902	R3HDML	R3H domain containing like	-0.102645	5.66677	-2.9415	0.00337661	0.0119858	-2.74469	140902	R3HDML	ENSG00000101074	234774_at
206702_at	7010	TEK	TEK receptor tyrosine kinase	-0.156423	8.58547	-2.94015	0.00339116	0.0120314	-2.74858	7010	TEK	ENSG00000120156	206702_at
233829_at	140711	TLDC2	TBC/LysM-associated domain containing 2	-0.12796	5.3203	-2.93479	0.00344961	0.0122078	-2.76404	140711	TLDC2	ENSG00000101342	233829_at
217787_s_at	2590	GALNT2	polypeptide N-acetylgalactosaminyltransferase 2	0.168826	7.31484	2.93093	0.00349213	0.0123271	-2.77513	2590	GALNT2	ENSG00000143641	217788_s_at
1554638_at	9765	ZFYVE16	zinc finger FYVE-type containing 16	0.237411	6.77805	2.91211	0.00370687	0.0129399	-2.82909	9765	ZFYVE16	ENSG00000039319	1554638_at
1558340_at	85458	DIXDC1	DIX domain containing 1	-0.0913756	5.96108	-2.90483	0.00379311	0.0131788	-2.84987	85458	DIXDC1	ENSG00000150764	1558340_at
223423_at	26996	GPR160	G protein-coupled receptor 160	-0.211004	10.1593	-2.90292	0.003816	0.0132408	-2.85531	26996	GPR160	ENSG00000173890	223423_at
217545_at	79784	MYH14	myosin heavy chain 14	-0.118031	6.79531	-2.89678	0.00389049	0.0134304	-2.87277	79784	MYH14	ENSG00000105357	217545_at
1554919_s_at	79846	CFAP69	cilia and flagella associated protein 69	-0.193157	7.41669	-2.88393	0.00405083	0.0139038	-2.90923	79846	CFAP69	ENSG00000105792	1554919_s_at
1553103_at	4799	NFX1	nuclear transcription factor, X-box binding 1	0.100375	7.98708	2.88053	0.00409424	0.0140344	-2.91885	4799	NFX1	ENSG00000086102	1553348_a_at
205705_at	22852	ANKRD26	ankyrin repeat domain 26	-0.134672	5.14576	-2.87507	0.00416482	0.0142345	-2.93427	22852	ANKRD26	ENSG00000107890	205706_s_at
217562_at	339479	BRINP3	BMP/retinoic acid inducible neural specific 3	-0.146564	4.07362	-2.87225	0.00420177	0.0143327	-2.94223	339479	BRINP3	ENSG00000162670	217562_at
203934_at	3791	KDR	kinase insert domain receptor	-0.14286	8.54069	-2.868	0.00425793	0.0144913	-2.95421	3791	KDR	ENSG00000128052	203934_at
237639_at	131920	TMEM207	transmembrane protein 207	-0.390634	6.78763	-2.86676	0.00427451	0.01454	-2.95771	131920	TMEM207	ENSG00000198398	237639_at
1555935_s_at	30811	HUNK	hormonally up-regulated Neu-associated kinase	-0.19204	7.68177	-2.86635	0.00427987	0.0145471	-2.95884	30811	HUNK	ENSG00000142149	1555935_s_at
228217_s_at	389362	PSMG4	proteasome assembly chaperone 4	0.124869	9.09304	2.85349	0.00445487	0.0150009	-2.99496	389362	PSMG4	ENSG00000180822	228217_s_at
221490_at	51271	UBAP1	ubiquitin associated protein 1	-0.0783487	8.47752	-2.85228	0.0044716	0.0150476	-2.99834	51271	UBAP1	ENSG00000165006	221490_at
224650_at	114569	MAL2	mal, T cell differentiation protein 2 (gene/pseudogene)	-0.266497	9.99327	-2.84705	0.00454486	0.0152538	-3.01297	114569	MAL2	ENSG00000147676	224650_at
222896_at	79041	TMEM38A	transmembrane protein 38A	-0.239158	6.69448	-2.8385	0.00466694	0.0155949	-3.03684	79041	TMEM38A	ENSG00000072954	222896_at
219134_at	64123	ADGRL4	adhesion G protein-coupled receptor L4	0.32178	8.3694	2.83586	0.00470529	0.015703	-3.0442	64123	ADGRL4	ENSG00000162618	219134_at
203255_at	80204	FBXO11	F-box protein 11	0.207527	8.43218	2.82763	0.00482643	0.0160409	-3.06707	80204	FBXO11	ENSG00000138081	203255_at
1558941_at	619279	ZNF704	zinc finger protein 704	-0.0832414	4.19852	-2.82613	0.00484895	0.0161005	-3.07126	619279	ZNF704	ENSG00000164684	1558941_at
1559355_at	11249	NXPH2	neurexophilin 2	-0.112828	5.61507	-2.8237	0.00488538	0.0161984	-3.07799	11249	NXPH2	ENSG00000144227	1559355_at
1553351_at	161725	OTUD7A	OTU deubiquitinase 7A	-0.0845646	5.34124	-2.81952	0.00494863	0.0163667	-3.08956	161725	OTUD7A	ENSG00000169918	1553351_at
205625_s_at	793	CALB1	calbindin 1	-0.504714	11.1312	-2.80778	0.0051306	0.0168807	-3.12202	793	CALB1	ENSG00000104327	205625_s_at
221027_s_at	81579	PLA2G12A	phospholipase A2 group XIIA	-0.15859	8.38856	-2.80391	0.00519181	0.0170393	-3.13268	81579	PLA2G12A	ENSG00000123739	221027_s_at
1558745_at	92017	SNX29	sorting nexin 29	-0.125312	4.84727	-2.79582	0.00532208	0.0173988	-3.15493	92017	SNX29	ENSG00000048471	1558745_at
202778_s_at	7750	ZMYM2	zinc finger MYM-type containing 2	0.242528	8.54363	2.79204	0.00538392	0.0175572	-3.16531	7750	ZMYM2	ENSG00000121741	202778_s_at
212538_at	23348	DOCK9	dedicator of cytokinesis 9	0.225131	8.67893	2.78592	0.00548539	0.0178299	-3.18206	23348	DOCK9	ENSG00000088387	212538_at
205536_at	7410	VAV2	vav guanine nucleotide exchange factor 2	-0.105222	6.84576	-2.78315	0.00553187	0.0179642	-3.18963	7410	VAV2	ENSG00000160293	205536_at
203115_at	2235	FECH	ferrochelatase	-0.212523	8.24922	-2.7783	0.00561415	0.018191	-3.20288	2235	FECH	ENSG00000066926	203115_at
205154_at	10446	LRRN2	leucine rich repeat neuronal 2	-0.116309	7.88054	-2.75194	0.00608117	0.0194648	-3.27449	10446	LRRN2	ENSG00000170382	205154_at
212836_at	10714	POLD3	DNA polymerase delta 3, accessory subunit	-0.158566	7.9135	-2.73732	0.00635517	0.0201908	-3.31394	10714	POLD3	ENSG00000077514	212836_at
1552903_at	124872	B4GALNT2	beta-1,4-N-acetyl-galactosaminyltransferase 2	-0.118375	5.0896	-2.7127	0.0068415	0.0214774	-3.37987	124872	B4GALNT2	ENSG00000167080	1552903_at
207656_s_at	51	ACOX1	acyl-CoA oxidase 1	-0.0970115	5.40442	-2.71183	0.00685926	0.0215185	-3.38218	51	ACOX1	ENSG00000161533	209600_s_at
1552774_a_at	9481	SLC25A27	solute carrier family 25 member 27	-0.172525	5.60484	-2.70783	0.00694157	0.0217313	-3.39284	9481	SLC25A27	ENSG00000153291	1552774_a_at
204658_at	29896	TRA2A	transformer 2 alpha homolog	0.245327	8.73214	2.70728	0.00695296	0.0217637	-3.3943	29896	TRA2A	ENSG00000164548	204658_at
207290_at	5362	PLXNA2	plexin A2	-0.109032	5.34813	-2.70185	0.00706631	0.0220428	-3.40874	5362	PLXNA2	ENSG00000076356	207290_at
1553405_a_at	64478	CSMD1	CUB and Sushi multiple domains 1	-0.150935	4.95027	-2.69988	0.00710794	0.0221332	-3.41398	64478	CSMD1	ENSG00000183117	1553405_a_at
219966_x_at	54971	BANP	BTG3 associated nuclear protein	0.0945535	8.72002	2.69694	0.00717027	0.0222909	-3.42177	54971	BANP	ENSG00000172530	219966_x_at
225881_at	84912	SLC35B4	solute carrier family 35 member B4	-0.12138	8.84799	-2.69591	0.00719213	0.0223423	-3.42449	84912	SLC35B4	ENSG00000205060	225881_at
227203_at	64839	FBXL17	F-box and leucine rich repeat protein 17	-0.159208	8.36881	-2.68705	0.00738379	0.0228341	-3.44795	64839	FBXL17	ENSG00000145743	227203_at
1557970_s_at	6196	RPS6KA2	ribosomal protein S6 kinase A2	-0.189127	6.26199	-2.68201	0.00749474	0.0231146	-3.46125	6196	RPS6KA2	ENSG00000071242	1557970_s_at
204792_s_at	9742	IFT140	intraflagellar transport 140	-0.127344	6.53712	-2.66926	0.0077821	0.0237875	-3.49478	9742	IFT140	ENSG00000187535	204792_s_at
1555110_a_at	26249	KLHL3	kelch like family member 3	-0.0992747	3.82564	-2.65745	0.00805712	0.0244854	-3.52571	26249	KLHL3	ENSG00000146021	1555110_a_at
1553979_at	7675	ZNF121	zinc finger protein 121	0.219291	9.04518	2.64706	0.00830646	0.0250977	-3.55282	7675	ZNF121	ENSG00000197961	1553979_at
205434_s_at	22848	AAK1	AP2 associated kinase 1	0.100226	9.98088	2.63914	0.008501	0.0255749	-3.57341	22848	AAK1	ENSG00000115977	205434_s_at
205234_at	9122	SLC16A4	solute carrier family 16 member 4	-0.224382	11.6452	-2.62631	0.00882467	0.0263372	-3.60662	9122	SLC16A4	ENSG00000168679	205234_at
221102_s_at	140803	TRPM6	transient receptor potential cation channel subfamily M member 6	-0.110239	5.66595	-2.61129	0.00921794	0.0273088	-3.64532	140803	TRPM6	ENSG00000119121	221102_s_at
205534_at	5099	PCDH7	protocadherin 7	0.132648	4.57067	2.60289	0.0094445	0.0278306	-3.66686	5099	PCDH7	ENSG00000169851	205535_s_at
228153_at	255488	RNF144B	ring finger protein 144B	0.266045	9.55635	2.59502	0.00966123	0.0283379	-3.68697	255488	RNF144B	ENSG00000137393	228153_at
1560105_at	5787	PTPRB	protein tyrosine phosphatase receptor type B	-0.159452	4.68059	-2.59402	0.00968915	0.0284079	-3.68953	5787	PTPRB	ENSG00000127329	205846_at
204207_s_at	8732	RNGTT	RNA guanylyltransferase and 5'-phosphatase	0.130221	6.61042	2.58143	0.010046	0.0292214	-3.72157	8732	RNGTT	ENSG00000111880	204208_at
1562590_at	283659	PRTG	protogenin	-0.0938573	4.68518	-2.58034	0.0100776	0.029293	-3.72435	283659	PRTG	ENSG00000166450	1562590_at
203280_at	9667	SAFB2	scaffold attachment factor B2	-0.110509	7.61837	-2.57691	0.0101772	0.0295252	-3.73306	9667	SAFB2	ENSG00000130254	203280_at
219980_at	80167	ABHD18	abhydrolase domain containing 18	0.162587	6.74389	2.57251	0.0103063	0.0298088	-3.74421	80167	ABHD18	ENSG00000164074	219980_at
1558732_at	9448	MAP4K4	mitogen-activated protein kinase kinase kinase kinase 4	0.185429	6.68556	2.56073	0.0106588	0.0306427	-3.77396	9448	MAP4K4	ENSG00000071054	1558732_at
203600_s_at	8603	FAM193A	family with sequence similarity 193 member A	0.0973037	7.72641	2.55977	0.0106879	0.0307083	-3.77637	8603	FAM193A	ENSG00000125386	203600_s_at
202752_x_at	23428	SLC7A8	solute carrier family 7 member 8	-0.305178	10.7039	-2.55917	0.0107061	0.0307533	-3.77787	23428	SLC7A8	ENSG00000092068	202752_x_at
1557194_a_at	23132	RAD54L2	RAD54 like 2	-0.0938225	6.09604	-2.55559	0.0108158	0.0309975	-3.78688	23132	RAD54L2	ENSG00000164080	1557194_a_at
213469_at	80055	PGAP1	post-GPI attachment to proteins 1	-0.254688	5.95856	-2.55556	0.0108167	0.0309975	-3.78695	80055	PGAP1	ENSG00000197121	213469_at
1552615_at	32	ACACB	acetyl-CoA carboxylase beta	-0.216621	8.52883	-2.55202	0.0109263	0.0312658	-3.79586	32	ACACB	ENSG00000076555	1552616_a_at
205984_at	1393	CRHBP	corticotropin releasing hormone binding protein	-0.301872	7.92625	-2.54636	0.0111032	0.0316942	-3.81005	1393	CRHBP	ENSG00000145708	205984_at
218149_s_at	55893	ZNF395	zinc finger protein 395	-0.14163	8.66587	-2.53902	0.0113366	0.0322246	-3.82842	55893	ZNF395	ENSG00000186918	218149_s_at
205190_at	5357	PLS1	plastin 1	-0.234429	9.81623	-2.53186	0.0115686	0.0327377	-3.8463	5357	PLS1	ENSG00000120756	205190_at
218342_s_at	79956	ERMP1	endoplasmic reticulum metallopeptidase 1	-0.147198	9.4379	-2.52742	0.0117144	0.0330788	-3.85734	79956	ERMP1	ENSG00000099219	218342_s_at
218237_s_at	81539	SLC38A1	solute carrier family 38 member 1	0.207392	9.08177	2.49697	0.0127599	0.0354114	-3.93265	81539	SLC38A1	ENSG00000111371	218237_s_at
1555274_a_at	85465	SELENOI	selenoprotein I	0.1511	6.19416	2.49294	0.0129043	0.0356988	-3.94255	85465	SELENOI	ENSG00000138018	1555274_a_at
201256_at	9167	COX7A2L	cytochrome c oxidase subunit 7A2 like	-0.0733042	10.912	-2.49175	0.0129474	0.0357801	-3.94548	9167	COX7A2L	ENSG00000115944	201256_at
219074_at	55751	TMEM184C	transmembrane protein 184C	-0.0697809	9.46479	-2.49087	0.0129791	0.035849	-3.94764	55751	TMEM184C	ENSG00000164168	219074_at
212202_s_at	25963	TMEM87A	transmembrane protein 87A	0.202982	9.11999	2.48599	0.0131567	0.0362535	-3.95959	25963	TMEM87A	ENSG00000103978	212202_s_at
217964_at	54902	TTC19	tetratricopeptide repeat domain 19	-0.0692983	10.3583	-2.48033	0.0133654	0.0366647	-3.97342	54902	TTC19	ENSG00000011295	217964_at
213610_s_at	151230	KLHL23	kelch like family member 23	-0.146457	7.19906	-2.45652	0.0142763	0.0387031	-4.0313	151230	KLHL23	ENSG00000213160	213610_s_at
202629_at	10513	APPBP2	amyloid beta precursor protein binding protein 2	0.116703	8.76447	2.45544	0.0143189	0.0387867	-4.03392	10513	APPBP2	ENSG00000062725	202629_at
201169_s_at	8553	BHLHE40	basic helix-loop-helix family member e40	-0.230991	6.6897	-2.45513	0.0143313	0.0388053	-4.03467	8553	BHLHE40	ENSG00000134107	201170_s_at
1555829_at	57488	ESYT2	extended synaptotagmin 2	-0.169282	5.28195	-2.43693	0.0150664	0.0403754	-4.07851	57488	ESYT2	ENSG00000117868	1555830_s_at
223950_s_at	84256	FLYWCH1	FLYWCH-type zinc finger 1	-0.0968961	7.94452	-2.43037	0.0153394	0.040976	-4.09423	84256	FLYWCH1	ENSG00000059122	223950_s_at
234333_at	340533	NEXMIF	neurite extension and migration factor	-0.073098	4.45947	-2.42943	0.015379	0.0410603	-4.09648	340533	NEXMIF	ENSG00000050030	234333_at
201860_s_at	5327	PLAT	plasminogen activator, tissue type	-0.179874	9.36282	-2.42625	0.0155134	0.0413566	-4.1041	5327	PLAT	ENSG00000104368	201860_s_at
218323_at	55288	RHOT1	ras homolog family member T1	0.177765	8.30185	2.42369	0.0156221	0.0415408	-4.11021	55288	RHOT1	ENSG00000126858	218323_at
202199_s_at	6732	SRPK1	SRSF protein kinase 1	-0.123634	7.28898	-2.42325	0.0156408	0.0415772	-4.11125	6732	SRPK1	ENSG00000096063	202200_s_at
1560556_a_at	84725	PLEKHA8	pleckstrin homology domain containing A8	-0.142281	4.50439	-2.40916	0.0162525	0.0428961	-4.14479	84725	PLEKHA8	ENSG00000106086	220157_x_at
212822_at	57493	HEG1	heart development protein with EGF like domains 1	0.11882	8.35906	2.40694	0.0163508	0.0430985	-4.15006	57493	HEG1	ENSG00000173706	212822_at
225305_at	123096	SLC25A29	solute carrier family 25 member 29	-0.133929	8.18204	-2.39723	0.0167867	0.0440182	-4.17303	123096	SLC25A29	ENSG00000197119	225306_s_at
1556373_a_at	222234	FAM185A	family with sequence similarity 185 member A	0.162107	6.52895	2.38854	0.0171855	0.0448899	-4.19352	222234	FAM185A	ENSG00000222011	236182_at
1554274_a_at	54434	SSH1	slingshot protein phosphatase 1	-0.0952343	5.22909	-2.38345	0.0174232	0.0454202	-4.20549	54434	SSH1	ENSG00000084112	1554274_a_at
244771_at	166348	KBTBD12	kelch repeat and BTB domain containing 12	-0.227029	4.70958	-2.36662	0.0182291	0.0470765	-4.24488	166348	KBTBD12	ENSG00000187715	244771_at
1560937_at	6251	RSU1	Ras suppressor protein 1	-0.0828852	3.71182	-2.36642	0.0182389	0.0470902	-4.24535	6251	RSU1	ENSG00000148484	201980_s_at
211918_x_at	60676	PAPPA2	pappalysin 2	-0.124614	7.37107	-2.3636	0.0183771	0.0473723	-4.25192	60676	PAPPA2	ENSG00000116183	211918_x_at
211045_s_at	81033	KCNH6	potassium voltage-gated channel subfamily H member 6	-0.205621	5.00168	-2.35833	0.0186375	0.0478778	-4.26417	81033	KCNH6	ENSG00000173826	211045_s_at
212058_at	23350	U2SURP	U2 snRNP associated SURP domain containing	0.259076	9.10176	2.35562	0.0187731	0.0481669	-4.27047	23350	U2SURP	ENSG00000163714	212060_at
200854_at	9611	NCOR1	nuclear receptor corepressor 1	-0.0680519	9.11165	-2.34233	0.0194496	0.0494872	-4.30124	9611	NCOR1	ENSG00000141027	200855_at
208709_s_at	4898	NRDC	nardilysin convertase	0.0927579	9.18803	2.33228	0.0199751	0.050528	-4.32439	4898	NRDC	ENSG00000078618	208709_s_at
233802_at	27146	FAM184B	family with sequence similarity 184 member B	-0.0946482	6.00512	-2.33219	0.0199797	0.0505334	-4.32458	27146	FAM184B	ENSG00000047662	233823_at
203631_s_at	51704	GPRC5B	G protein-coupled receptor class C group 5 member B	-0.217723	6.11686	-2.32956	0.0201197	0.0508263	-4.33064	51704	GPRC5B	ENSG00000167191	203632_s_at
1563513_at	94121	SYTL4	synaptotagmin like 4	-0.102905	5.19145	-2.32897	0.0201509	0.0508778	-4.33199	94121	SYTL4	ENSG00000102362	1563513_at
212056_at	23199	GSE1	Gse1 coiled-coil protein	-0.0785268	8.73313	-2.31966	0.0206525	0.0518234	-4.35331	23199	GSE1	ENSG00000131149	212057_at
202476_s_at	10844	TUBGCP2	tubulin gamma complex associated protein 2	-0.140036	7.18599	-2.31891	0.0206936	0.0519073	-4.35504	10844	TUBGCP2	ENSG00000130640	202476_s_at
203401_at	5634	PRPS2	phosphoribosyl pyrophosphate synthetase 2	0.130387	8.98499	2.30254	0.021604	0.0536916	-4.39232	5634	PRPS2	ENSG00000101911	203401_at
209711_at	23169	SLC35D1	solute carrier family 35 member D1	-0.10612	8.74389	-2.30221	0.0216226	0.0537173	-4.39307	23169	SLC35D1	ENSG00000116704	209711_at
203338_at	5529	PPP2R5E	protein phosphatase 2 regulatory subunit B'epsilon	0.197953	8.69378	2.29976	0.0217621	0.0539624	-4.39864	5529	PPP2R5E	ENSG00000154001	203338_at
203759_at	6484	ST3GAL4	ST3 beta-galactoside alpha-2,3-sialyltransferase 4	-0.166942	6.95175	-2.28593	0.0225633	0.0555606	-4.4299	6484	ST3GAL4	ENSG00000110080	203759_at
1566670_at	8566	PDXK	pyridoxal kinase	-0.0726749	7.23222	-2.28482	0.0226284	0.0556882	-4.43239	8566	PDXK	ENSG00000160209	1566671_a_at
1560080_at	1729	DIAPH1	diaphanous related formin 1	0.0684662	3.53821	2.26865	0.0236	0.0577052	-4.46869	1729	DIAPH1	ENSG00000131504	209190_s_at
236761_at	375612	LHFPL3	LHFPL tetraspan subfamily member 3	-0.085174	4.13945	-2.26432	0.0238663	0.0582224	-4.47837	375612	LHFPL3	ENSG00000187416	236761_at
1564251_at	129080	EMID1	EMI domain containing 1	-0.0864279	5.75708	-2.25827	0.0242427	0.058935	-4.49186	129080	EMID1	ENSG00000186998	1564251_at
208354_s_at	6559	SLC12A3	solute carrier family 12 member 3	-0.305201	8.06759	-2.25341	0.0245492	0.0594871	-4.50268	6559	SLC12A3	ENSG00000070915	208354_s_at
1568830_at	11213	IRAK3	interleukin 1 receptor associated kinase 3	0.0775802	4.74008	2.24672	0.0249759	0.060312	-4.51752	11213	IRAK3	ENSG00000090376	1568830_at
206943_at	7046	TGFBR1	transforming growth factor beta receptor 1	0.106189	4.33273	2.24233	0.0252595	0.0608357	-4.52724	7046	TGFBR1	ENSG00000106799	206943_at
201439_at	8729	GBF1	golgi brefeldin A resistant guanine nucleotide exchange factor 1	-0.100748	7.70651	-2.242	0.0252807	0.0608658	-4.52796	8729	GBF1	ENSG00000107862	201439_at
1558315_s_at	84376	HOOK3	hook microtubule tethering protein 3	0.0840934	3.49505	2.24031	0.0253913	0.061055	-4.53172	84376	HOOK3	ENSG00000168172	1558315_s_at
205084_at	55973	BCAP29	B cell receptor associated protein 29	0.160839	7.07312	2.23883	0.0254876	0.0612432	-4.53497	55973	BCAP29	ENSG00000075790	205084_at
226773_at	152926	PPM1K	protein phosphatase, Mg2+/Mn2+ dependent 1K	-0.126528	9.58162	-2.23425	0.0257888	0.0618207	-4.54507	152926	PPM1K	ENSG00000163644	226773_at
1570130_at	65244	SPATS2	spermatogenesis associated serine rich 2	0.130797	4.41707	2.22698	0.0262732	0.0627869	-4.56107	65244	SPATS2	ENSG00000123352	1570130_at
226011_at	151903	CCDC12	coiled-coil domain containing 12	0.0752586	9.39105	2.225	0.0264065	0.0630522	-4.56542	151903	CCDC12	ENSG00000160799	226011_at
218035_s_at	54502	RBM47	RNA binding motif protein 47	-0.181621	11.5928	-2.22457	0.0264353	0.0630593	-4.56635	54502	RBM47	ENSG00000163694	218035_s_at
1568941_a_at	3183	HNRNPC	heterogeneous nuclear ribonucleoprotein C (C1/C2)	-0.0461077	3.30495	-2.22421	0.0264599	0.0631037	-4.56715	3183	HNRNPC	ENSG00000092199	1568941_a_at
209281_s_at	490	ATP2B1	ATPase plasma membrane Ca2+ transporting 1	0.264952	7.88225	2.22298	0.0265433	0.0632449	-4.56986	490	ATP2B1	ENSG00000070961	209281_s_at
204253_s_at	7421	VDR	vitamin D receptor	-0.126733	7.38012	-2.22253	0.0265737	0.0632959	-4.57084	7421	VDR	ENSG00000111424	204254_s_at
1569465_at	729830	FAM160A1	family with sequence similarity 160 member A1	-0.108464	5.8875	-2.22072	0.0266964	0.0635192	-4.5748	729830	FAM160A1	ENSG00000164142	1569465_at
205082_s_at	316	AOX1	aldehyde oxidase 1	-0.284615	9.63923	-2.21843	0.0268531	0.0637658	-4.57982	316	AOX1	ENSG00000138356	205083_at
206800_at	4524	MTHFR	methylenetetrahydrofolate reductase	-0.132722	6.15701	-2.21753	0.0269144	0.0638752	-4.58178	4524	MTHFR	ENSG00000177000	206800_at
218660_at	8291	DYSF	dysferlin	0.0982955	9.0112	2.2131	0.0272198	0.064527	-4.59146	8291	DYSF	ENSG00000135636	218660_at
1562439_at	8202	NCOA3	nuclear receptor coactivator 3	0.0500501	3.55578	2.21161	0.0273231	0.0647281	-4.59471	8202	NCOA3	ENSG00000124151	207700_s_at
1553327_a_at	222389	BEND7	BEN domain containing 7	-0.0736745	4.5729	-2.20792	0.027581	0.0652506	-4.60277	222389	BEND7	ENSG00000165626	1553327_a_at
204312_x_at	1385	CREB1	cAMP responsive element binding protein 1	0.149242	7.17409	2.20743	0.0276153	0.065317	-4.60383	1385	CREB1	ENSG00000118260	204312_x_at
206028_s_at	10461	MERTK	MER proto-oncogene, tyrosine kinase	0.116474	7.89712	2.2062	0.0277019	0.0654848	-4.60652	10461	MERTK	ENSG00000153208	206028_s_at
202295_s_at	1512	CTSH	cathepsin H	-0.14906	12.5569	-2.20308	0.0279219	0.0659083	-4.6133	1512	CTSH	ENSG00000103811	202295_s_at
208039_at	6549	SLC9A2	solute carrier family 9 member A2	-0.114192	5.71186	-2.20169	0.0280203	0.0660885	-4.61631	6549	SLC9A2	ENSG00000115616	211116_at
201768_s_at	9685	CLINT1	clathrin interactor 1	-0.107998	9.15046	-2.19454	0.0285321	0.0670469	-4.63182	9685	CLINT1	ENSG00000113282	201769_at
201283_s_at	22906	TRAK1	trafficking kinesin protein 1	-0.11247	5.79675	-2.1934	0.0286143	0.0671874	-4.63429	22906	TRAK1	ENSG00000182606	201283_s_at
1559022_at	9813	EFCAB14	EF-hand calcium binding domain 14	0.120489	5.44793	2.19115	0.0287772	0.0675322	-4.63915	9813	EFCAB14	ENSG00000159658	1559022_at
1554918_a_at	10257	ABCC4	ATP binding cassette subfamily C member 4	-0.188085	7.19317	-2.19078	0.028804	0.0675723	-4.63994	10257	ABCC4	ENSG00000125257	1554918_a_at
205423_at	162	AP1B1	adaptor related protein complex 1 subunit beta 1	0.072328	7.94068	2.18991	0.028868	0.0676771	-4.64184	162	AP1B1	ENSG00000100280	205423_at
221141_x_at	29924	EPN1	epsin 1	-0.145435	7.28524	-2.1857	0.0291759	0.0682692	-4.65092	29924	EPN1	ENSG00000063245	221141_x_at
208320_at	9478	CABP1	calcium binding protein 1	-0.212705	5.95192	-2.15828	0.0312535	0.0721963	-4.70969	9478	CABP1	ENSG00000157782	208321_s_at
225838_at	26122	EPC2	enhancer of polycomb homolog 2	0.157852	7.87543	2.15509	0.0315026	0.0726674	-4.71646	26122	EPC2	ENSG00000135999	225838_at
218751_s_at	55294	FBXW7	F-box and WD repeat domain containing 7	0.123769	7.47171	2.15505	0.031506	0.0726674	-4.71655	55294	FBXW7	ENSG00000109670	218751_s_at
212186_at	31	ACACA	acetyl-CoA carboxylase alpha	-0.0702045	8.39501	-2.14772	0.0320863	0.07369	-4.73211	31	ACACA	ENSG00000275176	212186_at
204484_at	5287	PIK3C2B	phosphatidylinositol-4-phosphate 3-kinase catalytic subunit type 2 beta	0.101273	8.77825	2.14455	0.0323402	0.0741269	-4.73883	5287	PIK3C2B	ENSG00000133056	204484_at
1554496_at	5890	RAD51B	RAD51 paralog B	-0.0613903	4.1998	-2.13868	0.0328149	0.0749285	-4.75124	5890	RAD51B	ENSG00000182185	1554496_at
218950_at	64411	ARAP3	ArfGAP with RhoGAP domain, ankyrin repeat and PH domain 3	-0.0855504	7.7282	-2.13538	0.0330842	0.0754367	-4.75819	64411	ARAP3	ENSG00000120318	218950_at
208194_s_at	10254	STAM2	signal transducing adaptor molecule 2	0.061471	4.98241	2.12847	0.0336545	0.0765042	-4.77273	10254	STAM2	ENSG00000115145	208194_s_at
220797_at	79066	METTL16	methyltransferase like 16	-0.131369	5.91651	-2.12694	0.0337826	0.0767121	-4.77596	79066	METTL16	ENSG00000127804	1557399_at
219362_at	60560	NAA35	N(alpha)-acetyltransferase 35, NatC auxiliary subunit	0.0814315	7.47977	2.11918	0.0344351	0.0779155	-4.79222	60560	NAA35	ENSG00000135040	1559508_at
228805_at	375484	SIMC1	SUMO interacting motifs containing 1	0.073678	7.43873	2.10847	0.0353537	0.0796246	-4.81457	375484	SIMC1	ENSG00000170085	228805_at
205314_x_at	6645	SNTB2	syntrophin beta 2	-0.104987	5.40296	-2.10635	0.0355377	0.0799611	-4.81897	6645	SNTB2	ENSG00000168807	205315_s_at
202668_at	1948	EFNB2	ephrin B2	-0.121847	8.99153	-2.09364	0.0366599	0.0820029	-4.84532	1948	EFNB2	ENSG00000125266	202669_s_at
206044_s_at	673	BRAF	B-Raf proto-oncogene, serine/threonine kinase	-0.0607702	6.38244	-2.09045	0.036946	0.0825022	-4.85191	673	BRAF	ENSG00000157764	206044_s_at
220648_at	105	ADARB2	adenosine deaminase RNA specific B2 (inactive)	-0.0896566	4.458	-2.08615	0.0373346	0.0832015	-4.86076	105	ADARB2	ENSG00000185736	220648_at
231070_at	389434	IYD	iodotyrosine deiodinase	-0.254313	7.47763	-2.07443	0.0384127	0.0850979	-4.88484	389434	IYD	ENSG00000009765	231070_at
1554544_a_at	4155	MBP	myelin basic protein	0.160542	7.77251	2.07292	0.0385537	0.085338	-4.88793	4155	MBP	ENSG00000197971	1554544_a_at
226992_at	115677	NOSTRIN	nitric oxide synthase trafficking	-0.161716	8.26376	-2.05515	0.0402436	0.0883698	-4.92414	115677	NOSTRIN	ENSG00000275326	226992_at
1553647_at	124359	CDYL2	chromodomain Y like 2	0.0661567	6.28052	2.0493	0.0408134	0.0894246	-4.936	124359	CDYL2	ENSG00000166446	1553647_at
1560078_at	3909	LAMA3	laminin subunit alpha 3	-0.0844379	4.70028	-2.04213	0.0415215	0.090588	-4.95048	3909	LAMA3	ENSG00000053747	1560078_at
206542_s_at	6595	SMARCA2	SWI/SNF related, matrix associated, actin dependent regulator of chromatin, subfamily a, member 2	0.126464	9.31589	2.04145	0.041589	0.0907164	-4.95185	6595	SMARCA2	ENSG00000080503	206544_x_at
1555444_a_at	4660	PPP1R12B	protein phosphatase 1 regulatory subunit 12B	-0.0454117	3.26523	-2.03795	0.0419386	0.0912648	-4.95889	4660	PPP1R12B	ENSG00000077157	1555444_a_at
1552923_a_at	57605	PITPNM2	phosphatidylinositol transfer protein membrane associated 2	-0.107276	6.12572	-2.03766	0.0419683	0.0913065	-4.95949	57605	PITPNM2	ENSG00000090975	1552924_a_at
1568644_at	7757	ZNF208	zinc finger protein 208	-0.0529454	3.47017	-2.02794	0.0429537	0.092968	-4.97901	7757	ZNF208	ENSG00000160321	1568646_x_at
222980_at	10890	RAB10	RAB10, member RAS oncogene family	0.0764883	11.2123	2.02468	0.0432887	0.0935241	-4.98553	10890	RAB10	ENSG00000084733	222981_s_at
212553_at	23248	RPRD2	regulation of nuclear pre-mRNA domain containing 2	-0.0924914	9.08892	-2.0215	0.0436169	0.0941026	-4.99188	23248	RPRD2	ENSG00000163125	212553_at
212814_at	23382	AHCYL2	adenosylhomocysteinase like 2	-0.103901	8.67575	-2.00981	0.0448439	0.096235	-5.01516	23382	AHCYL2	ENSG00000158467	212814_at
220736_at	80704	SLC19A3	solute carrier family 19 member 3	-0.137017	5.05562	-2.00296	0.0455753	0.0974358	-5.02872	80704	SLC19A3	ENSG00000135917	220736_at
208615_s_at	8073	PTP4A2	protein tyrosine phosphatase 4A2	0.230849	9.57521	1.99416	0.0465311	0.0989446	-5.0461	8073	PTP4A2	ENSG00000184007	208617_s_at
219002_at	79675	FASTKD1	FAST kinase domains 1	0.10098	8.9598	1.98927	0.0470696	0.0998872	-5.05572	79675	FASTKD1	ENSG00000138399	219002_at
1554488_at	80321	CEP70	centrosomal protein 70	-0.0535307	5.47855	-1.98568	0.0474671	0.100588	-5.06276	80321	CEP70	ENSG00000114107	1554489_a_at
225178_at	151613	TTC14	tetratricopeptide repeat domain 14	0.261603	7.6032	1.98418	0.0476349	0.100872	-5.06571	151613	TTC14	ENSG00000163728	225180_at
213793_s_at	9456	HOMER1	homer scaffold protein 1	-0.160181	7.33754	-1.97736	0.0484017	0.102074	-5.07905	9456	HOMER1	ENSG00000152413	1570644_at
1552737_s_at	11060	WWP2	WW domain containing E3 ubiquitin protein ligase 2	-0.14285	4.91635	-1.96598	0.0497049	0.104204	-5.10122	11060	WWP2	ENSG00000198373	1552737_s_at
201739_at	6446	SGK1	serum/glucocorticoid regulated kinase 1	0.103982	11.1671	1.96515	0.049801	0.104359	-5.10283	6446	SGK1	ENSG00000118515	201739_at
232338_at	170959	ZNF431	zinc finger protein 431	0.185127	6.80923	1.96462	0.0498629	0.104452	-5.10386	170959	ZNF431	ENSG00000196705	232338_at
1556554_at	135892	TRIM50	tripartite motif containing 50	-0.160138	6.40623	-1.95837	0.0505921	0.105536	-5.11596	135892	TRIM50	ENSG00000146755	1556554_at
201773_at	23394	ADNP	activity dependent neuroprotector homeobox	0.0823991	9.7483	1.95776	0.0506641	0.105591	-5.11715	23394	ADNP	ENSG00000101126	201773_at
1555037_a_at	3417	IDH1	isocitrate dehydrogenase (NADP(+)) 1, cytosolic	-0.136297	11.0528	-1.95167	0.0513849	0.106776	-5.12891	3417	IDH1	ENSG00000138413	1555037_a_at
213466_at	57799	RAB40C	RAB40C, member RAS oncogene family	-0.0790439	6.35836	-1.94954	0.0516395	0.107135	-5.13302	57799	RAB40C	ENSG00000197562	213466_at
208435_s_at	363	AQP6	aquaporin 6	-0.124293	6.58264	-1.94598	0.0520663	0.107871	-5.13987	363	AQP6	ENSG00000086159	208435_s_at
1554701_a_at	125058	TBC1D16	TBC1 domain family member 16	-0.0797051	6.6208	-1.93873	0.0529448	0.109324	-5.15378	125058	TBC1D16	ENSG00000167291	1554701_a_at
204147_s_at	7027	TFDP1	transcription factor Dp-1	0.0610396	6.82302	1.93821	0.0530088	0.109424	-5.15478	7027	TFDP1	ENSG00000198176	204147_s_at
1557256_a_at	2560	GABRB1	gamma-aminobutyric acid type A receptor beta1 subunit	-0.061366	3.74732	-1.93779	0.0530605	0.109498	-5.15559	2560	GABRB1	ENSG00000163288	207010_at
220483_s_at	25897	RNF19A	ring finger protein 19A, RBR E3 ubiquitin protein ligase	0.0910308	6.8391	1.93775	0.0530654	0.109498	-5.15566	25897	RNF19A	ENSG00000034677	220483_s_at
226729_at	57695	USP37	ubiquitin specific peptidase 37	0.109597	6.42269	1.93009	0.0540089	0.111193	-5.1703	57695	USP37	ENSG00000135913	226730_s_at
228536_at	90826	PRMT9	protein arginine methyltransferase 9	-0.0764314	8.11534	-1.9296	0.0540694	0.111285	-5.17123	90826	PRMT9	ENSG00000164169	228536_at
221112_at	26280	IL1RAPL2	interleukin 1 receptor accessory protein like 2	-0.0992346	5.53983	-1.926	0.0545188	0.112012	-5.17809	26280	IL1RAPL2	ENSG00000189108	221112_at
227763_at	130574	LYPD6	LY6/PLAUR domain containing 6	-0.0925442	4.45875	-1.91782	0.0555503	0.113538	-5.19363	130574	LYPD6	ENSG00000187123	227764_at
208591_s_at	5140	PDE3B	phosphodiesterase 3B	-0.0849106	7.03846	-1.9178	0.0555521	0.113538	-5.19366	5140	PDE3B	ENSG00000152270	208591_s_at
1552667_a_at	10044	SH2D3C	SH2 domain containing 3C	0.0930134	6.65281	1.91012	0.0565354	0.115171	-5.20818	10044	SH2D3C	ENSG00000095370	1552667_a_at
204256_at	79071	ELOVL6	ELOVL fatty acid elongase 6	0.172107	6.90495	1.90976	0.0565822	0.115235	-5.20887	79071	ELOVL6	ENSG00000170522	204256_at
204486_at	3784	KCNQ1	potassium voltage-gated channel subfamily Q member 1	-0.0897284	4.73477	-1.9089	0.0566936	0.115384	-5.2105	3784	KCNQ1	ENSG00000053918	204487_s_at
206497_at	55744	COA1	cytochrome c oxidase assembly factor 1 homolog	0.078923	4.42112	1.90724	0.0569078	0.115775	-5.21362	55744	COA1	ENSG00000106603	206497_at
1552543_a_at	85439	STON2	stonin 2	-0.0749291	5.09936	-1.90659	0.056993	0.115915	-5.21485	85439	STON2	ENSG00000140022	1552543_a_at
205209_at	91	ACVR1B	activin A receptor type 1B	-0.161051	7.60961	-1.90654	0.0569986	0.115915	-5.21493	91	ACVR1B	ENSG00000135503	205209_at
203829_at	26610	ELP4	elongator acetyltransferase complex subunit 4	-0.0675191	8.42455	-1.89772	0.0581543	0.117706	-5.23153	26610	ELP4	ENSG00000109911	203829_at
201732_s_at	1182	CLCN3	chloride voltage-gated channel 3	-0.133142	7.65424	-1.89743	0.0581919	0.117771	-5.23206	1182	CLCN3	ENSG00000109572	201735_s_at
204991_s_at	4771	NF2	neurofibromin 2	-0.0601309	5.75773	-1.89334	0.0587347	0.118629	-5.23973	4771	NF2	ENSG00000186575	204991_s_at
220482_s_at	26297	SERGEF	secretion regulating guanine nucleotide exchange factor	-0.0783903	6.68183	-1.89263	0.0588291	0.118774	-5.24105	26297	SERGEF	ENSG00000129158	220482_s_at
201547_at	10765	KDM5B	lysine demethylase 5B	-0.0684428	4.06548	-1.8904	0.0591267	0.11926	-5.24522	10765	KDM5B	ENSG00000117139	201548_s_at
240402_at	84623	KIRREL3	kirre like nephrin family adhesion molecule 3	-0.0737037	5.00367	-1.88813	0.0594317	0.119771	-5.24946	84623	KIRREL3	ENSG00000149571	240402_at
205396_at	4088	SMAD3	SMAD family member 3	-0.115352	5.8501	-1.88302	0.0601222	0.120838	-5.25899	4088	SMAD3	ENSG00000166949	205396_at
226281_at	92737	DNER	delta/notch like EGF repeat containing	-0.216012	8.34901	-1.85959	0.0633727	0.12584	-5.30232	92737	DNER	ENSG00000187957	226281_at
207149_at	1010	CDH12	cadherin 12	-0.0473163	3.38504	-1.85459	0.064085	0.126893	-5.3115	1010	CDH12	ENSG00000154162	207149_at
213552_at	26035	GLCE	glucuronic acid epimerase	-0.137386	7.4215	-1.85197	0.0644607	0.127457	-5.3163	26035	GLCE	ENSG00000138604	213552_at
202233_s_at	7388	UQCRH	ubiquinol-cytochrome c reductase hinge protein	-0.0521954	12.0617	-1.8293	0.0677905	0.132406	-5.35756	7388	UQCRH	ENSG00000173660	202233_s_at
201407_s_at	5500	PPP1CB	protein phosphatase 1 catalytic subunit beta	0.1727	9.52685	1.82804	0.0679782	0.132666	-5.35982	5500	PPP1CB	ENSG00000213639	201407_s_at
213542_at	374655	ZNF710	zinc finger protein 710	0.0544465	8.54386	1.8262	0.0682563	0.133092	-5.36316	374655	ZNF710	ENSG00000140548	213542_at
1556356_at	157697	ERICH1	glutamate rich 1	-0.0551464	5.78161	-1.79975	0.0723409	0.139334	-5.41057	157697	ERICH1	ENSG00000104714	1556356_at
221878_at	388969	C2orf68	chromosome 2 open reading frame 68	0.0819152	7.63917	1.79763	0.0726763	0.139757	-5.41434	388969	C2orf68	ENSG00000168887	221878_at
209455_at	23291	FBXW11	F-box and WD repeat domain containing 11	0.0665414	8.93	1.79258	0.0734818	0.140962	-5.4233	23291	FBXW11	ENSG00000072803	209455_at
206460_at	55966	AJAP1	adherens junctions associated protein 1	-0.119709	6.76994	-1.7835	0.0749488	0.14307	-5.43937	55966	AJAP1	ENSG00000196581	206460_at
1560145_at	4289	MKLN1	muskelin 1	0.112743	7.78089	1.77161	0.0769036	0.145964	-5.46025	4289	MKLN1	ENSG00000128585	1560145_at
1554989_at	9870	AREL1	apoptosis resistant E3 ubiquitin protein ligase 1	-0.0644827	5.64603	-1.77126	0.0769622	0.146063	-5.46087	9870	AREL1	ENSG00000119682	202128_at
203220_s_at	7088	TLE1	TLE family member 1, transcriptional corepressor	-0.0602382	7.19552	-1.76588	0.0778611	0.147435	-5.47028	7088	TLE1	ENSG00000196781	203222_s_at
235106_at	84441	MAML2	mastermind like transcriptional coactivator 2	-0.0987946	6.59059	-1.76558	0.0779121	0.147505	-5.47081	84441	MAML2	ENSG00000184384	235457_at
218668_s_at	57826	RAP2C	RAP2C, member of RAS oncogene family	0.182568	8.37027	1.75127	0.0803477	0.151012	-5.4957	57826	RAP2C	ENSG00000123728	218669_at
1554151_at	4967	OGDH	oxoglutarate dehydrogenase	-0.0594631	6.7958	-1.7418	0.0819928	0.153293	-5.51205	4967	OGDH	ENSG00000105953	1554152_a_at
208660_at	1431	CS	citrate synthase	-0.115812	10.7981	-1.74112	0.0821112	0.153474	-5.51322	1431	CS	ENSG00000062485	208660_at
206474_at	5128	CDK17	cyclin dependent kinase 17	0.0937951	4.92296	1.73809	0.0826454	0.154293	-5.51845	5128	CDK17	ENSG00000059758	206474_at
1555814_a_at	387	RHOA	ras homolog family member A	0.105582	10.8975	1.73291	0.0835621	0.155625	-5.52733	387	RHOA	ENSG00000067560	1555814_a_at
211626_x_at	2078	ERG	ETS transcription factor ERG	-0.0965554	6.32278	-1.73154	0.0838058	0.155933	-5.52968	2078	ERG	ENSG00000157554	1563392_at
228720_at	57537	SORCS2	sortilin related VPS10 domain containing receptor 2	-0.100842	6.78581	-1.73141	0.0838302	0.155964	-5.52991	57537	SORCS2	ENSG00000184985	228720_at
238732_at	255631	COL24A1	collagen type XXIV alpha 1 chain	-0.0814386	3.93129	-1.73088	0.0839235	0.156068	-5.53081	255631	COL24A1	ENSG00000171502	238732_at
219310_at	79953	SYNDIG1	synapse differentiation inducing 1	-0.118337	7.46131	-1.72556	0.0848782	0.157411	-5.53991	79953	SYNDIG1	ENSG00000101463	219310_at
207332_s_at	7037	TFRC	transferrin receptor	0.12456	9.9601	1.72435	0.0850966	0.157733	-5.54197	7037	TFRC	ENSG00000072274	207332_s_at
1568804_at	9451	EIF2AK3	eukaryotic translation initiation factor 2 alpha kinase 3	-0.0479419	5.6667	-1.72329	0.0852878	0.157919	-5.54378	9451	EIF2AK3	ENSG00000172071	218696_at
201969_at	4678	NASP	nuclear autoantigenic sperm protein	0.0775856	7.24511	1.72219	0.0854872	0.158171	-5.54565	4678	NASP	ENSG00000132780	201970_s_at
207166_at	2792	GNGT1	G protein subunit gamma transducin 1	-0.05683	3.59969	-1.72122	0.0856638	0.158397	-5.54731	2792	GNGT1	ENSG00000127928	207166_at
1553938_a_at	202374	STK32A	serine/threonine kinase 32A	-0.0667564	4.75069	-1.7183	0.0861938	0.159232	-5.55227	202374	STK32A	ENSG00000169302	1553938_a_at
220907_at	266977	ADGRF1	adhesion G protein-coupled receptor F1	-0.0759562	4.87146	-1.7119	0.0873676	0.160835	-5.56312	266977	ADGRF1	ENSG00000153292	220907_at
203984_s_at	842	CASP9	caspase 9	-0.0510549	8.70478	-1.70384	0.0888653	0.163189	-5.57675	842	CASP9	ENSG00000132906	203984_s_at
206896_s_at	2788	GNG7	G protein subunit gamma 7	-0.073991	7.19302	-1.70082	0.0894313	0.163913	-5.58184	2788	GNG7	ENSG00000176533	206896_s_at
203952_at	22926	ATF6	activating transcription factor 6	-0.0428935	8.84156	-1.6947	0.0905866	0.165741	-5.59211	22926	ATF6	ENSG00000118217	203952_at
209186_at	488	ATP2A2	ATPase sarcoplasmic/endoplasmic reticulum Ca2+ transporting 2	0.102584	9.55997	1.68915	0.0916458	0.167183	-5.6014	488	ATP2A2	ENSG00000174437	209186_at
220108_at	9630	GNA14	G protein subunit alpha 14	-0.108683	7.31245	-1.68767	0.0919306	0.1676	-5.60388	9630	GNA14	ENSG00000156049	220108_at
1570293_at	6907	TBL1X	transducin beta like 1 X-linked	-0.0556154	4.41256	-1.68253	0.0929221	0.169129	-5.61245	6907	TBL1X	ENSG00000101849	1570293_at
235099_at	152189	CMTM8	CKLF like MARVEL transmembrane domain containing 8	-0.136676	7.55953	-1.67411	0.0945655	0.171406	-5.62642	152189	CMTM8	ENSG00000170293	235099_at
202305_s_at	9637	FEZ2	fasciculation and elongation protein zeta 2	0.142044	9.24807	1.66079	0.0972132	0.175146	-5.6484	9637	FEZ2	ENSG00000171055	202305_s_at
232080_at	57520	HECW2	HECT, C2 and WW domain containing E3 ubiquitin protein ligase 2	0.119928	6.44355	1.65479	0.0984267	0.176861	-5.65826	57520	HECW2	ENSG00000138411	232080_at
206879_s_at	9542	NRG2	neuregulin 2	-0.0814635	5.09996	-1.65383	0.0986214	0.177135	-5.65983	9542	NRG2	ENSG00000158458	206879_s_at
208251_at	3749	KCNC4	potassium voltage-gated channel subfamily C member 4	-0.075244	6.19986	-1.64037	0.101387	0.18111	-5.68175	3749	KCNC4	ENSG00000116396	208251_at
208621_s_at	7430	EZR	ezrin	-0.190358	9.57001	-1.63752	0.101982	0.181986	-5.68638	7430	EZR	ENSG00000092820	208622_s_at
206997_s_at	9394	HS6ST1	heparan sulfate 6-O-sulfotransferase 1	-0.0942922	6.57429	-1.6344	0.102634	0.182774	-5.69143	9394	HS6ST1	ENSG00000136720	206997_s_at
233846_at	114800	CCDC85A	coiled-coil domain containing 85A	-0.110599	6.51527	-1.62751	0.104089	0.184663	-5.70255	114800	CCDC85A	ENSG00000055813	233846_at
219427_at	79633	FAT4	FAT atypical cadherin 4	-0.136028	6.9338	-1.62041	0.105605	0.186917	-5.71396	79633	FAT4	ENSG00000196159	219427_at
202738_s_at	5257	PHKB	phosphorylase kinase regulatory subunit beta	-0.0525272	9.13067	-1.61394	0.107001	0.188887	-5.72432	5257	PHKB	ENSG00000102893	202739_s_at
1559005_s_at	54875	CNTLN	centlein	0.128676	5.59096	1.60703	0.108509	0.190954	-5.73534	54875	CNTLN	ENSG00000044459	1559005_s_at
201508_at	3487	IGFBP4	insulin like growth factor binding protein 4	-0.21386	10.0865	-1.60046	0.109958	0.192991	-5.74577	3487	IGFBP4	ENSG00000141753	201508_at
224906_at	196527	ANO6	anoctamin 6	-0.0592579	10.2387	-1.59734	0.110651	0.193942	-5.7507	196527	ANO6	ENSG00000177119	224906_at
1566110_at	9780	PIEZO1	piezo type mechanosensitive ion channel component 1	-0.0503097	6.37735	-1.57265	0.116263	0.201755	-5.78945	9780	PIEZO1	ENSG00000103335	202771_at
1560456_at	440503	PLIN5	perilipin 5	-0.0657568	6.19215	-1.57137	0.116559	0.202102	-5.79144	440503	PLIN5	ENSG00000214456	1560456_at
1553129_at	79987	SVEP1	sushi, von Willebrand factor type A, EGF and pentraxin domain containing 1	0.117331	5.02396	1.57098	0.11665	0.202175	-5.79204	79987	SVEP1	ENSG00000165124	1553129_at
1552842_at	266722	HS6ST3	heparan sulfate 6-O-sulfotransferase 3	-0.0663599	5.1128	-1.56747	0.117466	0.203272	-5.79749	266722	HS6ST3	ENSG00000185352	1552842_at
228574_at	160335	TMTC2	transmembrane and tetratricopeptide repeat containing 2	-0.134627	6.86516	-1.56348	0.118401	0.204502	-5.80367	160335	TMTC2	ENSG00000179104	228574_at
220178_at	126321	MFSD12	major facilitator superfamily domain containing 12	-0.100627	8.04677	-1.56244	0.118646	0.204773	-5.80528	126321	MFSD12	ENSG00000161091	213966_at
1569813_at	6801	STRN	striatin	0.0523731	4.54763	1.56023	0.119167	0.20553	-5.8087	6801	STRN	ENSG00000115808	205520_at
203465_at	9801	MRPL19	mitochondrial ribosomal protein L19	-0.117146	9.01795	-1.55986	0.119256	0.205639	-5.80928	9801	MRPL19	ENSG00000115364	203465_at
220457_at	55095	SAMD4B	sterile alpha motif domain containing 4B	-0.0844687	6.71488	-1.55923	0.119404	0.205776	-5.81024	55095	SAMD4B	ENSG00000179134	220457_at
205075_at	5345	SERPINF2	serpin family F member 2	-0.150168	8.42006	-1.55844	0.11959	0.205979	-5.81146	5345	SERPINF2	ENSG00000167711	205075_at
221003_s_at	81617	CAB39L	calcium binding protein 39 like	-0.0598351	6.81884	-1.54385	0.123086	0.210573	-5.83386	81617	CAB39L	ENSG00000102547	221003_s_at
215328_at	22979	EFR3B	EFR3 homolog B	-0.0825933	5.944	-1.54263	0.123382	0.21095	-5.83573	22979	EFR3B	ENSG00000084710	215334_at
205822_s_at	3157	HMGCS1	3-hydroxy-3-methylglutaryl-CoA synthase 1	-0.085735	6.3544	-1.54224	0.123477	0.211078	-5.83633	3157	HMGCS1	ENSG00000112972	205822_s_at
204745_x_at	4495	MT1G	metallothionein 1G	-0.151161	13.0578	-1.54142	0.123676	0.211265	-5.83758	4495	MT1G	ENSG00000125144	204745_x_at
205953_at	9860	LRIG2	leucine rich repeats and immunoglobulin like domains 2	0.0885668	6.79448	1.53686	0.12479	0.212733	-5.84453	9860	LRIG2	ENSG00000198799	205953_at
225903_at	128869	PIGU	phosphatidylinositol glycan anchor biosynthesis class U	-0.0527336	7.84631	-1.52682	0.127268	0.216046	-5.85976	128869	PIGU	ENSG00000101464	225903_at
206566_at	6541	SLC7A1	solute carrier family 7 member 1	-0.0582516	4.08733	-1.5229	0.128245	0.21714	-5.86568	6541	SLC7A1	ENSG00000139514	206566_at
212319_at	9905	SGSM2	small G protein signaling modulator 2	-0.072215	7.04128	-1.5158	0.130031	0.219491	-5.87635	9905	SGSM2	ENSG00000141258	212319_at
225954_s_at	90007	MIDN	midnolin	0.137038	7.72422	1.50892	0.131782	0.221857	-5.88667	90007	MIDN	ENSG00000167470	225954_s_at
1554065_at	89853	MVB12B	multivesicular body subunit 12B	-0.0475187	6.17754	-1.50872	0.131833	0.221926	-5.88697	89853	MVB12B	ENSG00000196814	1554065_at
218628_at	51019	WASHC3	WASH complex subunit 3	0.0448648	9.68198	1.49969	0.134156	0.225114	-5.90041	51019	WASHC3	ENSG00000120860	218628_at
218735_s_at	27300	ZNF544	zinc finger protein 544	0.0507213	8.43923	1.49601	0.135112	0.226465	-5.90587	27300	ZNF544	ENSG00000198131	218735_s_at
218093_s_at	55608	ANKRD10	ankyrin repeat domain 10	0.0736728	9.83166	1.49278	0.135956	0.227606	-5.91065	55608	ANKRD10	ENSG00000088448	218093_s_at
1559688_at	400581	GRAPL	GRB2 related adaptor protein like	0.0771401	3.83581	1.48697	0.137484	0.229742	-5.91923	400581	GRAPL	ENSG00000189152	1560524_at
205730_s_at	22885	ABLIM3	actin binding LIM protein family member 3	-0.0928382	7.8518	-1.48312	0.138503	0.231078	-5.92489	22885	ABLIM3	ENSG00000173210	205730_s_at
232158_x_at	152519	NIPAL1	NIPA like domain containing 1	-0.085333	5.00246	-1.47844	0.139749	0.232712	-5.93174	152519	NIPAL1	ENSG00000163293	232158_x_at
1554343_a_at	26228	STAP1	signal transducing adaptor family member 1	0.111708	6.44063	1.47482	0.14072	0.234031	-5.93704	26228	STAP1	ENSG00000035720	1554343_a_at
217813_s_at	10927	SPIN1	spindlin 1	-0.11285	7.97364	-1.46573	0.14318	0.237202	-5.95028	10927	SPIN1	ENSG00000106723	217813_s_at
218439_s_at	51397	COMMD10	COMM domain containing 10	-0.0562453	9.51839	-1.46143	0.144355	0.238621	-5.95651	51397	COMMD10	ENSG00000145781	218439_s_at
206529_x_at	5172	SLC26A4	solute carrier family 26 member 4	-0.224392	6.84393	-1.46076	0.144539	0.238793	-5.95748	5172	SLC26A4	ENSG00000091137	206529_x_at
203857_s_at	10954	PDIA5	protein disulfide isomerase family A member 5	0.0596779	8.76033	1.46055	0.144598	0.238852	-5.95779	10954	PDIA5	ENSG00000065485	203857_s_at
201861_s_at	9208	LRRFIP1	LRR binding FLII interacting protein 1	0.177288	9.0721	1.45376	0.146472	0.241115	-5.96759	9208	LRRFIP1	ENSG00000124831	201862_s_at
223376_s_at	25798	BRI3	brain protein I3	0.0610203	11.007	1.45303	0.146674	0.241331	-5.96864	25798	BRI3	ENSG00000164713	223376_s_at
1554947_at	38	ACAT1	acetyl-CoA acetyltransferase 1	-0.0322459	3.46624	-1.45028	0.147438	0.242455	-5.97259	38	ACAT1	ENSG00000075239	1554947_at
1555370_a_at	23261	CAMTA1	calmodulin binding transcription activator 1	0.155149	7.4412	1.44876	0.147862	0.243025	-5.97477	23261	CAMTA1	ENSG00000171735	1555370_a_at
218182_s_at	9076	CLDN1	claudin 1	0.133935	6.03739	1.44457	0.149036	0.244407	-5.98077	9076	CLDN1	ENSG00000163347	218182_s_at
213311_s_at	22980	TCF25	transcription factor 25	0.140096	9.49859	1.43729	0.151093	0.247089	-5.99117	22980	TCF25	ENSG00000141002	213311_s_at
1558607_at	5069	PAPPA	pappalysin 1	-0.0373265	5.45954	-1.43345	0.152185	0.24843	-5.99662	5069	PAPPA	ENSG00000182752	1559400_s_at
205462_s_at	3241	HPCAL1	hippocalcin like 1	-0.112425	8.11649	-1.4296	0.153289	0.249804	-6.00209	3241	HPCAL1	ENSG00000115756	205462_s_at
219752_at	8437	RASAL1	RAS protein activator like 1	-0.0743693	7.50623	-1.42168	0.155576	0.25259	-6.01328	8437	RASAL1	ENSG00000111344	219752_at
203282_at	2632	GBE1	1,4-alpha-glucan branching enzyme 1	-0.0685095	10.2627	-1.41958	0.156185	0.253261	-6.01623	2632	GBE1	ENSG00000114480	203282_at
207211_at	9099	USP2	ubiquitin specific peptidase 2	-0.0500289	5.10879	-1.40905	0.159274	0.257211	-6.03097	9099	USP2	ENSG00000036672	207213_s_at
218077_s_at	51304	ZDHHC3	zinc finger DHHC-type containing 3	0.0497542	6.94542	1.40882	0.159343	0.257291	-6.0313	51304	ZDHHC3	ENSG00000163812	218077_s_at
202468_s_at	8727	CTNNAL1	catenin alpha like 1	-0.0779731	9.37561	-1.39351	0.163919	0.263322	-6.05256	8727	CTNNAL1	ENSG00000119326	202468_s_at
220488_s_at	54828	BCAS3	BCAS3 microtubule associated cell migration factor	-0.0531148	7.33516	-1.37614	0.16923	0.270198	-6.07639	54828	BCAS3	ENSG00000141376	220488_s_at
205731_s_at	10499	NCOA2	nuclear receptor coactivator 2	-0.0688484	6.00023	-1.37426	0.169811	0.270941	-6.07895	10499	NCOA2	ENSG00000140396	205732_s_at
206523_at	9265	CYTH3	cytohesin 3	-0.0529134	5.57863	-1.36939	0.171327	0.272717	-6.08557	9265	CYTH3	ENSG00000008256	206523_at
212908_at	23341	DNAJC16	DnaJ heat shock protein family (Hsp40) member C16	-0.0910013	8.98568	-1.36932	0.171349	0.27273	-6.08566	23341	DNAJC16	ENSG00000116138	212911_at
1563478_at	85379	KIAA1671	KIAA1671	-0.0565274	5.10904	-1.36056	0.1741	0.275923	-6.09751	85379	KIAA1671	ENSG00000197077	1563478_at
202743_at	8503	PIK3R3	phosphoinositide-3-kinase regulatory subunit 3	0.0644005	8.88938	1.36	0.174278	0.276114	-6.09826	8503	PIK3R3	ENSG00000117461	202743_at
219912_s_at	5169	ENPP3	ectonucleotide pyrophosphatase/phosphodiesterase 3	-0.0597543	4.23641	-1.35685	0.175276	0.277423	-6.1025	5169	ENPP3	ENSG00000154269	222938_x_at
1569906_s_at	51230	PHF20	PHD finger protein 20	0.0558014	6.74795	1.34654	0.178573	0.28158	-6.11631	51230	PHF20	ENSG00000025293	1569906_s_at
217937_s_at	51564	HDAC7	histone deacetylase 7	0.0764	7.43697	1.34491	0.179099	0.282143	-6.11848	51564	HDAC7	ENSG00000061273	217937_s_at
205765_at	1577	CYP3A5	cytochrome P450 family 3 subfamily A member 5	-0.174221	7.72306	-1.31698	0.188288	0.29374	-6.15533	1577	CYP3A5	ENSG00000106258	205765_at
223379_s_at	26524	LATS2	large tumor suppressor kinase 2	-0.0648804	6.59406	-1.31691	0.18831	0.293754	-6.15542	26524	LATS2	ENSG00000150457	223379_s_at
1555330_at	2729	GCLC	glutamate-cysteine ligase catalytic subunit	0.0537438	5.3621	1.31598	0.188623	0.294037	-6.15663	2729	GCLC	ENSG00000001084	1555330_at
212627_s_at	23016	EXOSC7	exosome component 7	-0.0495991	9.17925	-1.30016	0.193982	0.300368	-6.17713	23016	EXOSC7	ENSG00000075914	205200_at
210454_s_at	3763	KCNJ6	potassium voltage-gated channel subfamily J member 6	-0.0564284	5.47022	-1.28877	0.197915	0.304859	-6.19175	3763	KCNJ6	ENSG00000157542	210454_s_at
1556006_s_at	1452	CSNK1A1	casein kinase 1 alpha 1	0.123285	6.91545	1.28857	0.197983	0.30492	-6.19201	1452	CSNK1A1	ENSG00000113712	1556006_s_at
207711_at	140710	SOGA1	suppressor of glucose, autophagy associated 1	-0.0965101	6.29481	-1.28404	0.199564	0.306881	-6.19779	140710	SOGA1	ENSG00000149639	225473_at
212441_at	9778	KIAA0232	KIAA0232	-0.0603347	9.81877	-1.27182	0.20387	0.311872	-6.21326	9778	KIAA0232	ENSG00000170871	212441_at
201434_at	7265	TTC1	tetratricopeptide repeat domain 1	-0.0326945	9.27096	-1.27012	0.204474	0.312461	-6.2154	7265	TTC1	ENSG00000113312	201434_at
223866_at	84071	ARMC2	armadillo repeat containing 2	-0.05134	5.39878	-1.26657	0.20574	0.313903	-6.21986	84071	ARMC2	ENSG00000118690	223866_at
205062_x_at	5926	ARID4A	AT-rich interaction domain 4A	0.111627	7.19479	1.25725	0.209091	0.318219	-6.23152	5926	ARID4A	ENSG00000032219	205062_x_at
218857_s_at	80150	ASRGL1	asparaginase like 1	-0.0945341	10.5388	-1.25671	0.209288	0.318356	-6.2322	80150	ASRGL1	ENSG00000162174	218857_s_at
213954_at	26049	FAM169A	family with sequence similarity 169 member A	-0.141866	5.59453	-1.24935	0.211965	0.321434	-6.24134	26049	FAM169A	ENSG00000198780	213954_at
237439_at	124739	USP43	ubiquitin specific peptidase 43	0.0460177	5.30421	1.24767	0.21258	0.322311	-6.24342	124739	USP43	ENSG00000154914	237439_at
202288_at	2475	MTOR	mechanistic target of rapamycin kinase	-0.0328581	7.03652	-1.23949	0.21559	0.325541	-6.2535	2475	MTOR	ENSG00000198793	202288_at
1555097_a_at	5737	PTGFR	prostaglandin F receptor	0.0727978	4.43456	1.22269	0.221868	0.333214	-6.274	5737	PTGFR	ENSG00000122420	1555097_a_at
202660_at	3709	ITPR2	inositol 1,4,5-trisphosphate receptor type 2	0.146225	8.19914	1.22119	0.222436	0.333733	-6.27582	3709	ITPR2	ENSG00000123104	202662_s_at
1557583_at	9705	ST18	ST18 C2H2C-type zinc finger transcription factor	0.0264115	3.48843	1.21869	0.223383	0.334915	-6.27885	9705	ST18	ENSG00000147488	1557583_at
1569934_at	80243	PREX2	phosphatidylinositol-3,4,5-trisphosphate dependent Rac exchange factor 2	-0.0379261	3.64678	-1.21312	0.225504	0.337251	-6.28556	80243	PREX2	ENSG00000046889	220732_at
226326_at	84333	PCGF5	polycomb group ring finger 5	0.130581	8.92733	1.21021	0.226617	0.338452	-6.28905	84333	PCGF5	ENSG00000180628	226326_at
224518_s_at	84527	ZNF559	zinc finger protein 559	0.0851683	8.32742	1.19877	0.231032	0.343548	-6.30271	84527	ZNF559	ENSG00000188321	224518_s_at
1557706_at	22882	ZHX2	zinc fingers and homeoboxes 2	0.0761097	5.46218	1.19689	0.231766	0.344187	-6.30495	22882	ZHX2	ENSG00000178764	203556_at
202939_at	10269	ZMPSTE24	zinc metallopeptidase STE24	-0.0430806	10.5906	-1.1892	0.234774	0.347645	-6.31405	10269	ZMPSTE24	ENSG00000084073	202939_at
202392_s_at	23761	PISD	phosphatidylserine decarboxylase	0.0378378	8.0105	1.18714	0.235583	0.348571	-6.31647	23761	PISD	ENSG00000241878	202392_s_at
1553159_at	8701	DNAH11	dynein axonemal heavy chain 11	-0.0673422	5.6463	-1.18657	0.235811	0.348802	-6.31715	8701	DNAH11	ENSG00000105877	1553159_at
208044_s_at	5467	PPARD	peroxisome proliferator activated receptor delta	-0.0616414	6.51202	-1.18654	0.235821	0.348802	-6.31718	5467	PPARD	ENSG00000112033	208044_s_at
1553430_a_at	128178	EDARADD	EDAR associated death domain	-0.0569916	4.92444	-1.18402	0.236817	0.34988	-6.32014	128178	EDARADD	ENSG00000186197	1553430_a_at
1552309_a_at	91624	NEXN	nexilin F-actin binding protein	0.224317	7.18068	1.18266	0.237354	0.350532	-6.32173	91624	NEXN	ENSG00000162614	1552309_a_at
209674_at	1407	CRY1	cryptochrome circadian regulator 1	0.0681844	8.58393	1.18022	0.238323	0.351461	-6.32459	1407	CRY1	ENSG00000008405	209674_at
217803_at	64083	GOLPH3	golgi phosphoprotein 3	0.0506343	10.3617	1.17862	0.238961	0.352204	-6.32647	64083	GOLPH3	ENSG00000113384	217803_at
204376_at	9730	DCAF1	DDB1 and CUL4 associated factor 1	-0.0435954	4.87317	-1.17281	0.241279	0.354797	-6.33323	9730	DCAF1	ENSG00000145041	204376_at
219989_s_at	56899	ANKS1B	ankyrin repeat and sterile alpha motif domain containing 1B	-0.0316634	3.80149	-1.17072	0.242119	0.355708	-6.33566	56899	ANKS1B	ENSG00000185046	219989_s_at
1564573_at	402778	IFITM10	interferon induced transmembrane protein 10	-0.0564227	6.96264	-1.1636	0.24499	0.358946	-6.3439	402778	IFITM10	ENSG00000244242	1564573_at
1552378_s_at	157506	RDH10	retinol dehydrogenase 10	-0.0778031	6.9802	-1.1621	0.245602	0.359515	-6.34564	157506	RDH10	ENSG00000121039	1552378_s_at
212956_at	23158	TBC1D9	TBC1 domain family member 9	0.0740841	9.74288	1.16177	0.245735	0.359682	-6.34602	23158	TBC1D9	ENSG00000109436	212956_at
205550_s_at	9577	BABAM2	BRISC and BRCA1 A complex member 2	-0.046707	9.90765	-1.15708	0.247642	0.361569	-6.3514	9577	BABAM2	ENSG00000158019	205550_s_at
205409_at	2355	FOSL2	FOS like 2, AP-1 transcription factor subunit	-0.0840313	6.59569	-1.15614	0.248028	0.362031	-6.35249	2355	FOSL2	ENSG00000075426	205409_at
218080_x_at	11124	FAF1	Fas associated factor 1	-0.030819	9.1361	-1.13926	0.254994	0.370087	-6.3717	11124	FAF1	ENSG00000185104	218080_x_at
1556567_at	4676	NAP1L4	nucleosome assembly protein 1 like 4	0.0767162	6.60429	1.13908	0.255067	0.370116	-6.37189	4676	NAP1L4	ENSG00000205531	1556567_at
218013_x_at	51164	DCTN4	dynactin subunit 4	0.0490921	7.61629	1.13335	0.257463	0.372845	-6.37835	51164	DCTN4	ENSG00000132912	218013_x_at
1569352_at	57600	FNIP2	folliculin interacting protein 2	-0.145252	6.61659	-1.13026	0.258762	0.374235	-6.38182	57600	FNIP2	ENSG00000052795	225924_at
202606_s_at	9874	TLK1	tousled like kinase 1	0.100406	9.52785	1.12912	0.259242	0.374646	-6.3831	9874	TLK1	ENSG00000198586	202606_s_at
1566269_at	253959	RALGAPA1	Ral GTPase activating protein catalytic alpha subunit 1	-0.0255658	4.09561	-1.1259	0.260602	0.376274	-6.3867	253959	RALGAPA1	ENSG00000174373	213049_at
210009_s_at	9570	GOSR2	golgi SNAP receptor complex member 2	-0.0739064	7.6933	-1.12572	0.260678	0.376332	-6.3869	9570	GOSR2	ENSG00000108433	210009_s_at
217677_at	59339	PLEKHA2	pleckstrin homology domain containing A2	0.0510301	4.88905	1.11854	0.26373	0.379583	-6.39489	59339	PLEKHA2	ENSG00000169499	217677_at
203064_s_at	3607	FOXK2	forkhead box K2	0.0470175	7.78878	1.11005	0.267368	0.383797	-6.40427	3607	FOXK2	ENSG00000141568	203064_s_at
218428_s_at	51455	REV1	REV1 DNA directed polymerase	0.0851628	8.69134	1.10707	0.268652	0.385087	-6.40755	51455	REV1	ENSG00000135945	218428_s_at
226763_at	91404	SESTD1	SEC14 and spectrin domain containing 1	-0.0949834	9.19964	-1.10675	0.26879	0.385206	-6.4079	91404	SESTD1	ENSG00000187231	226763_at
218935_at	30845	EHD3	EH domain containing 3	-0.0821678	7.92375	-1.10499	0.269551	0.386044	-6.40983	30845	EHD3	ENSG00000013016	218935_at
1555318_at	64344	HIF3A	hypoxia inducible factor 3 subunit alpha	-0.088469	3.8993	-1.09867	0.2723	0.388987	-6.41674	64344	HIF3A	ENSG00000124440	1555318_at
201810_s_at	9467	SH3BP5	SH3 domain binding protein 5	0.0945444	9.11864	1.09617	0.27339	0.390216	-6.41946	9467	SH3BP5	ENSG00000131370	201811_x_at
213208_at	23506	BICRAL	BRD4 interacting chromatin remodeling complex associated protein like	0.0756431	7.77022	1.08833	0.276833	0.393933	-6.42795	23506	BICRAL	ENSG00000112624	213208_at
204796_at	2009	EML1	EMAP like 1	-0.0891075	6.61168	-1.0882	0.276892	0.393958	-6.4281	2009	EML1	ENSG00000066629	204796_at
1569387_at	55790	CSGALNACT1	chondroitin sulfate N-acetylgalactosaminyltransferase 1	0.041227	5.94402	1.08588	0.277916	0.394912	-6.4306	55790	CSGALNACT1	ENSG00000147408	219049_at
202725_at	5430	POLR2A	RNA polymerase II subunit A	0.0446862	7.96897	1.0852	0.278217	0.395178	-6.43133	5430	POLR2A	ENSG00000181222	202725_at
209105_at	8648	NCOA1	nuclear receptor coactivator 1	0.0526299	7.55588	1.08227	0.279512	0.396508	-6.43447	8648	NCOA1	ENSG00000084676	209105_at
1561939_at	79659	DYNC2H1	dynein cytoplasmic 2 heavy chain 1	-0.0377471	3.40494	-1.08105	0.280056	0.397092	-6.43578	79659	DYNC2H1	ENSG00000187240	1561939_at
219549_s_at	10313	RTN3	reticulon 3	-0.0804426	9.72252	-1.07699	0.281864	0.398981	-6.44013	10313	RTN3	ENSG00000133318	219549_s_at
212049_at	147179	WIPF2	WAS/WASL interacting protein family member 2	-0.0296096	9.10809	-1.07401	0.283198	0.40041	-6.44331	147179	WIPF2	ENSG00000171475	212050_at
200693_at	10971	YWHAQ	tyrosine 3-monooxygenase/tryptophan 5-monooxygenase activation protein theta	0.0278846	11.5837	1.06665	0.286508	0.403892	-6.45113	10971	YWHAQ	ENSG00000134308	200693_at
207548_at	2917	GRM7	glutamate metabotropic receptor 7	-0.0189145	3.2555	-1.05923	0.28987	0.407617	-6.45895	2917	GRM7	ENSG00000196277	207548_at
1556095_at	440279	UNC13C	unc-13 homolog C	-0.0396884	3.28209	-1.05303	0.292698	0.410549	-6.46544	440279	UNC13C	ENSG00000137766	1556096_s_at
207295_at	6340	SCNN1G	sodium channel epithelial 1 gamma subunit	-0.0322897	5.14233	-1.05176	0.293283	0.411121	-6.46677	6340	SCNN1G	ENSG00000166828	241436_at
203604_at	9658	ZNF516	zinc finger protein 516	-0.063684	6.9922	-1.05041	0.293899	0.411803	-6.46817	9658	ZNF516	ENSG00000101493	203604_at
201038_s_at	8125	ANP32A	acidic nuclear phosphoprotein 32 family member A	0.0512708	8.53951	1.05032	0.293942	0.411803	-6.46827	8125	ANP32A	ENSG00000140350	201051_at
224912_at	57217	TTC7A	tetratricopeptide repeat domain 7A	0.0361847	7.098	1.05024	0.293978	0.411817	-6.46835	57217	TTC7A	ENSG00000068724	224923_at
201410_at	55041	PLEKHB2	pleckstrin homology domain containing B2	-0.0453671	11.3854	-1.04855	0.294755	0.4126	-6.47011	55041	PLEKHB2	ENSG00000115762	201411_s_at
220958_at	54986	ULK4	unc-51 like kinase 4	-0.0524577	4.98001	-1.04722	0.29537	0.413216	-6.4715	54986	ULK4	ENSG00000168038	231149_s_at
1552816_at	158046	NXNL2	nucleoredoxin like 2	-0.0654585	4.14085	-1.04467	0.296545	0.414503	-6.47414	158046	NXNL2	ENSG00000130045	1552816_at
202102_s_at	23476	BRD4	bromodomain containing 4	0.0990766	8.6093	1.04153	0.297996	0.415976	-6.47738	23476	BRD4	ENSG00000141867	202102_s_at
204404_at	6558	SLC12A2	solute carrier family 12 member 2	-0.0385669	6.78998	-1.04055	0.298453	0.416504	-6.4784	6558	SLC12A2	ENSG00000064651	204404_at
225658_at	339745	SPOPL	speckle type BTB/POZ protein like	0.101236	9.0441	1.03967	0.29886	0.416933	-6.47931	339745	SPOPL	ENSG00000144228	225659_at
225889_at	121536	AEBP2	AE binding protein 2	0.0856948	8.42978	1.03803	0.299621	0.417689	-6.48099	121536	AEBP2	ENSG00000139154	225889_at
1554692_at	9962	SLC23A2	solute carrier family 23 member 2	-0.0251109	3.87496	-1.0348	0.301127	0.41912	-6.48432	9962	SLC23A2	ENSG00000089057	1554692_at
208973_at	79033	ERI3	ERI1 exoribonuclease family member 3	-0.124577	7.74301	-1.02351	0.306431	0.424782	-6.49585	79033	ERI3	ENSG00000117419	208973_at
215231_at	51422	PRKAG2	protein kinase AMP-activated non-catalytic subunit gamma 2	-0.054181	5.49017	-1.02211	0.30709	0.425486	-6.49726	51422	PRKAG2	ENSG00000106617	215231_at
230029_x_at	130507	UBR3	ubiquitin protein ligase E3 component n-recognin 3	-0.118076	9.41439	-1.01278	0.311523	0.430175	-6.50668	130507	UBR3	ENSG00000144357	230029_x_at
207603_at	9497	SLC4A7	solute carrier family 4 member 7	-0.0271226	3.45675	-1.01075	0.312493	0.431248	-6.50872	9497	SLC4A7	ENSG00000033867	207604_s_at
1566830_at	283104	SBF2-AS1	SBF2 antisense RNA 1	-0.0357938	6.44844	-1.00898	0.31334	0.432096	-6.51049	283104	SBF2-AS1	ENSG00000246273	242786_at
208030_s_at	118	ADD1	adducin 1	0.0284085	10.2968	1.00885	0.313404	0.432136	-6.51062	118	ADD1	ENSG00000087274	208030_s_at
206665_s_at	598	BCL2L1	BCL2 like 1	-0.130871	6.62147	-0.999296	0.318005	0.436701	-6.52014	598	BCL2L1	ENSG00000171552	206665_s_at
207130_at	23613	ZMYND8	zinc finger MYND-type containing 8	0.0514405	5.57395	0.999223	0.31804	0.436713	-6.52021	23613	ZMYND8	ENSG00000101040	207130_at
219256_s_at	54436	SH3TC1	SH3 domain and tetratricopeptide repeats 1	-0.0603282	8.54336	-0.981515	0.326686	0.445404	-6.53761	54436	SH3TC1	ENSG00000125089	219256_s_at
1566989_at	57492	ARID1B	AT-rich interaction domain 1B	0.0407362	8.8546	0.969224	0.332776	0.451837	-6.54951	57492	ARID1B	ENSG00000049618	1566991_at
204187_at	2766	GMPR	guanosine monophosphate reductase	-0.0682647	7.68619	-0.966888	0.333942	0.453009	-6.55175	2766	GMPR	ENSG00000137198	204187_at
200770_s_at	3915	LAMC1	laminin subunit gamma 1	0.0480242	9.10244	0.964087	0.335343	0.454322	-6.55443	3915	LAMC1	ENSG00000135862	200771_at
1552666_a_at	57554	LRRC7	leucine rich repeat containing 7	-0.0284329	3.5393	-0.960192	0.337298	0.456351	-6.55815	57554	LRRC7	ENSG00000033122	1552666_a_at
201924_at	4299	AFF1	AF4/FMR2 family member 1	0.045895	11.5645	0.9555	0.339662	0.458811	-6.56261	4299	AFF1	ENSG00000172493	201924_at
203393_at	3280	HES1	hes family bHLH transcription factor 1	-0.0386816	5.45355	-0.952518	0.341171	0.460355	-6.56543	3280	HES1	ENSG00000114315	203393_at
1557796_at	55711	FAR2	fatty acyl-CoA reductase 2	0.0271561	3.67075	0.952222	0.341321	0.460458	-6.56571	55711	FAR2	ENSG00000064763	1557796_at
240799_at	341880	SLC35F4	solute carrier family 35 member F4	-0.0317772	4.1293	-0.95017	0.342362	0.461476	-6.56765	341880	SLC35F4	ENSG00000151812	240799_at
203544_s_at	8027	STAM	signal transducing adaptor molecule	0.051178	8.82348	0.948871	0.343021	0.462009	-6.56887	8027	STAM	ENSG00000136738	203544_s_at
210329_s_at	6444	SGCD	sarcoglycan delta	-0.0410457	5.70359	-0.938836	0.348146	0.466993	-6.57827	6444	SGCD	ENSG00000170624	210329_s_at
1564514_at	54861	SNRK	SNF related kinase	-0.0224147	3.87986	-0.935303	0.349962	0.46871	-6.58156	54861	SNRK	ENSG00000163788	207474_at
201681_s_at	9231	DLG5	discs large MAGUK scaffold protein 5	-0.0468957	8.72945	-0.933039	0.351129	0.469672	-6.58366	9231	DLG5	ENSG00000274429	201681_s_at
203935_at	90	ACVR1	activin A receptor type 1	-0.0424491	9.66861	-0.92642	0.354554	0.472897	-6.58976	90	ACVR1	ENSG00000115170	203935_at
204983_s_at	2239	GPC4	glypican 4	0.0700835	8.60114	0.924724	0.355435	0.473831	-6.59132	2239	GPC4	ENSG00000076716	204983_s_at
1555286_at	8814	CDKL1	cyclin dependent kinase like 1	-0.0269467	4.37884	-0.919123	0.358355	0.477026	-6.59644	8814	CDKL1	ENSG00000100490	1555286_at
220585_at	80201	HKDC1	hexokinase domain containing 1	-0.0785678	5.55134	-0.917912	0.358988	0.477535	-6.59755	80201	HKDC1	ENSG00000156510	220585_at
222364_at	23446	SLC44A1	solute carrier family 44 member 1	0.0492366	6.50984	0.916873	0.359532	0.477956	-6.59849	23446	SLC44A1	ENSG00000070214	222364_at
218825_at	51162	EGFL7	EGF like domain multiple 7	-0.048695	7.83219	-0.913389	0.36136	0.479686	-6.60166	51162	EGFL7	ENSG00000172889	218825_at
1563454_at	55553	SOX6	SRY-box 6	-0.0416337	3.99601	-0.91124	0.36249	0.48073	-6.6036	55553	SOX6	ENSG00000110693	1563454_at
223382_s_at	84937	ZNRF1	zinc and ring finger 1	0.064259	7.85374	0.905012	0.365778	0.483928	-6.60922	84937	ZNRF1	ENSG00000186187	223382_s_at
208655_at	10983	CCNI	cyclin I	0.0251421	11.5115	0.889669	0.373956	0.491752	-6.62288	10983	CCNI	ENSG00000118816	208655_at
207791_s_at	5861	RAB1A	RAB1A, member RAS oncogene family	-0.0430815	10.3248	-0.888742	0.374454	0.492209	-6.6237	5861	RAB1A	ENSG00000138069	207791_s_at
203350_at	164	AP1G1	adaptor related protein complex 1 subunit gamma 1	-0.0299347	8.63292	-0.887635	0.375049	0.492806	-6.62467	164	AP1G1	ENSG00000166747	203350_at
205197_s_at	538	ATP7A	ATPase copper transporting alpha	0.0608227	7.03461	0.881096	0.378575	0.496072	-6.63041	538	ATP7A	ENSG00000165240	205197_s_at
1567410_at	7694	ZNF135	zinc finger protein 135	-0.0266777	7.00075	-0.871821	0.383612	0.501544	-6.63848	7694	ZNF135	ENSG00000176293	206142_at
1557100_s_at	25831	HECTD1	HECT domain E3 ubiquitin protein ligase 1	-0.0884094	6.80771	-0.870636	0.384258	0.502044	-6.6395	25831	HECTD1	ENSG00000092148	1557100_s_at
221094_s_at	55140	ELP3	elongator acetyltransferase complex subunit 3	0.0430434	7.8595	0.867237	0.386116	0.503812	-6.64243	55140	ELP3	ENSG00000134014	221094_s_at
1553799_at	196951	FAM227B	family with sequence similarity 227 member B	-0.0188408	3.5333	-0.857459	0.391492	0.509622	-6.6508	196951	FAM227B	ENSG00000166262	1553799_at
202228_s_at	27020	NPTN	neuroplastin	-0.0291934	11.7958	-0.857184	0.391643	0.509788	-6.65104	27020	NPTN	ENSG00000156642	202228_s_at
214997_at	286205	SCAI	suppressor of cancer cell invasion	-0.0523196	4.67755	-0.855748	0.392437	0.510694	-6.65226	286205	SCAI	ENSG00000173611	214997_at
201582_at	10483	SEC23B	SEC23 homolog B, coat complex II component	-0.0423621	8.36905	-0.849604	0.395842	0.513692	-6.65746	10483	SEC23B	ENSG00000101310	201583_s_at
1555326_a_at	8754	ADAM9	ADAM metallopeptidase domain 9	0.0866559	7.62184	0.847288	0.397131	0.515204	-6.65941	8754	ADAM9	ENSG00000168615	1555326_a_at
202861_at	5187	PER1	period circadian regulator 1	-0.0620887	8.1556	-0.844029	0.398948	0.517082	-6.66214	5187	PER1	ENSG00000179094	202861_at
220147_s_at	58516	SINHCAF	SIN3-HDAC complex associated factor	0.0456497	9.64196	0.843295	0.399358	0.517543	-6.66276	58516	SINHCAF	ENSG00000139146	220147_s_at
226344_at	84460	ZMAT1	zinc finger matrin-type 1	-0.139813	7.70459	-0.84326	0.399378	0.517543	-6.66279	84460	ZMAT1	ENSG00000166432	226344_at
207978_s_at	8013	NR4A3	nuclear receptor subfamily 4 group A member 3	-0.0443992	5.22388	-0.832117	0.405633	0.523032	-6.67205	8013	NR4A3	ENSG00000119508	207978_s_at
224882_at	84532	ACSS1	acyl-CoA synthetase short chain family member 1	-0.0337768	8.78113	-0.819823	0.412603	0.52935	-6.68213	84532	ACSS1	ENSG00000154930	224882_at
1566190_at	23512	SUZ12	SUZ12 polycomb repressive complex 2 subunit	-0.0288953	4.19116	-0.819434	0.412824	0.529505	-6.68245	23512	SUZ12	ENSG00000178691	1566191_at
209943_at	26235	FBXL4	F-box and leucine rich repeat protein 4	-0.0500593	7.34937	-0.816243	0.414645	0.531288	-6.68504	26235	FBXL4	ENSG00000112234	209943_at
207334_s_at	7048	TGFBR2	transforming growth factor beta receptor 2	0.0698524	6.51102	0.807824	0.419473	0.536131	-6.69182	7048	TGFBR2	ENSG00000163513	207334_s_at
1569069_s_at	81550	TDRD3	tudor domain containing 3	-0.0360023	7.45005	-0.794654	0.42709	0.543746	-6.7023	81550	TDRD3	ENSG00000083544	1569069_s_at
1569685_at	1352	COX10	cytochrome c oxidase assembly factor heme A:farnesyltransferase COX10	0.0324567	4.84704	0.793711	0.427639	0.544148	-6.70304	1352	COX10	ENSG00000006695	1557192_at
219961_s_at	55857	KIZ	kizuna centrosomal protein	-0.0407689	7.97573	-0.783191	0.433786	0.550034	-6.71127	55857	KIZ	ENSG00000088970	219961_s_at
1554308_s_at	2555	GABRA2	gamma-aminobutyric acid type A receptor alpha2 subunit	0.0469758	3.97097	0.782333	0.434289	0.550606	-6.71194	2555	GABRA2	ENSG00000151834	1554308_s_at
208393_s_at	10111	RAD50	RAD50 double strand break repair protein	0.0801906	7.87428	0.781646	0.434693	0.550951	-6.71247	10111	RAD50	ENSG00000113522	208393_s_at
218173_s_at	54904	NSD3	nuclear receptor binding SET domain protein 3	-0.0235774	5.7464	-0.778913	0.4363	0.552156	-6.71459	54904	NSD3	ENSG00000147548	218173_s_at
202067_s_at	3949	LDLR	low density lipoprotein receptor	-0.039879	6.34325	-0.770179	0.441459	0.55707	-6.72131	3949	LDLR	ENSG00000130164	202068_s_at
216255_s_at	2918	GRM8	glutamate metabotropic receptor 8	0.0301828	3.71255	0.761762	0.446464	0.561696	-6.72771	2918	GRM8	ENSG00000179603	216255_s_at
223455_at	84260	TCHP	trichoplein keratin filament binding	0.0228745	8.39503	0.759653	0.447723	0.562807	-6.7293	84260	TCHP	ENSG00000139437	223455_at
1553175_s_at	8654	PDE5A	phosphodiesterase 5A	-0.0229894	4.34671	-0.75273	0.451871	0.566832	-6.7345	8654	PDE5A	ENSG00000138735	1553175_s_at
218392_x_at	94081	SFXN1	sideroflexin 1	-0.0495901	8.45602	-0.745069	0.456486	0.571254	-6.74019	94081	SFXN1	ENSG00000164466	218392_x_at
202851_at	79719	AAGAB	alpha and gamma adaptin binding protein	-0.0244055	7.17535	-0.74236	0.458124	0.572758	-6.74219	79719	AAGAB	ENSG00000103591	202851_at
224523_s_at	84319	CMSS1	cms1 ribosomal small subunit homolog	0.0288292	8.23599	0.741342	0.458741	0.573392	-6.74294	84319	CMSS1	ENSG00000184220	224523_s_at
204866_at	9767	JADE3	jade family PHD finger 3	-0.0448682	7.4869	-0.733189	0.463694	0.57777	-6.74891	9767	JADE3	ENSG00000102221	204866_at
201203_s_at	6238	RRBP1	ribosome binding protein 1	-0.0417553	7.00548	-0.725531	0.468374	0.582414	-6.75445	6238	RRBP1	ENSG00000125844	201204_s_at
201235_s_at	7832	BTG2	BTG anti-proliferation factor 2	-0.0409872	7.09964	-0.718326	0.472802	0.586355	-6.75962	7832	BTG2	ENSG00000159388	201235_s_at
225204_at	160760	PPTC7	PTC7 protein phosphatase homolog	0.0350152	9.111	0.716197	0.474114	0.58742	-6.76113	160760	PPTC7	ENSG00000196850	225204_at
1561125_at	25902	MTHFD1L	methylenetetrahydrofolate dehydrogenase (NADP+ dependent) 1 like	-0.0221622	4.00845	-0.712519	0.476387	0.589302	-6.76374	25902	MTHFD1L	ENSG00000120254	225520_at
219174_at	80173	IFT74	intraflagellar transport 74	-0.101191	7.29277	-0.712414	0.476451	0.589313	-6.76382	80173	IFT74	ENSG00000096872	219174_at
1555024_at	53616	ADAM22	ADAM metallopeptidase domain 22	-0.0135819	3.28117	-0.710952	0.477356	0.590223	-6.76485	53616	ADAM22	ENSG00000008277	1555024_at
202082_s_at	6397	SEC14L1	SEC14 like lipid binding 1	0.0780796	7.87389	0.702468	0.482626	0.594916	-6.7708	6397	SEC14L1	ENSG00000129657	202082_s_at
1563595_at	9901	SRGAP3	SLIT-ROBO Rho GTPase activating protein 3	0.0378404	4.78369	0.699983	0.484176	0.59595	-6.77253	9901	SRGAP3	ENSG00000196220	1563595_at
1558702_at	27130	INVS	inversin	-0.0719444	4.71003	-0.695223	0.487152	0.598559	-6.77583	27130	INVS	ENSG00000119509	210114_at
1555913_at	54856	GON4L	gon-4 like	0.0420461	6.96721	0.677909	0.498059	0.608574	-6.78763	54856	GON4L	ENSG00000116580	1555913_at
221208_s_at	79684	MSANTD2	Myb/SANT DNA binding domain containing 2	0.0432823	8.31781	0.676547	0.498922	0.609167	-6.78855	79684	MSANTD2	ENSG00000120458	221208_s_at
1552627_a_at	394	ARHGAP5	Rho GTPase activating protein 5	-0.0737105	6.73583	-0.675845	0.499367	0.609569	-6.78902	394	ARHGAP5	ENSG00000100852	1552627_a_at
1553726_s_at	221322	TBC1D32	TBC1 domain family member 32	0.052408	4.44956	0.672229	0.501665	0.611342	-6.79144	221322	TBC1D32	ENSG00000146350	1553726_s_at
202146_at	3475	IFRD1	interferon related developmental regulator 1	-0.0488355	8.67923	-0.671604	0.502062	0.611672	-6.79186	3475	IFRD1	ENSG00000006652	202147_s_at
203215_s_at	4646	MYO6	myosin VI	-0.142467	8.99441	-0.6655	0.505955	0.615212	-6.79591	4646	MYO6	ENSG00000196586	203215_s_at
1560219_at	51130	ASB3	ankyrin repeat and SOCS box containing 3	-0.0273255	5.16555	-0.661937	0.508234	0.617304	-6.79826	51130	ASB3	ENSG00000115239	224524_s_at
1554117_at	160777	CCDC60	coiled-coil domain containing 60	-0.0218343	6.83818	-0.655859	0.512136	0.620954	-6.80223	160777	CCDC60	ENSG00000183273	1554117_at
219201_s_at	57045	TWSG1	twisted gastrulation BMP signaling modulator 1	0.0384794	7.44591	0.655825	0.512157	0.620954	-6.80225	57045	TWSG1	ENSG00000128791	219201_s_at
207234_at	5991	RFX3	regulatory factor X3	-0.0152388	4.2396	-0.653215	0.513837	0.622415	-6.80395	5991	RFX3	ENSG00000080298	207234_at
217878_s_at	996	CDC27	cell division cycle 27	0.0906981	7.7583	0.652288	0.514435	0.622995	-6.80455	996	CDC27	ENSG00000004897	217878_s_at
220008_at	79834	PEAK1	pseudopodium enriched atypical kinase 1	-0.0328797	6.18865	-0.637682	0.523894	0.632042	-6.8139	79834	PEAK1	ENSG00000173517	220008_at
212824_at	8939	FUBP3	far upstream element binding protein 3	0.0320995	9.00715	0.629987	0.528913	0.636559	-6.81875	8939	FUBP3	ENSG00000107164	212824_at
1559206_at	5663	PSEN1	presenilin 1	0.0149474	3.51175	0.625676	0.531736	0.638784	-6.82144	5663	PSEN1	ENSG00000080815	203460_s_at
212062_at	10079	ATP9A	ATPase phospholipid transporting 9A (putative)	-0.038794	8.69022	-0.622104	0.534081	0.640903	-6.82365	10079	ATP9A	ENSG00000054793	212062_at
1553717_at	154881	KCTD7	potassium channel tetramerization domain containing 7	0.0209915	6.36373	0.618866	0.536211	0.642871	-6.82564	154881	KCTD7	ENSG00000243335	1553717_at
220180_at	80323	CCDC68	coiled-coil domain containing 68	-0.0402329	6.77875	-0.61559	0.53837	0.644577	-6.82765	80323	CCDC68	ENSG00000166510	220180_at
201844_s_at	23429	RYBP	RING1 and YY1 binding protein	0.0361278	9.14702	0.610103	0.541996	0.647992	-6.83099	23429	RYBP	ENSG00000163602	201845_s_at
1553542_at	202243	CCDC125	coiled-coil domain containing 125	0.031757	5.74027	0.606301	0.544516	0.650337	-6.83329	202243	CCDC125	ENSG00000277868	1553542_at
1570351_at	11174	ADAMTS6	ADAM metallopeptidase with thrombospondin type 1 motif 6	-0.0186145	4.11076	-0.605642	0.544953	0.650637	-6.83368	11174	ADAMTS6	ENSG00000049192	1570351_at
206412_at	2241	FER	FER tyrosine kinase	0.0217001	7.01777	0.602561	0.547	0.652153	-6.83553	2241	FER	ENSG00000151422	206412_at
223027_at	51429	SNX9	sorting nexin 9	0.0217684	9.33072	0.592708	0.553572	0.657671	-6.84138	51429	SNX9	ENSG00000130340	223027_at
218508_at	55802	DCP1A	decapping mRNA 1A	0.0207525	7.9929	0.589125	0.555972	0.659774	-6.84348	55802	DCP1A	ENSG00000272886	218508_at
218788_s_at	64754	SMYD3	SET and MYND domain containing 3	-0.0228426	8.38771	-0.582563	0.560379	0.663444	-6.8473	64754	SMYD3	ENSG00000185420	218788_s_at
1565389_s_at	2915	GRM5	glutamate metabotropic receptor 5	0.0244614	5.33316	0.580622	0.561686	0.664638	-6.84842	2915	GRM5	ENSG00000168959	1565389_s_at
213312_at	57150	SMIM8	small integral membrane protein 8	-0.0294909	7.61295	-0.579471	0.562462	0.665106	-6.84908	57150	SMIM8	ENSG00000111850	213314_at
1554471_a_at	81573	ANKRD13C	ankyrin repeat domain 13C	0.0317062	7.21154	0.575875	0.564889	0.667185	-6.85115	81573	ANKRD13C	ENSG00000118454	1554471_a_at
201460_at	9261	MAPKAPK2	MAPK activated protein kinase 2	-0.0144741	9.02523	-0.570585	0.568468	0.670657	-6.85416	9261	MAPKAPK2	ENSG00000162889	201461_s_at
1552715_a_at	59350	RXFP1	relaxin family peptide receptor 1	-0.0282488	4.24789	-0.564782	0.572407	0.673902	-6.85743	59350	RXFP1	ENSG00000171509	1552715_a_at
225295_at	57181	SLC39A10	solute carrier family 39 member 10	0.0467518	8.59507	0.553335	0.580215	0.680757	-6.86378	57181	SLC39A10	ENSG00000196950	225295_at
204291_at	9849	ZNF518A	zinc finger protein 518A	0.0749735	7.36388	0.550929	0.581862	0.682086	-6.8651	9849	ZNF518A	ENSG00000177853	204291_at
1553785_at	153020	RASGEF1B	RasGEF domain family member 1B	0.0125779	3.98241	0.542278	0.587804	0.687552	-6.8698	153020	RASGEF1B	ENSG00000138670	1553785_at
1557064_s_at	138050	HGSNAT	heparan-alpha-glucosaminide N-acetyltransferase	0.0178553	6.78515	0.532295	0.594694	0.693408	-6.87513	138050	HGSNAT	ENSG00000165102	1557064_s_at
202464_s_at	5209	PFKFB3	6-phosphofructo-2-kinase/fructose-2,6-biphosphatase 3	-0.0643248	9.53143	-0.521112	0.602458	0.700396	-6.88098	5209	PFKFB3	ENSG00000170525	202464_s_at
228023_x_at	280	AMY2B	amylase alpha 2B (pancreatic)	0.0429925	8.81275	0.518279	0.604431	0.702146	-6.88244	280	AMY2B	ENSG00000240038	208498_s_at
206536_s_at	331	XIAP	X-linked inhibitor of apoptosis	0.0259358	4.82977	0.511459	0.609195	0.706701	-6.88593	331	XIAP	ENSG00000101966	206536_s_at
1558486_at	284443	ZNF493	zinc finger protein 493	0.027453	8.04395	0.508265	0.611431	0.708677	-6.88754	284443	ZNF493	ENSG00000196268	1558486_at
218436_at	64374	SIL1	SIL1 nucleotide exchange factor	0.0140013	8.41515	0.500186	0.617105	0.713362	-6.89159	64374	SIL1	ENSG00000120725	218436_at
206931_at	7700	ZNF141	zinc finger protein 141	-0.0246562	3.98925	-0.486986	0.626424	0.72158	-6.89806	7700	ZNF141	ENSG00000131127	206931_at
1564642_at	862	RUNX1T1	RUNX1 translocation partner 1	0.0111762	3.8314	0.486926	0.626467	0.721589	-6.89809	862	RUNX1T1	ENSG00000079102	1564642_at
205421_at	6581	SLC22A3	solute carrier family 22 member 3	0.0573098	6.10554	0.483908	0.628606	0.723035	-6.89954	6581	SLC22A3	ENSG00000146477	205421_at
226939_at	132864	CPEB2	cytoplasmic polyadenylation element binding protein 2	-0.0320975	9.33019	-0.482262	0.629774	0.724007	-6.90033	132864	CPEB2	ENSG00000137449	226939_at
1569316_at	8805	TRIM24	tripartite motif containing 24	0.0197806	4.15723	0.479792	0.631529	0.725666	-6.90151	8805	TRIM24	ENSG00000122779	1569316_at
202920_at	287	ANK2	ankyrin 2	-0.0475347	11.4792	-0.479295	0.631882	0.726033	-6.90175	287	ANK2	ENSG00000145362	202921_s_at
206409_at	7074	TIAM1	T cell lymphoma invasion and metastasis 1	-0.0201593	5.31675	-0.466864	0.640746	0.733449	-6.90759	7074	TIAM1	ENSG00000156299	206409_at
1556075_at	659	BMPR2	bone morphogenetic protein receptor type 2	0.0145353	5.95954	0.463986	0.642805	0.73516	-6.90892	659	BMPR2	ENSG00000204217	209920_at
1558924_s_at	6249	CLIP1	CAP-Gly domain containing linker protein 1	0.0702104	6.35093	0.456712	0.648023	0.739676	-6.91225	6249	CLIP1	ENSG00000130779	1557512_at
221233_s_at	57579	FAM135A	family with sequence similarity 135 member A	0.0213127	3.3118	0.45535	0.649002	0.740315	-6.91287	57579	FAM135A	ENSG00000082269	221233_s_at
218774_at	28960	DCPS	decapping enzyme, scavenger	-0.0219669	8.09956	-0.450896	0.652207	0.742996	-6.91487	28960	DCPS	ENSG00000110063	1555973_at
208900_s_at	7150	TOP1	DNA topoisomerase I	0.10389	7.61609	0.446942	0.655058	0.745232	-6.91663	7150	TOP1	ENSG00000198900	208901_s_at
220368_s_at	55671	PPP4R3A	protein phosphatase 4 regulatory subunit 3A	0.029771	8.24473	0.437812	0.661661	0.750649	-6.92064	55671	PPP4R3A	ENSG00000100796	220368_s_at
201635_s_at	8087	FXR1	FMR1 autosomal homolog 1	0.0373747	9.14142	0.434097	0.664355	0.752828	-6.92225	8087	FXR1	ENSG00000114416	201635_s_at
205578_at	4920	ROR2	receptor tyrosine kinase like orphan receptor 2	0.0195521	4.5256	0.431421	0.666298	0.754581	-6.9234	4920	ROR2	ENSG00000169071	205578_at
225132_at	26224	FBXL3	F-box and leucine rich repeat protein 3	0.0293803	10.5685	0.430888	0.666686	0.754939	-6.92363	26224	FBXL3	ENSG00000005812	225132_at
202844_s_at	10928	RALBP1	ralA binding protein 1	-0.0483279	8.89153	-0.430706	0.666818	0.755007	-6.92371	10928	RALBP1	ENSG00000017797	202845_s_at
221325_at	56659	KCNK13	potassium two pore domain channel subfamily K member 13	-0.0149361	4.57002	-0.42537	0.670701	0.758298	-6.92598	56659	KCNK13	ENSG00000152315	221325_at
1558238_at	84629	TNRC18	trinucleotide repeat containing 18	-0.0247723	4.56359	-0.42455	0.671298	0.758769	-6.92632	84629	TNRC18	ENSG00000182095	1558238_at
1564093_at	4750	NEK1	NIMA related kinase 1	0.0215728	4.28859	0.424099	0.671627	0.759043	-6.92651	4750	NEK1	ENSG00000137601	211086_x_at
201454_s_at	9520	NPEPPS	aminopeptidase puromycin sensitive	0.0525494	9.0889	0.41362	0.679282	0.765319	-6.93087	9520	NPEPPS	ENSG00000141279	201454_s_at
220232_at	79966	SCD5	stearoyl-CoA desaturase 5	-0.0325152	7.25275	-0.412005	0.680465	0.766281	-6.93154	79966	SCD5	ENSG00000145284	220232_at
203330_s_at	6811	STX5	syntaxin 5	-0.0296782	6.49651	-0.402637	0.687341	0.771807	-6.93533	6811	STX5	ENSG00000162236	203330_s_at
210913_at	28316	CDH20	cadherin 20	-0.0130585	4.04575	-0.401902	0.687881	0.77198	-6.93562	28316	CDH20	ENSG00000101542	210913_at
1556049_at	57142	RTN4	reticulon 4	0.0620289	7.03625	0.401419	0.688237	0.772297	-6.93581	57142	RTN4	ENSG00000115310	210968_s_at
206958_s_at	65110	UPF3A	UPF3A regulator of nonsense mediated mRNA decay	0.0282427	8.72121	0.390716	0.696129	0.778445	-6.94002	65110	UPF3A	ENSG00000169062	206958_s_at
219169_s_at	51106	TFB1M	transcription factor B1, mitochondrial	0.0135441	8.09464	0.388683	0.697632	0.779627	-6.94081	51106	TFB1M	ENSG00000029639	219169_s_at
209015_s_at	10049	DNAJB6	DnaJ heat shock protein family (Hsp40) member B6	0.0254029	7.92281	0.387335	0.698629	0.780294	-6.94133	10049	DNAJB6	ENSG00000105993	208811_s_at
221704_s_at	79720	VPS37B	VPS37B subunit of ESCRT-I	-0.0165464	7.57335	-0.381758	0.702759	0.784027	-6.94346	79720	VPS37B	ENSG00000139722	221704_s_at
1558392_at	23224	SYNE2	spectrin repeat containing nuclear envelope protein 2	0.0193207	5.62034	0.373218	0.709102	0.788538	-6.94666	23224	SYNE2	ENSG00000054654	1558392_at
1554778_at	90102	PHLDB2	pleckstrin homology like domain family B member 2	-0.00568179	3.093	-0.365608	0.714771	0.792867	-6.94946	90102	PHLDB2	ENSG00000144824	1554778_at
214445_at	22936	ELL2	elongation factor for RNA polymerase II 2	-0.0117222	4.6384	-0.36339	0.716426	0.794031	-6.95026	22936	ELL2	ENSG00000118985	214446_at
1570051_at	9781	RNF144A	ring finger protein 144A	-0.00899938	3.80056	-0.363132	0.716618	0.794202	-6.95035	9781	RNF144A	ENSG00000151692	204040_at
214691_x_at	54629	MINDY2	MINDY lysine 48 deubiquitinase 2	-0.0307518	6.7657	-0.363082	0.716656	0.794202	-6.95037	54629	MINDY2	ENSG00000128923	214691_x_at
218364_at	9209	LRRFIP2	LRR binding FLII interacting protein 2	0.0159082	8.61184	0.347329	0.728451	0.803664	-6.95593	9209	LRRFIP2	ENSG00000093167	218364_at
1559748_at	57188	ADAMTSL3	ADAMTS like 3	0.0165041	6.1672	0.328123	0.742919	0.815115	-6.96237	57188	ADAMTSL3	ENSG00000156218	1559748_at
226352_at	133746	JMY	junction mediating and regulatory protein, p53 cofactor	-0.0289404	9.16549	-0.327007	0.743763	0.815746	-6.96274	133746	JMY	ENSG00000152409	226352_at
220954_s_at	29990	PILRB	paired immunoglobin like type 2 receptor beta	-0.0189315	8.11523	-0.323363	0.746519	0.817876	-6.96391	29990	PILRB	ENSG00000121716	220954_s_at
202696_at	9943	OXSR1	oxidative stress responsive kinase 1	0.0121711	8.9614	0.323203	0.74664	0.817915	-6.96396	9943	OXSR1	ENSG00000172939	202696_at
205043_at	1080	CFTR	cystic fibrosis transmembrane conductance regulator	-0.0215808	5.63984	-0.313463	0.754025	0.823482	-6.96704	1080	CFTR	ENSG00000001626	205043_at
1564344_at	374868	ATP9B	ATPase phospholipid transporting 9B (putative)	-0.0083008	4.94948	-0.31309	0.754307	0.823656	-6.96716	374868	ATP9B	ENSG00000166377	1564344_at
204524_at	5170	PDPK1	3-phosphoinositide dependent protein kinase 1	0.0358947	8.36838	0.309443	0.757079	0.825994	-6.96829	5170	PDPK1	ENSG00000140992	204524_at
1568695_s_at	26512	INTS6	integrator complex subunit 6	-0.00694824	3.73417	-0.309102	0.757338	0.826105	-6.96839	26512	INTS6	ENSG00000102786	1568695_s_at
211011_at	1310	COL19A1	collagen type XIX alpha 1 chain	0.0100589	4.78412	0.302042	0.762712	0.830153	-6.97054	1310	COL19A1	ENSG00000082293	211011_at
219090_at	57419	SLC24A3	solute carrier family 24 member 3	-0.0242042	6.16267	-0.300612	0.763802	0.831038	-6.97096	57419	SLC24A3	ENSG00000185052	219090_at
207447_s_at	25834	MGAT4C	MGAT4 family member C	0.00512382	3.23815	0.293395	0.769309	0.83547	-6.97309	25834	MGAT4C	ENSG00000182050	207447_s_at
1558000_at	84159	ARID5B	AT-rich interaction domain 5B	-0.0103871	4.70401	-0.291055	0.771097	0.836787	-6.97377	84159	ARID5B	ENSG00000150347	1558001_s_at
212194_s_at	9777	TM9SF4	transmembrane 9 superfamily member 4	-0.0173029	7.44116	-0.287204	0.774043	0.839177	-6.97488	9777	TM9SF4	ENSG00000101337	212194_s_at
203704_s_at	6239	RREB1	ras responsive element binding protein 1	-0.010587	9.59188	-0.277217	0.781697	0.845549	-6.97768	6239	RREB1	ENSG00000124782	203704_s_at
202280_at	2580	GAK	cyclin G associated kinase	0.0118501	4.23146	0.277168	0.781735	0.845549	-6.97769	2580	GAK	ENSG00000178950	202281_at
218968_s_at	55734	ZFP64	ZFP64 zinc finger protein	-0.00775742	8.31834	-0.275325	0.78315	0.84673	-6.9782	55734	ZFP64	ENSG00000020256	218968_s_at
219353_at	374354	NHLRC2	NHL repeat containing 2	0.0235462	7.83582	0.272403	0.785394	0.848239	-6.97899	374354	NHLRC2	ENSG00000196865	219353_at
1561042_at	27161	AGO2	argonaute RISC catalytic component 2	-0.00855063	3.71291	-0.259973	0.794963	0.855182	-6.98228	27161	AGO2	ENSG00000123908	1561042_at
1559342_a_at	6638	SNRPN	small nuclear ribonucleoprotein polypeptide N	0.00550958	3.50745	0.252039	0.801087	0.859654	-6.9843	6638	SNRPN	ENSG00000128739	201522_x_at
219084_at	64324	NSD1	nuclear receptor binding SET domain protein 1	-0.00692734	6.81783	-0.242257	0.808654	0.865118	-6.9867	64324	NSD1	ENSG00000165671	219084_at
200603_at	5573	PRKAR1A	protein kinase cAMP-dependent type I regulatory subunit alpha	0.0128604	12.0946	0.238423	0.811624	0.867323	-6.98761	5573	PRKAR1A	ENSG00000108946	200605_s_at
203636_at	4281	MID1	midline 1	-0.0146536	8.30619	-0.236875	0.812825	0.86812	-6.98798	4281	MID1	ENSG00000101871	203637_s_at
207543_s_at	5033	P4HA1	prolyl 4-hydroxylase subunit alpha 1	-0.0134918	9.35625	-0.230687	0.817627	0.871522	-6.98942	5033	P4HA1	ENSG00000122884	207543_s_at
242522_at	100129654	TCF24	transcription factor 24	-0.00556456	3.11476	-0.2298	0.818316	0.871958	-6.98962	100129654	TCF24	ENSG00000261787	242522_at
212104_s_at	23543	RBFOX2	RNA binding fox-1 homolog 2	-0.0198071	8.72329	-0.229495	0.818553	0.872105	-6.98969	23543	RBFOX2	ENSG00000100320	212104_s_at
1554511_at	23286	WWC1	WW and C2 domain containing 1	-0.0111778	4.95701	-0.225346	0.821777	0.874519	-6.99063	23286	WWC1	ENSG00000113645	1554511_at
201072_s_at	6599	SMARCC1	SWI/SNF related, matrix associated, actin dependent regulator of chromatin subfamily c member 1	-0.0421191	7.78177	-0.224891	0.822131	0.874719	-6.99073	6599	SMARCC1	ENSG00000173473	201073_s_at
205672_at	7507	XPA	XPA, DNA damage recognition and repair factor	-0.0104276	8.56695	-0.222909	0.823673	0.875781	-6.99117	7507	XPA	ENSG00000136936	205672_at
1552656_s_at	127933	UHMK1	U2AF homology motif kinase 1	0.0120703	5.70626	0.209863	0.833837	0.88274	-6.99397	127933	UHMK1	ENSG00000152332	1552656_s_at
204368_at	6578	SLCO2A1	solute carrier organic anion transporter family member 2A1	0.0136327	9.25424	0.203214	0.839028	0.886759	-6.99534	6578	SLCO2A1	ENSG00000174640	204368_at
208605_s_at	4914	NTRK1	neurotrophic receptor tyrosine kinase 1	-0.0122479	4.42445	-0.202761	0.839382	0.886999	-6.99543	4914	NTRK1	ENSG00000198400	208605_s_at
203123_s_at	4891	SLC11A2	solute carrier family 11 member 2	0.00851581	8.33271	0.199195	0.84217	0.889101	-6.99614	4891	SLC11A2	ENSG00000110911	203125_x_at
1558678_s_at	378938	MALAT1	metastasis associated lung adenocarcinoma transcript 1	0.0382385	11.878	0.195977	0.844686	0.890674	-6.99677	378938	MALAT1	ENSG00000251562	1558678_s_at
202955_s_at	10565	ARFGEF1	ADP ribosylation factor guanine nucleotide exchange factor 1	-0.0107386	8.41668	-0.192601	0.847328	0.892731	-6.99743	10565	ARFGEF1	ENSG00000066777	202956_at
212994_at	57187	THOC2	THO complex 2	0.0246619	7.6973	0.184805	0.853437	0.896791	-6.99889	57187	THOC2	ENSG00000125676	212994_at
207989_at	4988	OPRM1	opioid receptor mu 1	-0.00438599	3.50103	-0.166654	0.867692	0.906908	-7.00206	4988	OPRM1	ENSG00000112038	207989_at
218706_s_at	65983	GRAMD2B	GRAM domain containing 2B	-0.00905893	9.13922	-0.161837	0.871482	0.909702	-7.00284	65983	GRAMD2B	ENSG00000155324	218706_s_at
1553693_s_at	84869	CBR4	carbonyl reductase 4	0.0115908	8.05573	0.154197	0.8775	0.914244	-7.00404	84869	CBR4	ENSG00000145439	1553693_s_at
218517_at	79960	JADE1	jade family PHD finger 1	0.0102664	9.36182	0.150963	0.880049	0.91599	-7.00453	79960	JADE1	ENSG00000077684	218517_at
225629_s_at	57659	ZBTB4	zinc finger and BTB domain containing 4	-0.00621925	9.26448	-0.149898	0.880889	0.916682	-7.00469	57659	ZBTB4	ENSG00000174282	225629_s_at
219572_at	93664	CADPS2	calcium dependent secretion activator 2	-0.00836274	9.15	-0.147583	0.882715	0.917854	-7.00503	93664	CADPS2	ENSG00000081803	219572_at
230644_at	145581	LRFN5	leucine rich repeat and fibronectin type III domain containing 5	-0.00631628	4.67967	-0.14568	0.884217	0.918914	-7.00531	145581	LRFN5	ENSG00000165379	230644_at
1560136_at	390790	ARL5C	ADP ribosylation factor like GTPase 5C	0.00408883	5.94241	0.144997	0.884756	0.919111	-7.00541	390790	ARL5C	ENSG00000141748	1560136_at
216226_at	6875	TAF4B	TATA-box binding protein associated factor 4b	0.00700566	5.64887	0.139812	0.88885	0.921902	-7.00614	6875	TAF4B	ENSG00000141384	216226_at
1563559_at	342184	FMN1	formin 1	-0.00391548	3.87389	-0.138614	0.889796	0.922656	-7.00631	342184	FMN1	ENSG00000248905	1563559_at
223800_s_at	96626	LIMS3	LIM zinc finger domain containing 3	0.0115362	5.6843	0.137966	0.890308	0.923004	-7.0064	96626	LIMS3	ENSG00000256977	212687_at
226975_at	55599	RNPC3	RNA binding region (RNP1, RRM) containing 3	-0.0135807	8.27068	-0.134284	0.893218	0.925243	-7.0069	55599	RNPC3	ENSG00000185946	226975_at
221484_at	9334	B4GALT5	beta-1,4-galactosyltransferase 5	0.00760312	9.00224	0.122998	0.902145	0.931821	-7.00834	9334	B4GALT5	ENSG00000158470	221484_at
1570523_s_at	83734	ATG10	autophagy related 10	0.0063655	5.92404	0.117561	0.90645	0.934703	-7.00899	83734	ATG10	ENSG00000152348	1570523_s_at
213103_at	90627	STARD13	StAR related lipid transfer domain containing 13	-0.00533475	7.79369	-0.108702	0.913471	0.939901	-7.00998	90627	STARD13	ENSG00000133121	213103_at
201633_s_at	80777	CYB5B	cytochrome b5 type B	-0.00409362	8.35564	-0.107634	0.914318	0.940396	-7.0101	80777	CYB5B	ENSG00000103018	201633_s_at
1569472_s_at	7267	TTC3	tetratricopeptide repeat domain 3	-0.0143715	4.90676	-0.107594	0.914349	0.940396	-7.0101	7267	TTC3	ENSG00000182670	1569472_s_at
226261_at	223082	ZNRF2	zinc and ring finger 2	-0.00606169	7.56118	-0.0928332	0.926063	0.948863	-7.01157	223082	ZNRF2	ENSG00000180233	226261_at
203531_at	8065	CUL5	cullin 5	0.00810666	10.068	0.0894242	0.928771	0.950801	-7.01188	8065	CUL5	ENSG00000166266	203533_s_at
1555970_at	23219	FBXO28	F-box protein 28	0.00317043	6.51232	0.0777153	0.938077	0.957851	-7.01285	23219	FBXO28	ENSG00000143756	1555971_s_at
1552314_a_at	2140	EYA3	EYA transcriptional coactivator and phosphatase 3	-0.00218841	4.60313	-0.0762485	0.939244	0.958575	-7.01297	2140	EYA3	ENSG00000158161	1552314_a_at
207080_s_at	5697	PYY	peptide YY	0.0026019	4.00326	0.0732985	0.94159	0.959989	-7.01318	5697	PYY	ENSG00000131096	207080_s_at
1562753_at	81849	ST6GALNAC5	ST6 N-acetylgalactosaminide alpha-2,6-sialyltransferase 5	0.00186944	4.97855	0.0695878	0.944542	0.961877	-7.01345	81849	ST6GALNAC5	ENSG00000117069	220979_s_at
205959_at	4322	MMP13	matrix metallopeptidase 13	-0.00272453	4.89144	-0.0671693	0.946467	0.963182	-7.01361	4322	MMP13	ENSG00000137745	205959_at
212640_at	201562	HACD2	3-hydroxyacyl-CoA dehydratase 2	-0.00272841	9.5096	-0.0560888	0.955287	0.969571	-7.01429	201562	HACD2	ENSG00000206527	212640_at
207596_at	353189	SLCO4C1	solute carrier organic anion transporter family member 4C1	-0.00321801	5.18589	-0.0520044	0.95854	0.97165	-7.01451	353189	SLCO4C1	ENSG00000173930	222071_s_at
1553411_s_at	27164	SALL3	spalt like transcription factor 3	-0.00207535	5.28285	-0.050715	0.959567	0.972315	-7.01458	27164	SALL3	ENSG00000277015	1553411_s_at
1554121_at	51144	HSD17B12	hydroxysteroid 17-beta dehydrogenase 12	-0.00105209	3.88679	-0.0385385	0.96927	0.978648	-7.01512	51144	HSD17B12	ENSG00000149084	1554122_a_at
218859_s_at	51575	ESF1	ESF1 nucleolar pre-rRNA processing protein homolog	-0.00598898	7.37609	-0.0341698	0.972752	0.980798	-7.01527	51575	ESF1	ENSG00000089048	218859_s_at
1562287_at	54212	SNTG1	syntrophin gamma 1	-0.000545644	3.00473	-0.032231	0.974297	0.982258	-7.01534	54212	SNTG1	ENSG00000147481	220405_at
225154_at	94056	SYAP1	synapse associated protein 1	0.00117481	9.35261	0.0300159	0.976063	0.983607	-7.01541	94056	SYAP1	ENSG00000169895	225154_at
205865_at	1820	ARID3A	AT-rich interaction domain 3A	0.00105354	6.59724	0.0271525	0.978346	0.985251	-7.01549	1820	ARID3A	ENSG00000116017	205865_at
234103_at	343450	KCNT2	potassium sodium-activated channel subfamily T member 2	0.00273987	4.741	0.0253429	0.979789	0.985994	-7.01553	343450	KCNT2	ENSG00000162687	244455_at
1562425_at	8428	STK24	serine/threonine kinase 24	-0.0010444	5.62134	-0.0222193	0.982279	0.987553	-7.01561	8428	STK24	ENSG00000102572	1562425_at
209216_at	11152	WDR45	WD repeat domain 45	-0.000543166	9.55195	-0.0139742	0.988855	0.992118	-7.01576	11152	WDR45	ENSG00000196998	209216_at
204406_at	2321	FLT1	fms related tyrosine kinase 1	-0.000376046	5.07108	-0.0125401	0.989998	0.992981	-7.01578	2321	FLT1	ENSG00000102755	210287_s_at
201251_at	5315	PKM	pyruvate kinase M1/2	0.000405128	9.36582	0.00233741	0.998136	0.998898	-7.01585	5315	PKM	ENSG00000067225	201251_at
207790_at	55227	LRRC1	leucine rich repeat containing 1	-6.95686e-05	5.67129	-0.00166083	0.998675	0.999104	-7.01585	55227	LRRC1	ENSG00000137269	207790_at

## Sheet: Fig 1F
group	score_fascin	score_vimentin	score_hsp47	score_EndMT
AMR	2	1	1	2
AMR	2	3	3	3
AMR	0	2	1	2
AMR	3	NA	NA	3
AMR	2	2	1	2
AMR	2	3	2	3
AMR	3	4	3	4
AMR	4	2	3	4
AMR	2	3	3	3
AMR	2	2	2	2
AMR	3	4	2	4
AMR	2	2	1	2
NR	NA	0	1	1
NR	0	0	0	0
NR	0	0	0	0
NR	0	0	0	0
NR	0	0	0	0
NR	0	0	0	0
NR	0	0	0	0
NR	0	0	0	0
NR	0	0	0	0
TCMR	0	0	0	0
TCMR	2	1	1	2
TCMR	0	0	0	0
TCMR	0	0	0	0
TCMR	1	1	1	1
TCMR	1	1	1	1
TCMR	1	1	1	1
TCMR	0	1	1	1
TCMR	2	2	3	3
TCMR	3	1	1	3
TCMR	0	0	NA	0
TCMR	0	0	0	0
TCMR	1	0	0	1
TCMR	3	3	2	3
TCMR	1	0	1	1
TCMR	0	0	0	0
TCMR	2	2	NA	2
TCMR	2	2	2	2
TCMR	2	3	3	3
TCMR	1	1	1	1
TCMR	0	0	0	1
TCMR	3	3	3	3

## Sheet: Fig 2B
case_Id	ROI	slice_number_z	HLA_positive_ratio
Id1	tub	3	0.3235
Id1	tub	4	0.5467
Id1	tub	5	0.7944
Id1	tub	6	0.9706
Id1	tub	7	1
Id1	tub	9	1
Id1	tub	8	0.9639
Id1	tub	3	0.9583
Id1	tub	4	1
Id1	tub	5	0.9107
Id1	tub	6	0.878
Id1	tub	7	0.9615
Id1	tub	8	1
Id1	tub	9	1
Id1	glom	3	0.9976
Id1	glom	4	1
Id1	glom	5	0.9977
Id1	glom	6	0.9993
Id1	glom	7	0.9937
Id1	glom	8	0.9897
Id1	glom	9	0.9644
Id1	glom	3	0.9942
Id1	glom	4	0.9975
Id1	glom	5	0.9989
Id1	glom	6	0.998
Id1	glom	7	0.9925
Id1	glom	8	0.9945
Id1	glom	9	0.9908
Id1	ptc	3	0.836
Id1	ptc	4	0.792
Id1	ptc	5	0.8274
Id1	ptc	6	0.8092
Id1	ptc	7	0.7765
Id1	ptc	8	0.7794
Id1	glom	3	0.9933
Id1	glom	4	0.9956
Id1	glom	5	0.9947
Id1	glom	6	0.9987
Id1	glom	7	1
Id1	glom	8	0.9992
Id1	glom	9	0.9776
Id2	tub	3	0.7273
Id2	tub	6	1
Id2	tub	5	0.5251
Id2	tub	4	0.4311
Id2	tub	9	1
Id2	tub	8	0.8031
Id2	tub	7	0.5959
Id2	tub	6	0.5874
Id2	tub	4	0.5447
Id2	tub	4	0.8158
Id2	tub	9	1
Id2	tub	8	0.9313
Id2	tub	7	0.9236
Id2	tub	6	0.884
Id2	tub	5	0.8824
Id2	tub	3	0.8441
Id2	tub	4	0.7508
Id2	tub	9	1
Id2	tub	8	1
Id2	tub	5	1
Id2	tub	3	1
Id2	tub	7	0.9929
Id2	tub	6	0.8814
Id2	tub	4	0.7727
Id2	tub	9	1
Id2	tub	3	1
Id2	tub	4	1
Id2	tub	8	1
Id2	tub	5	0.944
Id2	tub	6	0.77
Id2	tub	7	0.6955
Id2	tub	9	0.8623
Id2	tub	3	0.6739
Id2	tub	4	0.7898
Id2	tub	8	0.6913
Id2	tub	5	0.7067
Id2	tub	7	0.6222
Id2	ptc	4	0.9292
Id2	ptc	5	0.9319
Id2	ptc	6	0.8357
Id2	ptc	7	0.9821
Id2	ptc	8	0.9608
Id2	ptc	9	0.9281
Id2	ptc	3	0.8905
Id2	ptc	4	0.9801
Id2	ptc	5	0.9551
Id2	ptc	6	0.9845
Id2	ptc	7	0.9729
Id2	ptc	3	1
Id2	ptc	4	0.9998
Id2	ptc	5	0.9996
Id2	ptc	6	0.9995
Id2	ptc	7	0.9993
Id2	ptc	8	0.9987
Id2	ptc	9	0.9973
Id2	ptc	3	0.9829
Id2	ptc	4	0.9763
Id2	ptc	5	0.982
Id2	ptc	6	0.9687
Id2	ptc	7	0.9898
Id2	ptc	8	0.996
Id2	ptc	9	0.9962
Id2	ptc	3	0.9914
Id2	ptc	4	0.9915
Id2	ptc	5	0.9941
Id2	ptc	6	0.9844
Id2	ptc	7	0.9879
Id2	ptc	8	0.9881
Id2	ptc	9	0.9871
Id2	ptc	3	0.9944
Id2	ptc	4	0.9969
Id2	ptc	5	0.9976
Id2	ptc	6	0.999
Id2	ptc	7	1
Id2	ptc	8	0.9993
Id2	ptc	9	0.9975
Id3	glom	3	0.8286
Id3	glom	4	0.8176
Id3	glom	5	0.8345
Id3	glom	6	0.8393
Id3	glom	7	0.8943
Id3	glom	8	0.8593
Id3	glom	9	0.7565
Id3	ptc	3	0.8314
Id3	ptc	4	0.8515
Id3	ptc	5	0.8462
Id3	ptc	6	0.8542
Id3	ptc	7	0.8509
Id3	ptc	8	0.8224
Id3	ptc	9	0.8491
Id3	glom	4	0.8852
Id3	glom	5	0.9611
Id3	glom	6	0.98
Id3	glom	7	0.9899
Id3	glom	8	0.9995
Id3	glom	9	1
Id3	glom	10	0.9739
Id3	glom	3	1
Id3	glom	4	0.9981
Id3	glom	5	0.9996
Id3	glom	6	0.9995
Id3	glom	7	0.9988
Id3	glom	8	0.9968
Id3	glom	9	0.9974
Id3	glom	10	0.9981
Id3	ptc	6	0.7846
Id3	ptc	7	0.8576
Id3	ptc	8	0.8974
Id3	ptc	9	0.9079
Id3	ptc	10	0.8631
Id4	tub	3	0.9917
Id4	tub	4	0.9927
Id4	tub	5	0.9892
Id4	tub	10	0.9904
Id4	tub	8	0.9881
Id4	tub	6	0.9786
Id4	tub	7	0.9549
Id4	tub	9	0.9258
Id4	tub	3	1
Id4	tub	4	1
Id4	tub	5	0.9997
Id4	tub	6	0.9979
Id4	tub	7	0.9915
Id4	tub	8	0.9872
Id4	tub	9	0.9826
Id4	tub	10	0.9811
Id4	tub	3	0.8797
Id4	tub	4	0.8908
Id4	tub	5	0.8989
Id4	tub	6	0.8996
Id4	tub	7	0.9425
Id4	tub	8	0.9436
Id4	tub	10	0.9329
Id4	tub	9	0.9213
Id4	glom	3	1
Id4	glom	4	0.9989
Id4	glom	5	0.998
Id4	glom	6	0.9991
Id4	glom	7	0.9962
Id4	glom	8	0.9984
Id4	glom	9	0.9974
Id4	glom	10	0.9953
Id4	glom	3	1
Id4	glom	4	1
Id4	glom	5	1
Id4	glom	6	1
Id4	glom	7	1
Id4	glom	8	1
Id4	glom	9	0.9992
Id4	glom	10	0.9987
Id4	ptc	3	1
Id4	ptc	4	0.9959
Id4	ptc	5	0.9971
Id4	ptc	6	0.9979
Id4	ptc	7	0.9987
Id4	ptc	8	0.9991
Id4	ptc	9	0.9987
Id4	ptc	10	0.9976
Id4	glom	3	1
Id4	glom	4	1
Id4	glom	5	0.9995
Id4	glom	6	1
Id4	glom	7	1
Id4	glom	8	1
Id4	glom	9	0.9997
Id4	glom	10	0.9988
Id4	ptc	3	1
Id4	ptc	4	1
Id4	ptc	5	1
Id4	ptc	6	1
Id4	ptc	7	1
Id4	ptc	8	1
Id4	ptc	9	0.9999
Id4	ptc	10	1

## Sheet: Fig 2F
target_cells	effectors	live_cell_area_start	live_cell_area_end	norm_live_cell_area_end	experiment
ciGENC	NS	40.495	32.12	0.793184	1
ciGENC	allo	38.959	21.468	0.551041	1
HK2	NS	34.06	31.744	0.932002	1
HK2	allo	34.845	23.557	0.676051	1
ciGENC	NS	33.682	29.718	0.882311	1
ciGENC	allo	30.498	14.15	0.463965	1
HK2	NS	36.467	25.411	0.696822	1
HK2	allo	34.797	16.096	0.462569	1
ciGENC	NS	32.526	27.627	0.849382	2
ciGENC	allo	29.643	13.95	0.4706	2
HK2	NS	35.818	29.25	0.816629	2
HK2	allo	35.574	19.6	0.550964	2
ciGENC	NS	66.223	58.057	0.876689	2
ciGENC	allo	64.59	27.129	0.420019	2
HK2	NS	63.167	57.4	0.908702	2
HK2	allo	63.79	27.078	0.424487	2

## Sheet: Fig 2G - left
	Impedance (normalized over non specific effectors conditions)
	ciGENC	ciGENC	ciGENC	ciGENC	ciGENC	ciGENC	HK-2	HK-2	HK-2	HK-2	HK-2	HK-2	C1P1	C1P1	C1P1	C1P1	C1P1	C1P1	target_cells
	9 | 1	9 | 1	3 | 1	3 | 1	1 | 1	1 | 1	9 | 1	9 | 1	3 | 1	3 | 1	1 | 1	1 | 1	9 | 1	9 | 1	3 | 1	3 | 1	1 | 1	1 | 1	effector_target_ratio
Coculture time (hours)	exp1	exp2	exp1	exp2	exp1	exp2	exp1	exp2	exp1	exp2	exp1	exp2	exp1	exp2	exp1	exp2	exp1	exp2	experiment
0	0	0	0	0	0	0	0	0	0	0	0	0	0	0	0	0	0	0
0.0833333	-0.0425223	-0.0335256	-0.0221191	-0.0287764	0.00163266	-0.0019218	-0.0889694	-0.104387	-0.0895157	-0.0569951	-0.0196749	-0.0279594	0.0101	0.0495	0.0298	0.0404	0.0235	0.0179
0.166667	-0.0934436	-0.069727	-0.0468459	-0.0639094	-0.0060839	-0.009042	-0.157806	-0.168196	-0.133028	-0.0961004	-0.0362714	-0.0513621	-0.0548	-0.0138	-0.0177	0.0018	-0.0207	-0.0334
0.25	-0.141972	-0.115651	-0.0717214	-0.0951103	-0.0174795	-0.0161563	-0.231012	-0.243508	-0.176235	-0.155188	-0.0594855	-0.0761271	-0.0488	-0.0207	-0.0224	-0.0071	-0.0207	-0.0406
0.333333	-0.200467	-0.158765	-0.108159	-0.139813	-0.0259025	-0.0274973	-0.296994	-0.29929	-0.222524	-0.205658	-0.0842889	-0.118389	-0.0392	-0.0217	-0.0233	-0.0138	-0.0198	-0.0456
0.416667	-0.248845	-0.203825	-0.131537	-0.171181	-0.0330793	-0.0391313	-0.361232	-0.348766	-0.268596	-0.24523	-0.113249	-0.159748	-0.0348	-0.0231	-0.0211	-0.0121	-0.0189	-0.0428
0.5	-0.312828	-0.240466	-0.169566	-0.20215	-0.0453086	-0.0533153	-0.414657	-0.395884	-0.307831	-0.290575	-0.134634	-0.17269	-0.0227	-0.0144	-0.0197	-0.0105	-0.0115	-0.0417
0.583333	-0.367907	-0.281276	-0.204461	-0.23132	-0.0541653	-0.0715085	-0.455629	-0.430654	-0.336054	-0.312725	-0.1634	-0.200725	-0.0126	-0.0131	-0.0121	-0.0101	-0.0103	-0.0404
0.666667	-0.409184	-0.322705	-0.232921	-0.270383	-0.0684509	-0.0843034	-0.49416	-0.467822	-0.364308	-0.353059	-0.170567	-0.213954	-0.015	-0.0129	-0.0138	-0.0104	-0.0149	-0.0365
0.75	-0.451262	-0.370754	-0.248685	-0.302805	-0.0807342	-0.102523	-0.524583	-0.500328	-0.383797	-0.368493	-0.17908	-0.230034	-0.019	-0.0106	-0.0062	-0.0108	-0.0176	-0.0336
0.833333	-0.489135	-0.419589	-0.273282	-0.329213	-0.0904261	-0.117035	-0.547567	-0.522532	-0.403467	-0.390667	-0.192659	-0.248696	-0.0208	-0.0146	-0.0062	-0.0102	-0.0158	-0.0309
0.916667	-0.519378	-0.454829	-0.286714	-0.349055	-0.109025	-0.135488	-0.563247	-0.541767	-0.427024	-0.431765	-0.209709	-0.25806	-0.0255	-0.0137	-0.0049	-0.0143	-0.0122	-0.0253
1	-0.542896	-0.490053	-0.306153	-0.366063	-0.117443	-0.150851	-0.577824	-0.559095	-0.457298	-0.434282	-0.227906	-0.279352	-0.0447	-0.0208	-0.0069	-0.0164	-0.0186	-0.0253
1.08333	-0.57409	-0.526033	-0.322767	-0.379051	-0.121892	-0.168993	-0.598988	-0.577952	-0.470339	-0.451254	-0.241424	-0.294861	-0.0478	-0.0219	-0.0072	-0.0174	-0.0144	-0.0219
1.16667	-0.595793	-0.554377	-0.339356	-0.406068	-0.130887	-0.184712	-0.628266	-0.609057	-0.47142	-0.469169	-0.246514	-0.294567	-0.061	-0.0251	-0.0125	-0.0216	-0.0179	-0.0239
1.25	-0.616305	-0.586914	-0.36375	-0.427899	-0.141416	-0.201948	-0.632004	-0.617048	-0.495881	-0.488589	-0.253239	-0.320299	-0.0609	-0.0265	-0.0179	-0.0322	-0.015	-0.0231
1.33333	-0.634419	-0.608873	-0.380754	-0.444039	-0.157538	-0.206017	-0.651473	-0.633589	-0.509072	-0.504615	-0.263605	-0.327745	-0.066	-0.0317	-0.0223	-0.0347	-0.0125	-0.0238
1.41667	-0.660327	-0.631787	-0.397879	-0.464299	-0.162055	-0.222452	-0.682492	-0.65493	-0.524447	-0.524932	-0.27269	-0.3275	-0.0708	-0.033	-0.0264	-0.0421	-0.0154	-0.0279
1.5	-0.680072	-0.65069	-0.413212	-0.482119	-0.170257	-0.22895	-0.691292	-0.664123	-0.530577	-0.534567	-0.280916	-0.329825	-0.0675	-0.0374	-0.0255	-0.0446	-0.024	-0.0316
1.58333	-0.694346	-0.671573	-0.431338	-0.492437	-0.178773	-0.239299	-0.705844	-0.678002	-0.529873	-0.541623	-0.300615	-0.342575	-0.0808	-0.0453	-0.0329	-0.0516	-0.0267	-0.033
1.66667	-0.708527	-0.689733	-0.444023	-0.510078	-0.189712	-0.252073	-0.726648	-0.691929	-0.539853	-0.547081	-0.308055	-0.348333	-0.0809	-0.0433	-0.0397	-0.0605	-0.0288	-0.0355
1.75	-0.722485	-0.702162	-0.464113	-0.522131	-0.198461	-0.260607	-0.733285	-0.705192	-0.545936	-0.557904	-0.309125	-0.355422	-0.091	-0.0511	-0.0419	-0.062	-0.0317	-0.0387
1.83333	-0.742287	-0.72446	-0.47769	-0.527783	-0.209381	-0.266949	-0.747648	-0.7184	-0.56408	-0.56982	-0.323725	-0.369357	-0.0982	-0.0553	-0.0397	-0.0587	-0.0323	-0.0405
1.91667	-0.760324	-0.740644	-0.491256	-0.545464	-0.220759	-0.279411	-0.767073	-0.732277	-0.57455	-0.586095	-0.330489	-0.37028	-0.1071	-0.0524	-0.0481	-0.0644	-0.0308	-0.044
2	-0.770894	-0.756292	-0.501372	-0.557417	-0.224984	-0.287664	-0.776077	-0.737107	-0.589611	-0.59528	-0.338798	-0.394163	-0.1059	-0.0476	-0.055	-0.0702	-0.035	-0.0458
2.08333	-0.77962	-0.766344	-0.513985	-0.566393	-0.237616	-0.302758	-0.78348	-0.748357	-0.596153	-0.607899	-0.344564	-0.390268	-0.1077	-0.0526	-0.0532	-0.0701	-0.0428	-0.0467
2.16667	-0.805951	-0.786472	-0.525786	-0.578685	-0.246517	-0.308351	-0.791088	-0.758457	-0.611314	-0.617363	-0.347142	-0.39578	-0.1109	-0.0586	-0.0614	-0.0772	-0.0442	-0.0501
2.25	-0.81936	-0.803461	-0.538101	-0.587951	-0.251161	-0.318736	-0.800265	-0.768463	-0.615731	-0.625935	-0.365216	-0.409482	-0.1203	-0.0649	-0.0699	-0.082	-0.0419	-0.0459
2.33333	-0.833781	-0.865399	-0.550351	-0.604444	-0.261305	-0.327232	-0.808224	-0.777599	-0.623921	-0.627365	-0.37536	-0.419255	-0.119	-0.0692	-0.0719	-0.0833	-0.0434	-0.0438
2.41667	-0.838981	-0.882702	-0.558976	-0.608016	-0.262138	-0.327977	-0.814952	-0.788585	-0.650015	-0.648363	-0.37913	-0.421755	-0.1269	-0.0723	-0.0722	-0.0856	-0.0351	-0.0424
2.5	-0.850468	-0.892834	-0.566455	-0.615495	-0.272508	-0.341177	-0.82284	-0.796829	-0.659275	-0.658996	-0.382765	-0.426862	-0.1227	-0.0779	-0.0785	-0.0845	-0.0405	-0.0418
2.58333	-0.868539	-0.895999	-0.56449	-0.629252	-0.273947	-0.352514	-0.830557	-0.801855	-0.651314	-0.653706	-0.390859	-0.434566	-0.1268	-0.0802	-0.082	-0.0927	-0.0389	-0.0393
2.66667	-0.877171	-0.898287	-0.570191	-0.639767	-0.283448	-0.356959	-0.839316	-0.815567	-0.664782	-0.667187	-0.390241	-0.442312	-0.1308	-0.0827	-0.0834	-0.0964	-0.037	-0.0371
2.75	-0.888912	-0.912294	-0.582	-0.655073	-0.293721	-0.356518	-0.850412	-0.820998	-0.660422	-0.674889	-0.405576	-0.44666	-0.1257	-0.0846	-0.0787	-0.096	-0.0455	-0.0411
2.83333	-0.903053	-0.919488	-0.592526	-0.665873	-0.299213	-0.366371	-0.856582	-0.833766	-0.677562	-0.685664	-0.408931	-0.457634	-0.1248	-0.0902	-0.0842	-0.0994	-0.0447	-0.0414
2.91667	-0.916613	-0.928216	-0.602119	-0.673066	-0.305255	-0.371933	-0.865563	-0.8347	-0.670028	-0.691374	-0.421183	-0.468854	-0.1295	-0.0894	-0.0813	-0.101	-0.0437	-0.0457
3	-0.934842	-0.94254	-0.613022	-0.691567	-0.315538	-0.38252	-0.878541	-0.842498	-0.675543	-0.691957	-0.428299	-0.47517	-0.1284	-0.0938	-0.0876	-0.1033	-0.0425	-0.0408
3.08333	-0.942696	-0.949133	-0.62319	-0.699185	-0.33002	-0.3831	-0.882532	-0.847397	-0.675752	-0.694053	-0.429005	-0.485576	-0.1299	-0.104	-0.0972	-0.1096	-0.0468	-0.0456
3.16667	-0.951095	-0.951934	-0.627556	-0.706892	-0.340106	-0.395079	-0.89273	-0.862511	-0.691484	-0.705606	-0.427004	-0.490547	-0.1314	-0.1107	-0.1025	-0.1127	-0.042	-0.0517
3.25	-0.969337	-0.96568	-0.637969	-0.720619	-0.346587	-0.407073	-0.903706	-0.86589	-0.68821	-0.706683	-0.434064	-0.492769	-0.1256	-0.1107	-0.1015	-0.1083	-0.0394	-0.0522
3.33333	-0.983091	-0.975078	-0.647838	-0.737157	-0.355427	-0.425989	-0.908862	-0.874579	-0.699099	-0.70871	-0.435224	-0.506063	-0.1343	-0.1122	-0.1102	-0.1135	-0.0345	-0.0455
3.41667	-0.992252	-0.986507	-0.659725	-0.750759	-0.368432	-0.437811	-0.912251	-0.878155	-0.718855	-0.72347	-0.444735	-0.509865	-0.134	-0.1197	-0.113	-0.1157	-0.0398	-0.049
3.5	-1.00759	-0.998355	-0.673203	-0.763999	-0.377603	-0.44817	-0.92207	-0.879161	-0.708046	-0.724972	-0.443809	-0.505069	-0.1328	-0.1333	-0.1225	-0.1188	-0.0428	-0.0528
3.58333	-1.02811	-1.01602	-0.679287	-0.773708	-0.380342	-0.458847	-0.923852	-0.886256	-0.725838	-0.733635	-0.460126	-0.516274	-0.1316	-0.1492	-0.122	-0.1219	-0.0454	-0.0546
3.66667	-1.04063	-1.02685	-0.691961	-0.783955	-0.384553	-0.465061	-0.935018	-0.89129	-0.727754	-0.740064	-0.458966	-0.515107	-0.1341	-0.1657	-0.1229	-0.1235	-0.0444	-0.0513
3.75	-1.05585	-1.04215	-0.710751	-0.794035	-0.393385	-0.466479	-0.938439	-0.89782	-0.735095	-0.741137	-0.460058	-0.518887	-0.1382	-0.182	-0.1319	-0.1264	-0.046	-0.0545
3.83333	-1.0582	-1.0464	-0.712415	-0.801721	-0.393776	-0.477934	-0.941273	-0.895179	-0.7374	-0.741382	-0.471397	-0.5302	-0.1301	-0.1881	-0.1386	-0.1289	-0.043	-0.0531
3.91667	-1.0661	-1.06127	-0.72327	-0.816201	-0.400048	-0.489434	-0.950625	-0.902297	-0.735258	-0.744632	-0.475277	-0.52904	-0.1396	-0.2027	-0.1315	-0.125	-0.0408	-0.0509
4	-1.07375	-1.06681	-0.739834	-0.833101	-0.405636	-0.492844	-0.954468	-0.904057	-0.748663	-0.754473	-0.479854	-0.539808	-0.1307	-0.2089	-0.1464	-0.1283	-0.0438	-0.0488
4.08333	-1.08656	-1.07504	-0.74835	-0.839214	-0.413286	-0.506144	-0.961607	-0.913015	-0.757934	-0.761252	-0.480988	-0.546184	-0.1323	-0.2154	-0.1386	-0.1291	-0.042	-0.0507
4.16667	-1.09146	-1.07985	-0.758321	-0.847807	-0.414834	-0.511651	-0.963435	-0.911356	-0.760786	-0.767588	-0.487704	-0.556597	-0.1267	-0.2196	-0.1455	-0.134	-0.0431	-0.0504
4.25	-1.10517	-1.09364	-0.761925	-0.854122	-0.409874	-0.51983	-0.970689	-0.915521	-0.756007	-0.766463	-0.498616	-0.557879	-0.1317	-0.2293	-0.1458	-0.1334	-0.0381	-0.0517
4.33333	-1.11281	-1.10442	-0.77402	-0.862359	-0.418824	-0.529516	-0.977246	-0.921678	-0.769464	-0.775349	-0.492395	-0.558659	-0.1293	-0.2333	-0.1454	-0.1297	-0.0379	-0.0544
4.41667	-1.11128	-1.10187	-0.780595	-0.875686	-0.422454	-0.539882	-0.986341	-0.924726	-0.775596	-0.77739	-0.495864	-0.569077	-0.1178	-0.2337	-0.1514	-0.1357	-0.0446	-0.0515
4.5	-1.11748	-1.10588	-0.79652	-0.877808	-0.425735	-0.555818	-0.987404	-0.928615	-0.78662	-0.785006	-0.495858	-0.57256	-0.1122	-0.2319	-0.1543	-0.1366	-0.0455	-0.0466
4.58333	-1.1209	-1.10943	-0.806744	-0.883146	-0.434261	-0.563736	-0.989783	-0.932286	-0.793449	-0.794732	-0.505751	-0.577905	-0.1104	-0.2294	-0.1487	-0.1337	-0.0449	-0.046
4.66667	-1.12955	-1.11193	-0.815883	-0.898849	-0.43308	-0.573274	-0.996201	-0.93927	-0.810646	-0.812152	-0.509857	-0.585385	-0.1093	-0.2254	-0.1533	-0.1353	-0.0439	-0.0475
4.75	-1.13391	-1.11496	-0.818626	-0.911603	-0.435435	-0.582072	-0.993061	-0.935278	-0.803051	-0.812049	-0.520682	-0.58723	-0.1117	-0.2283	-0.1562	-0.1334	-0.0372	-0.0396
4.83333	-1.13279	-1.11959	-0.826374	-0.912816	-0.437038	-0.584949	-0.995218	-0.946685	-0.814336	-0.820435	-0.521143	-0.595692	-0.1133	-0.2251	-0.1593	-0.1373	-0.0379	-0.0411
4.91667	-1.1355	-1.12211	-0.834867	-0.921742	-0.440559	-0.593409	-1.00004	-0.948819	-0.825058	-0.830122	-0.530504	-0.602817	-0.1174	-0.2277	-0.1663	-0.1419	-0.0355	-0.0447
5	-1.14612	-1.13155	-0.847663	-0.923079	-0.444252	-0.597836	-0.999227	-0.950953	-0.828708	-0.835584	-0.535539	-0.608957	-0.1221	-0.2287	-0.1639	-0.1415	-0.0407	-0.0455
5.08333	-1.14445	-1.12798	-0.847106	-0.923932	-0.447931	-0.602372	-1.00203	-0.95648	-0.837783	-0.842882	-0.540923	-0.622821	-0.1234	-0.2308	-0.1615	-0.1411	-0.0459	-0.0509
5.16667	-1.14743	-1.12949	-0.848881	-0.938403	-0.45157	-0.616915	-1.00806	-0.959611	-0.84341	-0.843479	-0.539504	-0.620429	-0.1289	-0.234	-0.1656	-0.1383	-0.0448	-0.0473
5.25	-1.14743	-1.13426	-0.864913	-0.946237	-0.457383	-0.619228	-1.00728	-0.959178	-0.848404	-0.850627	-0.543215	-0.626339	-0.1275	-0.2316	-0.1698	-0.1359	-0.0419	-0.0434
5.33333	-1.15304	-1.13557	-0.86285	-0.953595	-0.459724	-0.625905	-1.01366	-0.966006	-0.859076	-0.856079	-0.546096	-0.635084	-0.1335	-0.231	-0.1686	-0.1368	-0.0464	-0.0405
5.41667	-1.15758	-1.13985	-0.874105	-0.96492	-0.460359	-0.627546	-1.01594	-0.966754	-0.854408	-0.860408	-0.553428	-0.647718	-0.1251	-0.2282	-0.1704	-0.1361	-0.0481	-0.0454
5.5	-1.16025	-1.14612	-0.876669	-0.967998	-0.464639	-0.634652	-1.02036	-0.96536	-0.8685	-0.867634	-0.565299	-0.652471	-0.126	-0.2274	-0.1685	-0.1343	-0.0452	-0.0478
5.58333	-1.16375	-1.14787	-0.892021	-0.975857	-0.47493	-0.640073	-1.02093	-0.959731	-0.8596	-0.865769	-0.579314	-0.661396	-0.1351	-0.2353	-0.1619	-0.1333	-0.0375	-0.0475
5.66667	-1.17205	-1.15371	-0.899303	-0.986579	-0.474504	-0.642551	-1.02803	-0.966273	-0.881105	-0.872831	-0.578154	-0.672708	-0.1265	-0.2228	-0.1641	-0.1359	-0.0443	-0.0478
5.75	-1.17358	-1.15813	-0.90796	-0.991379	-0.483268	-0.646577	-1.03403	-0.968492	-0.884463	-0.882886	-0.587434	-0.676491	-0.1322	-0.2382	-0.1644	-0.1384	-0.04	-0.0434
5.83333	-1.17703	-1.15854	-0.922465	-1.00515	-0.478382	-0.651911	-1.03621	-0.970711	-0.893488	-0.892253	-0.588223	-0.679509	-0.1346	-0.2434	-0.1619	-0.1382	-0.0472	-0.0518
5.91667	-1.18293	-1.16242	-0.924656	-1.00292	-0.490768	-0.65004	-1.03587	-0.970271	-0.890597	-0.894156	-0.604383	-0.689379	-0.1417	-0.2509	-0.1683	-0.1352	-0.0437	-0.0503
6	-1.18253	-1.16097	-0.930256	-1.01098	-0.496652	-0.659134	-1.04466	-0.976729	-0.897307	-0.900409	-0.604752	-0.695007	-0.1356	-0.2461	-0.1652	-0.137	-0.0457	-0.0521
6.08333	-1.18331	-1.16195	-0.929338	-1.0141	-0.50922	-0.665728	-1.0431	-0.976819	-0.907876	-0.905566	-0.610597	-0.712718	-0.1347	-0.2434	-0.17	-0.1344	-0.0441	-0.0497
6.16667	-1.18565	-1.16379	-0.934247	-1.01961	-0.510888	-0.672768	-1.04112	-0.975491	-0.902879	-0.915127	-0.620459	-0.716282	-0.1406	-0.2486	-0.1682	-0.1356	-0.044	-0.0505
6.25	-1.19169	-1.16959	-0.940876	-1.02556	-0.506514	-0.673127	-1.04296	-0.981137	-0.918325	-0.920019	-0.617971	-0.723723	-0.1422	-0.2513	-0.1682	-0.1316	-0.0477	-0.0554
6.33333	-1.19198	-1.17567	-0.943427	-1.02844	-0.526815	-0.680837	-1.04701	-0.980333	-0.925069	-0.930562	-0.626007	-0.726887	-0.1507	-0.2581	-0.161	-0.1249	-0.0483	-0.055
6.41667	-1.19735	-1.17936	-0.944413	-1.03079	-0.524617	-0.688355	-1.04029	-0.975636	-0.925486	-0.939216	-0.642596	-0.734851	-0.1427	-0.2539	-0.1661	-0.1262	-0.0471	-0.0579
6.5	-1.20046	-1.1851	-0.941986	-1.02918	-0.527447	-0.701394	-1.0436	-0.978793	-0.936022	-0.940701	-0.633152	-0.743098	-0.1547	-0.2627	-0.1623	-0.1193	-0.0402	-0.053
6.58333	-1.20261	-1.18611	-0.947429	-1.03393	-0.534628	-0.709712	-1.04275	-0.97746	-0.942447	-0.944225	-0.651281	-0.75368	-0.1591	-0.2621	-0.1558	-0.1131	-0.0383	-0.0501
6.66667	-1.2084	-1.19176	-0.955353	-1.04432	-0.53635	-0.722381	-1.04243	-0.979599	-0.942499	-0.95213	-0.656435	-0.760236	-0.1521	-0.2599	-0.1565	-0.1148	-0.0359	-0.0538
6.75	-1.21178	-1.19612	-0.962114	-1.04839	-0.539221	-0.733148	-1.04972	-0.98111	-0.946931	-0.955971	-0.658278	-0.761331	-0.1611	-0.2666	-0.1513	-0.1169	-0.0366	-0.056
6.83333	-1.20623	-1.193	-0.96935	-1.05131	-0.547421	-0.741849	-1.04977	-0.979162	-0.952633	-0.952895	-0.655017	-0.761232	-0.1575	-0.2647	-0.155	-0.1189	-0.0342	-0.0591
6.91667	-1.21032	-1.19464	-0.966387	-1.0569	-0.554511	-0.755055	-1.05103	-0.98186	-0.9555	-0.957594	-0.664287	-0.766501	-0.1511	-0.2601	-0.1496	-0.1178	-0.0327	-0.0544
7	-1.21181	-1.1971	-0.979337	-1.06118	-0.564091	-0.758635	-1.05489	-0.985703	-0.960142	-0.966471	-0.664341	-0.76707	-0.1651	-0.2717	-0.1419	-0.1159	-0.0259	-0.0581
7.08333	-1.20938	-1.19558	-0.980488	-1.07143	-0.571707	-0.769066	-1.05894	-0.988068	-0.972304	-0.971005	-0.668925	-0.774124	-0.165	-0.2633	-0.1282	-0.1095	-0.0306	-0.0575
7.16667	-1.21386	-1.20042	-0.973125	-1.06697	-0.579054	-0.774744	-1.06138	-0.987313	-0.975552	-0.979038	-0.670285	-0.774456	-0.1624	-0.264	-0.1188	-0.0937	-0.0301	-0.0605
7.25	-1.21584	-1.20358	-0.976623	-1.06736	-0.584271	-0.775695	-1.06052	-0.986703	-0.982599	-0.985433	-0.671003	-0.770964	-0.1647	-0.2654	-0.1148	-0.0946	-0.0449	-0.058
7.33333	-1.21574	-1.20104	-0.979816	-1.06922	-0.583201	-0.779411	-1.06128	-0.984829	-0.984692	-0.993634	-0.686783	-0.775179	-0.1716	-0.2704	-0.1142	-0.0962	-0.0365	-0.0688
7.41667	-1.22364	-1.20312	-0.979249	-1.07372	-0.599943	-0.783406	-1.06553	-0.990994	-0.994441	-0.993845	-0.682216	-0.774537	-0.1798	-0.2691	-0.1093	-0.0954	-0.0361	-0.0727
7.5	-1.22009	-1.19952	-0.980923	-1.08221	-0.602154	-0.793845	-1.07248	-0.993681	-1.00253	-1.00106	-0.691889	-0.783969	-0.1712	-0.2666	-0.1147	-0.0995	-0.0365	-0.0838
7.58333	-1.22074	-1.20056	-0.98868	-1.08606	-0.613857	-0.804058	-1.07261	-0.993841	-0.996078	-0.999201	-0.708762	-0.788053	-0.1823	-0.2725	-0.1102	-0.0958	-0.0335	-0.0905
7.66667	-1.2251	-1.20427	-0.993912	-1.08833	-0.6181	-0.81161	-1.07579	-0.995739	-1.0045	-1.00227	-0.709256	-0.800036	-0.1793	-0.2687	-0.0991	-0.0853	-0.0326	-0.0952
7.75	-1.22535	-1.20634	-0.996165	-1.08879	-0.626062	-0.815488	-1.0833	-0.996385	-1.0044	-1.00949	-0.723399	-0.811599	-0.1821	-0.2687	-0.1003	-0.0835	-0.0359	-0.0998
7.83333	-1.23154	-1.21502	-0.994663	-1.08968	-0.621786	-0.816333	-1.07875	-0.995626	-1.0116	-1.00793	-0.728201	-0.827457	-0.1808	-0.2685	-0.1041	-0.0799	-0.0265	-0.0952
7.91667	-1.2338	-1.21596	-0.999679	-1.10027	-0.630071	-0.821422	-1.08555	-1.00056	-1.01755	-1.01543	-0.730537	-0.82972	-0.1875	-0.2753	-0.1011	-0.0866	-0.0246	-0.0993
8	-1.23401	-1.22097	-1.00984	-1.10538	-0.638024	-0.828865	-1.08233	-0.998432	-1.02029	-1.02102	-0.737435	-0.837389	-0.185	-0.2728	-0.0985	-0.0785	-0.0269	-0.0922
8.08333	-1.23641	-1.22141	-1.01975	-1.1103	-0.638189	-0.828058	-1.08357	-0.997722	-1.01363	-1.02326	-0.751147	-0.847529	-0.1879	-0.2763	-0.0998	-0.0752	-0.0272	-0.0818
8.16667	-1.23629	-1.21903	-1.02254	-1.11772	-0.644483	-0.831351	-1.08715	-0.997438	-1.02363	-1.02689	-0.762926	-0.851086	-0.1923	-0.2842	-0.0969	-0.0775	-0.0253	-0.0786
8.25	-1.23487	-1.21463	-1.02825	-1.12482	-0.657135	-0.846641	-1.09746	-1.0121	-1.03118	-1.02496	-0.75169	-0.847877	-0.1884	-0.2786	-0.1003	-0.0737	-0.0187	-0.0729
8.33333	-1.23898	-1.21844	-1.02733	-1.12301	-0.653884	-0.838429	-1.09285	-1.00815	-1.03388	-1.03198	-0.769758	-0.862776	-0.197	-0.2821	-0.096	-0.0728	-0.0119	-0.0691
8.41667	-1.24091	-1.22354	-1.03545	-1.12542	-0.656627	-0.844517	-1.10377	-1.01672	-1.04342	-1.04046	-0.770733	-0.866668	-0.1938	-0.2801	-0.1002	-0.0727	-0.0072	-0.0709
8.5	-1.23989	-1.22162	-1.03358	-1.13132	-0.653984	-0.849682	-1.1127	-1.01842	-1.04796	-1.04743	-0.775419	-0.873008	-0.1925	-0.277	-0.1003	-0.0745	-0.0088	-0.0725
8.58333	-1.23578	-1.21876	-1.03427	-1.12972	-0.651712	-0.848778	-1.10783	-1.01623	-1.04928	-1.04103	-0.782552	-0.886819	-0.1961	-0.2715	-0.0993	-0.0724	-0.0097	-0.0672
8.66667	-1.2344	-1.21706	-1.0366	-1.13075	-0.658497	-0.848466	-1.10976	-1.01762	-1.05954	-1.05529	-0.795457	-0.893417	-0.1884	-0.2709	-0.099	-0.0732	-0.0113	-0.0678
8.75	-1.23994	-1.22444	-1.03763	-1.14545	-0.6533	-0.852882	-1.1039	-1.01223	-1.06682	-1.0589	-0.809336	-0.907847	-0.1929	-0.2768	-0.0969	-0.0732	-0.0085	-0.0746
8.83333	-1.23639	-1.21959	-1.04362	-1.1496	-0.655051	-0.856897	-1.10433	-1.01091	-1.06542	-1.05855	-0.810133	-0.917544	-0.189	-0.2717	-0.0997	-0.0735	-0.0074	-0.0675
8.91667	-1.24195	-1.22455	-1.0498	-1.15863	-0.65919	-0.854677	-1.10856	-1.01186	-1.0763	-1.06581	-0.810849	-0.920199	-0.1942	-0.272	-0.1095	-0.0799	-0.0111	-0.0756
9	-1.24087	-1.22425	-1.0496	-1.16403	-0.66244	-0.862825	-1.10576	-1.00436	-1.07854	-1.07349	-0.828002	-0.934338	-0.1946	-0.272	-0.1066	-0.0826	-0.0087	-0.086
9.08333	-1.23943	-1.22341	-1.05289	-1.1659	-0.659758	-0.85947	-1.11351	-1.00662	-1.08343	-1.07295	-0.824903	-0.940232	-0.2122	-0.2809	-0.1036	-0.0828	-0.0058	-0.0954
9.16667	-1.24488	-1.22905	-1.0554	-1.18009	-0.663176	-0.862661	-1.11644	-1.01105	-1.08188	-1.07093	-0.827257	-0.95222	-0.1973	-0.274	-0.1047	-0.0837	-0.0075	-0.1049
9.25	-1.2466	-1.23148	-1.06479	-1.18552	-0.667634	-0.86205	-1.12751	-1.01734	-1.09636	-1.07897	-0.827028	-0.956294	-0.1994	-0.2763	-0.1085	-0.0848	-0.0146	-0.1042
9.33333	-1.24566	-1.22764	-1.06416	-1.19108	-0.676569	-0.876129	-1.12181	-1.01199	-1.10113	-1.08365	-0.838226	-0.965782	-0.2081	-0.2815	-0.1062	-0.087	-0.0073	-0.0995
9.41667	-1.25362	-1.23375	-1.0659	-1.19007	-0.6724	-0.878921	-1.12387	-1.01831	-1.09857	-1.08962	-0.842102	-0.9656	-0.1995	-0.2731	-0.1098	-0.0931	-0.0092	-0.0991
9.5	-1.25254	-1.23043	-1.06696	-1.1976	-0.675778	-0.884434	-1.13205	-1.01936	-1.11212	-1.09556	-0.850663	-0.969421	-0.1953	-0.2703	-0.1096	-0.0971	-0.0113	-0.0964
9.58333	-1.24963	-1.22734	-1.06369	-1.19703	-0.685377	-0.885135	-1.12676	-1.01697	-1.11515	-1.09502	-0.850132	-0.975178	-0.2012	-0.275	-0.1096	-0.102	-0.0038	-0.1023
9.66667	-1.2503	-1.22966	-1.06899	-1.19559	-0.677747	-0.879951	-1.12935	-1.01839	-1.11821	-1.09751	-0.856564	-0.983627	-0.2075	-0.2709	-0.1147	-0.1031	-0.0096	-0.1057
9.75	-1.25178	-1.23239	-1.07526	-1.19975	-0.680814	-0.889983	-1.13223	-1.02008	-1.12787	-1.10308	-0.867271	-0.994039	-0.2028	-0.2703	-0.1122	-0.105	-0.0182	-0.1078
9.83333	-1.25005	-1.2296	-1.07541	-1.20543	-0.682066	-0.900517	-1.13573	-1.02558	-1.1285	-1.10686	-0.871808	-0.989975	-0.203	-0.2677	-0.1083	-0.1053	-0.0161	-0.1071
9.91667	-1.2516	-1.23371	-1.08024	-1.20749	-0.691144	-0.907217	-1.12809	-1.01854	-1.12785	-1.10915	-0.875967	-1.00301	-0.1987	-0.2636	-0.1231	-0.1149	-0.0168	-0.1026
10	-1.25133	-1.23273	-1.07936	-1.20313	-0.694999	-0.908552	-1.13222	-1.01983	-1.12754	-1.10641	-0.87642	-1.00525	-0.1876	-0.2561	-0.1268	-0.1184	-0.0189	-0.102
10.0833	-1.25774	-1.24202	-1.0918	-1.21442	-0.696247	-0.911741	-1.13266	-1.02267	-1.13414	-1.11238	-0.883286	-1.01208	-0.1973	-0.2602	-0.1268	-0.112	-0.0151	-0.1025
10.1667	-1.2534	-1.23929	-1.09401	-1.21753	-0.69706	-0.911681	-1.13381	-1.01923	-1.13958	-1.11728	-0.891477	-1.02138	-0.2032	-0.2635	-0.1224	-0.1117	-0.0252	-0.1049
10.25	-1.25398	-1.24106	-1.09754	-1.22421	-0.697731	-0.917475	-1.12648	-1.01323	-1.14459	-1.13221	-0.905294	-1.02638	-0.2068	-0.2656	-0.1154	-0.1066	-0.0324	-0.1044
10.3333	-1.25482	-1.24315	-1.09952	-1.22728	-0.709947	-0.923887	-1.12929	-1.01618	-1.1468	-1.13305	-0.904999	-1.03539	-0.1927	-0.2583	-0.1199	-0.1077	-0.0323	-0.1002
10.4167	-1.25788	-1.2457	-1.1026	-1.22912	-0.721336	-0.926064	-1.13015	-1.01404	-1.14935	-1.13665	-0.915971	-1.03613	-0.1944	-0.2568	-0.1189	-0.1031	-0.0408	-0.0938
10.5	-1.25341	-1.24177	-1.11192	-1.24047	-0.717568	-0.930629	-1.12846	-1.01575	-1.15649	-1.14265	-0.915173	-1.04531	-0.1953	-0.2555	-0.1207	-0.1098	-0.0459	-0.085
10.5833	-1.2574	-1.2464	-1.11614	-1.24361	-0.719258	-0.934717	-1.13171	-1.01978	-1.16211	-1.14611	-0.919343	-1.04999	-0.1915	-0.2517	-0.1158	-0.1139	-0.0559	-0.0834
10.6667	-1.2669	-1.25433	-1.11869	-1.24519	-0.716723	-0.931564	-1.13452	-1.0205	-1.16733	-1.15592	-0.923069	-1.05359	-0.1951	-0.2538	-0.1164	-0.1169	-0.0532	-0.0838
10.75	-1.26061	-1.25136	-1.11852	-1.24261	-0.723621	-0.9386	-1.13675	-1.02029	-1.18075	-1.16063	-0.939761	-1.06731	-0.1928	-0.2494	-0.1227	-0.125	-0.0471	-0.0847
10.8333	-1.26098	-1.25163	-1.12275	-1.24706	-0.732794	-0.947538	-1.125	-1.01284	-1.17222	-1.16556	-0.950161	-1.07314	-0.2083	-0.2605	-0.122	-0.123	-0.0448	-0.0831
10.9167	-1.25763	-1.24726	-1.13097	-1.25398	-0.729643	-0.954356	-1.12426	-1.01173	-1.18165	-1.16463	-0.953312	-1.07945	-0.208	-0.2588	-0.123	-0.1163	-0.0521	-0.0753
11	-1.26466	-1.2497	-1.12771	-1.25413	-0.745725	-0.958391	-1.12794	-1.01191	-1.17976	-1.16513	-0.953556	-1.07477	-0.2076	-0.2581	-0.1279	-0.1203	-0.062	-0.0618
11.0833	-1.26677	-1.25218	-1.13333	-1.26429	-0.739387	-0.966014	-1.11783	-1.00522	-1.17827	-1.16587	-0.968148	-1.08968	-0.212	-0.2622	-0.1347	-0.1236	-0.0663	-0.0571
11.1667	-1.26355	-1.24786	-1.13168	-1.26386	-0.749653	-0.971958	-1.11591	-0.999766	-1.17868	-1.16016	-0.96824	-1.09261	-0.2027	-0.2553	-0.1359	-0.128	-0.0766	-0.0565
11.25	-1.26875	-1.25343	-1.14549	-1.27483	-0.756299	-0.982579	-1.11638	-1.0009	-1.1827	-1.16862	-0.982452	-1.10473	-0.2081	-0.2561	-0.1278	-0.1256	-0.0908	-0.0587
11.3333	-1.26198	-1.2488	-1.15101	-1.27712	-0.762055	-0.991093	-1.10943	-0.996223	-1.17927	-1.1621	-0.988134	-1.11413	-0.2106	-0.2553	-0.1345	-0.127	-0.0968	-0.0585
11.4167	-1.26002	-1.24505	-1.15079	-1.28432	-0.76312	-0.991994	-1.10824	-0.994683	-1.17869	-1.16675	-0.994356	-1.1123	-0.2152	-0.2617	-0.1347	-0.131	-0.1001	-0.0537
11.5	-1.26279	-1.24776	-1.15875	-1.28512	-0.763531	-0.996487	-1.11485	-1.00002	-1.18809	-1.17333	-1.00109	-1.11663	-0.2102	-0.2609	-0.1425	-0.1363	-0.1022	-0.049
11.5833	-1.26197	-1.24615	-1.15731	-1.28468	-0.770316	-1.0038	-1.12327	-1.00163	-1.19037	-1.17232	-1.00893	-1.12449	-0.2195	-0.2668	-0.1428	-0.1317	-0.1038	-0.046
11.6667	-1.26475	-1.24787	-1.15767	-1.28625	-0.768922	-1.0097	-1.12664	-1.00523	-1.19732	-1.17352	-1.01533	-1.14256	-0.2175	-0.2661	-0.1452	-0.1318	-0.1012	-0.0352
11.75	-1.27004	-1.25145	-1.16418	-1.29169	-0.773973	-1.01747	-1.12188	-1.00157	-1.19465	-1.1755	-1.01861	-1.14549	-0.2178	-0.2599	-0.1458	-0.1364	-0.1022	-0.0318
11.8333	-1.27399	-1.25599	-1.17348	-1.29615	-0.773851	-1.02015	-1.12396	-1.00285	-1.18989	-1.17018	-1.02239	-1.1452	-0.2175	-0.2613	-0.133	-0.1318	-0.0952	-0.0252
11.9167	-1.27894	-1.25917	-1.17595	-1.30134	-0.781649	-1.02954	-1.1249	-1.00459	-1.1971	-1.17653	-1.03382	-1.15	-0.209	-0.2582	-0.1416	-0.1333	-0.085	-0.0141
12	-1.27301	-1.2542	-1.17577	-1.29627	-0.791112	-1.0281	-1.1262	-1.00712	-1.20008	-1.17851	-1.04322	-1.16725	-0.2089	-0.2591	-0.1449	-0.1362	-0.0979	-0.0152

## Sheet: Fig 2G - right
target_cells	effector_target_ratio	AUC	experiment	comment
ciGENC	9 | 1	25.86	1
ciGENC	9 | 1	26.07	2
ciGENC	3 | 1	28.62	1
ciGENC	3 | 1	27.55	2
ciGENC	1 | 1	32.71	1
ciGENC	1 | 1	30.99	2
HK2	9 | 1	27.01	1
HK2	9 | 1	27.8	2
HK2	3 | 1	28.16	1
HK2	3 | 1	28.2	2
HK2	1 | 1	31.21	1
HK2	1 | 1	30.19	2
C1P1	9 | 1	36.67	1	B2m KO ciGENC - negative control
C1P1	9 | 1	36.08	2	B2m KO ciGENC - negative control
C1P1	3 | 1	37.11	1	B2m KO ciGENC - negative control
C1P1	3 | 1	37.24	2	B2m KO ciGENC - negative control
C1P1	1 | 1	37.97	1	B2m KO ciGENC - negative control
C1P1	1 | 1	37.71	2	B2m KO ciGENC - negative control

## Sheet: Fig 3D
cells	cell_Id	x	y	z	timeframe	compartment	velocity	arrested	polar_x	polar_y	polar_z
OT1	10	62	334	7	0	extravascular		FALSE	0	0	0
OT1	10	61	333	8	1	extravascular	1.41	TRUE	-1	-1	1
OT1	10	61	326	7	10	extravascular	1.73	TRUE	-1	-8	0
OT1	10	61	334	7	2	extravascular	2.24	FALSE	-1	0	0
OT1	10	60	332	7	3	extravascular	3	FALSE	-2	-2	0
OT1	10	61	326	7	5	extravascular	0	TRUE	-1	-8	0
OT1	10	61	326	7	6	extravascular	1.41	TRUE	-1	-8	0
OT1	10	62	327	7	7	extravascular	1	TRUE	0	-7	0
OT1	10	62	326	7	8	extravascular	2	TRUE	0	-8	0
OT1	10	62	324	7	9	extravascular	2.24	FALSE	0	-10	0
OT1	13	96	84	2	0	extravascular		FALSE	0	0	0
OT1	13	95	84	2	1	extravascular	2	TRUE	-1	0	0
OT1	13	94	78	1	10	extravascular	0	TRUE	-2	-6	-1
OT1	13	94	78	1	11	extravascular	2	TRUE	-2	-6	-1
OT1	13	94	78	3	12	extravascular	3.16	FALSE	-2	-6	1
OT1	13	93	80	9	14	extravascular	2.24	FALSE	-3	-4	7
OT1	13	92	80	11	15	extravascular	1	TRUE	-4	-4	9
OT1	13	95	82	2	2	extravascular	1	TRUE	-1	-2	0
OT1	13	95	81	2	3	extravascular	1	TRUE	-1	-3	0
OT1	13	95	78	2	5	extravascular	1.41	TRUE	-1	-6	0
OT1	13	94	77	2	6	extravascular	0	TRUE	-2	-7	0
OT1	13	94	77	2	7	extravascular	3	FALSE	-2	-7	0
OT1	13	96	78	0	8	extravascular	2.45	FALSE	0	-6	-2
OT1	13	95	77	2	9	extravascular	1.73	TRUE	-1	-7	0
OT1	14	79	184	3	0	extravascular		FALSE	0	0	0
OT1	14	79	183	3	1	extravascular	1.41	TRUE	0	-1	0
OT1	14	84	173	2	10	extravascular	2.83	FALSE	5	-11	-1
OT1	14	78	182	3	2	extravascular	2	TRUE	-1	-2	0
OT1	14	78	180	3	3	extravascular	2.24	FALSE	-1	-4	0
OT1	14	79	178	3	4	extravascular	1	TRUE	0	-6	0
OT1	14	80	178	3	5	extravascular	3	FALSE	1	-6	0
OT1	14	80	175	3	6	extravascular	3.74	FALSE	1	-9	0
OT1	14	83	173	2	7	extravascular	1.41	TRUE	4	-11	-1
OT1	14	84	174	2	8	extravascular	1	TRUE	5	-10	-1
OT1	14	84	173	2	9	extravascular	0	TRUE	5	-11	-1
OT1	15	119	22	6	0	extravascular		FALSE	0	0	0
OT1	15	119	20	7	1	extravascular	1	TRUE	0	-2	1
OT1	15	118	16	6	10	extravascular	0	TRUE	-1	-6	0
OT1	15	118	16	6	11	extravascular	2.45	FALSE	-1	-6	0
OT1	15	117	17	8	12	extravascular	3.32	FALSE	-2	-5	2
OT1	15	119	20	6	2	extravascular	1.41	TRUE	0	-2	0
OT1	15	118	19	6	3	extravascular	1	TRUE	-1	-3	0
OT1	15	118	18	6	4	extravascular	1	TRUE	-1	-4	0
OT1	15	118	17	6	5	extravascular	2	TRUE	-1	-5	0
OT1	15	118	15	6	6	extravascular	1.41	TRUE	-1	-7	0
OT1	15	117	16	6	7	extravascular	0	TRUE	-2	-6	0
OT1	15	117	16	6	8	extravascular	1.41	TRUE	-2	-6	0
OT1	15	118	15	6	9	extravascular	1	TRUE	-1	-7	0
OT1	16	390	134	0	0	extravascular		FALSE	0	0	0
OT1	16	389	133	0	1	extravascular	1.41	TRUE	-1	-1	0
OT1	16	388	126	0	10	extravascular	1	TRUE	-2	-8	0
OT1	16	388	127	0	11	extravascular	2.24	FALSE	-2	-7	0
OT1	16	389	129	0	12	extravascular	3.32	FALSE	-1	-5	0
OT1	16	388	130	3	13	extravascular	3.74	FALSE	-2	-4	3
OT1	16	386	131	6	14	extravascular	2.24	FALSE	-4	-3	6
OT1	16	386	132	8	15	extravascular	3.61	FALSE	-4	-2	8
OT1	16	384	132	11	16	extravascular	1	TRUE	-6	-2	11
OT1	16	384	133	11	17	extravascular	1	TRUE	-6	-1	11
OT1	16	388	132	0	2	extravascular	2	TRUE	-2	-2	0
OT1	16	388	130	0	3	extravascular	1	TRUE	-2	-4	0
OT1	16	388	129	0	4	extravascular	2.24	FALSE	-2	-5	0
OT1	16	387	127	0	5	extravascular	1	TRUE	-3	-7	0
OT1	16	387	126	0	6	extravascular	1	TRUE	-3	-8	0
OT1	16	387	125	0	7	extravascular	1	TRUE	-3	-9	0
OT1	16	388	125	0	8	extravascular	1	TRUE	-2	-9	0
OT1	16	388	126	0	9	extravascular	0	TRUE	-2	-8	0
OT1	17	304	138	3	1	intravascular	2	TRUE	0	-1	0
OT1	17	326	136	0	10	intravascular	2.83	FALSE	22	-3	-3
OT1	17	328	138	0	11	intravascular	4.47	FALSE	24	-1	-3
OT1	17	330	142	0	12	intravascular	4	FALSE	26	3	-3
OT1	17	330	142	4	13	intravascular	4.58	FALSE	26	3	1
OT1	17	329	144	8	14	intravascular	3.16	FALSE	25	5	5
OT1	17	304	136	3	2	intravascular	2	TRUE	0	-3	0
OT1	17	304	134	3	3	intravascular	2	TRUE	0	-5	0
OT1	17	304	132	3	4	intravascular	6.4	FALSE	0	-7	0
OT1	17	310	130	2	5	intravascular	8.06	FALSE	6	-9	-1
OT1	17	318	130	1	6	intravascular	4.58	FALSE	14	-9	-2
OT1	17	322	132	0	7	intravascular	2.24	FALSE	18	-7	-3
OT1	17	324	133	0	8	intravascular	2.83	FALSE	20	-6	-3
OT1	31	43	285	2	14	intravascular		FALSE	0	0	0
OT1	31	41	286	5	15	intravascular	1.41	TRUE	-2	1	3
OT1	31	41	287	6	16	intravascular	2.24	FALSE	-2	2	4
OT1	31	40	287	8	17	intravascular	2.24	FALSE	-3	2	6
OT1	31	38	287	9	18	intravascular	2.24	FALSE	-5	2	7
OT1	31	37	286	11	21	intravascular	1	TRUE	-6	1	9
OT1	31	37	287	11	22	intravascular	1	TRUE	-6	2	9
OT1	31	37	286	11	23	intravascular	1	TRUE	-6	1	9
OT1	31	36	286	11	24	intravascular	1.41	TRUE	-7	1	9
OT1	31	35	285	11	25	intravascular	1.41	TRUE	-8	0	9
OT1	31	34	284	11	26	intravascular	4.12	FALSE	-9	-1	9
OT1	31	35	280	11	28	intravascular	0.705	TRUE	-8	-5	9
OT1	32	146	0	0	14	intravascular		FALSE	0	0	0
OT1	32	145	0	4	15	intravascular	1.41	TRUE	-1	0	4
OT1	32	144	0	5	16	intravascular	2.24	FALSE	-2	0	5
OT1	32	143	0	7	17	intravascular	2.83	FALSE	-3	0	7
OT1	32	141	0	9	18	intravascular	3.61	FALSE	-5	0	9
OT1	32	138	0	11	19	intravascular	0	TRUE	-8	0	11
OT1	32	138	0	11	20	intravascular	0	TRUE	-8	0	11
OT1	32	138	0	11	21	intravascular	0	TRUE	-8	0	11
OT1	32	138	0	11	22	intravascular	0	TRUE	-8	0	11
OT1	32	138	0	11	23	intravascular	1	TRUE	-8	0	11
OT1	32	137	0	11	24	intravascular	0	TRUE	-9	0	11
OT1	32	137	0	11	25	intravascular	2	TRUE	-9	0	11
OT1	32	135	0	11	26	intravascular	1	TRUE	-11	0	11
OT1	32	134	0	11	27	intravascular	1	TRUE	-12	0	11
OT1	32	135	0	11	28	intravascular	0	TRUE	-11	0	11
OT1	32	135	0	11	29	intravascular	0	TRUE	-11	0	11
OT1	32	135	0	11	30	intravascular	0	TRUE	-11	0	11
OT1	34	376	395	1	14	intravascular		FALSE	0	0	0
OT1	34	373	403	4	15	intravascular	2.24	FALSE	-3	8	3
OT1	34	372	403	6	16	intravascular	2.83	FALSE	-4	8	5
OT1	34	370	403	8	17	intravascular	1.41	TRUE	-6	8	7
OT1	34	369	403	9	18	intravascular	2.24	FALSE	-7	8	8
OT1	34	367	403	11	21	intravascular	1	TRUE	-9	8	10
OT1	34	366	403	11	22	intravascular	4	FALSE	-10	8	10
OT1	34	366	399	11	23	intravascular	1	TRUE	-10	4	10
OT1	34	365	399	11	24	intravascular	0	TRUE	-11	4	10
OT1	34	365	399	11	25	intravascular	5.1	FALSE	-11	4	10
OT1	34	364	394	11	26	intravascular	4.12	FALSE	-12	-1	10
OT1	34	363	389	11	28	intravascular	2.24	FALSE	-13	-6	10
OT1	34	361	387	11	30	intravascular	2.24	FALSE	-15	-8	10
OT1	34	360	385	11	31	intravascular	3.16	FALSE	-16	-10	10
OT1	34	359	382	11	32	intravascular	2	TRUE	-17	-13	10
OT1	35	392	6	0	14	intravascular		FALSE	0	0	0
OT1	35	391	9	3	15	intravascular	2.45	FALSE	-1	3	3
OT1	35	390	11	4	16	intravascular	2.45	FALSE	-2	5	4
OT1	35	389	12	6	17	intravascular	1.73	TRUE	-3	6	6
OT1	35	388	13	7	18	intravascular	1.73	TRUE	-4	7	7
OT1	35	387	12	8	19	intravascular	2.24	FALSE	-5	6	8
OT1	35	386	12	10	20	intravascular	2	TRUE	-6	6	10
OT1	35	386	10	10	21	intravascular	0	TRUE	-6	4	10
OT1	35	386	10	10	22	intravascular	1.73	TRUE	-6	4	10
OT1	35	385	11	11	23	intravascular	1	TRUE	-7	5	11
OT1	35	385	12	11	24	intravascular	1	TRUE	-7	6	11
OT1	35	385	11	11	25	intravascular	2.24	FALSE	-7	5	11
OT1	35	384	9	11	26	intravascular	5.1	FALSE	-8	3	11
OT1	35	383	4	11	27	intravascular	4.12	FALSE	-9	-2	11
OT1	35	384	0	11	28	intravascular	1	TRUE	-8	-6	11
OT1	35	383	0	11	29	intravascular	0	TRUE	-9	-6	11
OT1	35	383	0	11	30	intravascular	1	TRUE	-9	-6	11
OT1	35	382	0	11	31	intravascular	2	TRUE	-10	-6	11
OT1	35	380	0	11	32	intravascular	1	TRUE	-12	-6	11
OT1	37	79	260	4	15	intravascular		FALSE	0	0	0
OT1	37	78	260	5	16	intravascular	3	FALSE	-1	0	1
OT1	37	77	262	7	17	intravascular	1.73	TRUE	-2	2	3
OT1	37	76	261	8	18	intravascular	3.16	FALSE	-3	1	4
OT1	37	75	261	11	19	intravascular	1	TRUE	-4	1	7
OT1	37	74	261	11	20	intravascular	0	TRUE	-5	1	7
OT1	37	74	261	11	21	intravascular	0	TRUE	-5	1	7
OT1	37	74	261	11	22	intravascular	0	TRUE	-5	1	7
OT1	37	74	261	11	23	intravascular	1	TRUE	-5	1	7
OT1	37	73	261	11	24	intravascular	1.41	TRUE	-6	1	7
OT1	37	72	260	11	25	intravascular	2	TRUE	-7	0	7
OT1	37	72	258	11	26	intravascular	4	FALSE	-7	-2	7
OT1	37	72	254	11	28	intravascular	0.5	TRUE	-7	-6	7
OT1	39	170	138	0	15	extravascular		FALSE	0	0	0
OT1	39	170	139	3	16	extravascular	2.45	FALSE	0	1	3
OT1	39	169	140	5	17	extravascular	1.41	TRUE	-1	2	5
OT1	39	168	140	6	18	extravascular	1.41	TRUE	-2	2	6
OT1	39	167	140	7	19	extravascular	1.41	TRUE	-3	2	7
OT1	39	167	141	8	20	extravascular	1	TRUE	-3	3	8
OT1	39	166	141	8	21	extravascular	1.73	TRUE	-4	3	8
OT1	39	165	140	9	22	extravascular	0	TRUE	-5	2	9
OT1	39	165	140	9	23	extravascular	1	TRUE	-5	2	9
OT1	39	165	140	10	24	extravascular	2.24	FALSE	-5	2	10
OT1	39	163	140	11	25	extravascular	2	TRUE	-7	2	11
OT1	39	163	138	11	26	extravascular	1	TRUE	-7	0	11
OT1	39	163	137	11	27	extravascular	2.24	FALSE	-7	-1	11
OT1	39	162	135	11	28	extravascular	1	TRUE	-8	-3	11
OT1	39	162	134	11	29	extravascular	1.41	TRUE	-8	-4	11
OT1	39	161	133	11	30	extravascular	1	TRUE	-9	-5	11
OT1	39	161	132	11	31	extravascular	2.24	FALSE	-9	-6	11
OT1	39	160	130	11	32	extravascular	1.41	TRUE	-10	-8	11
OT1	45	413	121	4	17	extravascular		FALSE	0	0	0
OT1	45	412	121	5	18	extravascular	2.24	FALSE	-1	0	1
OT1	45	410	121	6	19	extravascular	1.73	TRUE	-3	0	2
OT1	45	409	122	7	20	extravascular	3.16	FALSE	-4	1	3
OT1	45	406	123	7	21	extravascular	1.41	TRUE	-7	2	3
OT1	45	405	122	7	22	extravascular	1.73	TRUE	-8	1	3
OT1	45	406	121	8	23	extravascular	1	TRUE	-7	0	4
OT1	45	405	121	8	24	extravascular	1	TRUE	-8	0	4
OT1	45	405	120	8	25	extravascular	2.45	FALSE	-8	-1	4
OT1	45	404	118	9	26	extravascular	1	TRUE	-9	-3	5
OT1	45	404	117	9	27	extravascular	2	TRUE	-9	-4	5
OT1	45	404	115	9	28	extravascular	1	TRUE	-9	-6	5
OT1	45	404	114	9	29	extravascular	2	TRUE	-9	-7	5
OT1	45	402	114	9	30	extravascular	1	TRUE	-11	-7	5
OT1	45	401	114	9	31	extravascular	2.45	FALSE	-12	-7	5
OT1	45	400	112	10	32	extravascular	2.45	FALSE	-13	-9	6
OT1	6	50	127	11	0	extravascular		FALSE	0	0	0
OT1	6	49	126	11	1	extravascular	1	TRUE	-1	-1	0
OT1	6	48	122	11	10	extravascular	3.16	FALSE	-2	-5	0
OT1	6	49	125	11	2	extravascular	1.41	TRUE	-1	-2	0
OT1	6	50	124	11	3	extravascular	2.24	FALSE	0	-3	0
OT1	6	49	122	11	4	extravascular	2.24	FALSE	-1	-5	0
OT1	6	47	121	11	5	extravascular	1.41	TRUE	-3	-6	0
OT1	6	46	120	11	6	extravascular	1	TRUE	-4	-7	0
OT1	6	46	121	11	7	extravascular	1	TRUE	-4	-6	0
OT1	6	47	121	11	8	extravascular	1	TRUE	-3	-6	0
OT1	6	47	122	11	9	extravascular	1	TRUE	-3	-5	0
OT1	60	368	37	11	22	extravascular		FALSE	0	0	0
OT1	60	367	37	11	23	extravascular	1.41	TRUE	-1	0	0
OT1	60	366	38	11	24	extravascular	1.41	TRUE	-2	1	0
OT1	60	365	37	11	25	extravascular	2.24	FALSE	-3	0	0
OT1	60	364	35	11	26	extravascular	1	TRUE	-4	-2	0
OT1	69	72	173	1	14	intravascular	3.74	FALSE	0	0	0
OT1	69	70	174	4	15	intravascular	2.83	FALSE	-2	1	3
OT1	69	68	174	6	16	intravascular	2.83	FALSE	-4	1	5
OT1	69	66	174	8	17	intravascular	1.73	TRUE	-6	1	7
OT1	69	65	173	9	18	intravascular	3.74	FALSE	-7	0	8
OT1	69	62	172	11	19	intravascular	3.16	FALSE	-10	-1	10
OT1	69	59	171	11	20	intravascular	3.61	FALSE	-13	-2	10
OT1	69	56	169	11	21	intravascular	5.66	FALSE	-16	-4	10
OT1	69	60	173	11	22	intravascular	5	FALSE	-12	0	10
OT1	69	64	176	11	23	intravascular	3.16	FALSE	-8	3	10
OT1	69	67	177	11	24	intravascular	1	TRUE	-5	4	10
OT1	69	67	176	11	25	intravascular	2.83	FALSE	-5	3	10
OT1	69	65	174	11	26	intravascular	1.41	TRUE	-7	1	10
OT1	69	66	173	11	27	intravascular	1	TRUE	-6	0	10
OT1	69	66	172	11	28	intravascular	2.24	FALSE	-6	-1	10
OT1	69	65	170	11	29	intravascular	2	TRUE	-7	-3	10
OT1	69	65	168	11	30	intravascular	0	TRUE	-7	-5	10
OT1	69	65	168	11	31	intravascular	3	FALSE	-7	-5	10
OT1	7	305	156	7	1	intravascular	1.41	TRUE	0	-1	0
OT1	7	308	154	6	10	intravascular	1.41	TRUE	3	-3	-1
OT1	7	309	155	6	11	intravascular	3	FALSE	4	-2	-1
OT1	7	307	154	8	12	intravascular	4.24	FALSE	2	-3	1
OT1	7	304	155	7	2	intravascular	2.24	FALSE	-1	-2	0
OT1	7	304	153	6	3	intravascular	2.83	FALSE	-1	-4	-1
OT1	7	302	151	6	4	intravascular	2.45	FALSE	-3	-6	-1
OT1	7	301	148	7	6	intravascular	3.74	FALSE	-4	-9	0
OT1	7	304	150	6	7	intravascular	1.41	TRUE	-1	-7	-1
OT1	7	305	151	6	8	intravascular	1.41	TRUE	0	-6	-1
OT1	7	306	152	6	9	intravascular	2.83	FALSE	1	-5	-1
OT1	9	41	104	0	0	extravascular		FALSE	0	0	0
OT1	9	41	104	0	1	extravascular	2	TRUE	0	0	0
OT1	9	39	99	0	10	extravascular	1.41	TRUE	-2	-5	0
OT1	9	40	100	0	11	extravascular	0	TRUE	-1	-4	0
OT1	9	41	102	0	2	extravascular	1.41	TRUE	0	-2	0
OT1	9	40	101	0	3	extravascular	0	TRUE	-1	-3	0
OT1	9	40	101	0	4	extravascular	2	TRUE	-1	-3	0
OT1	9	40	99	0	5	extravascular	0	TRUE	-1	-5	0
OT1	9	40	99	0	6	extravascular	0	TRUE	-1	-5	0
OT1	9	40	99	0	7	extravascular	0	TRUE	-1	-5	0
OT1	9	40	99	0	8	extravascular	0	TRUE	-1	-5	0
OT1	9	40	99	0	9	extravascular	1	TRUE	-1	-5	0
P14	0	28	339	7	0	intravascular		FALSE	0	0	0
P14	0	29	340	7	1	intravascular	1	TRUE	1	1	0
P14	0	29	341	7	2	intravascular	0	TRUE	1	2	0
P14	0	29	341	7	3	intravascular	2	TRUE	1	2	0
P14	0	29	339	7	4	intravascular	4.58	FALSE	1	0	0
P14	0	33	341	8	5	intravascular	4.24	FALSE	5	2	1
P14	0	36	344	8	6	intravascular	4.24	FALSE	8	5	1
P14	0	39	347	8	7	intravascular	2.24	FALSE	11	8	1
P14	0	41	348	8	8	intravascular	6.08	FALSE	13	9	1
P14	0	42	354	8	9	intravascular	5.66	FALSE	14	15	1
P14	101	133	0	11	22	intravascular		FALSE	0	0	0
P14	101	133	0	11	23	intravascular	0	TRUE	0	0	0
P14	101	133	0	11	24	intravascular	2	TRUE	0	0	0
P14	101	131	0	11	25	intravascular	1	TRUE	-2	0	0
P14	101	130	0	11	26	intravascular	0	TRUE	-3	0	0
P14	101	130	0	11	27	intravascular	2	TRUE	-3	0	0
P14	101	128	0	11	28	intravascular	6	FALSE	-5	0	0
P14	101	122	0	11	29	intravascular	3	FALSE	-11	0	0
P14	101	119	0	11	30	intravascular	2	TRUE	-14	0	0
P14	101	117	0	11	31	intravascular	1	TRUE	-16	0	0
P14	104	471	234	11	25	intravascular		FALSE	0	0	0
P14	104	472	230	11	26	intravascular	7.07	FALSE	1	-4	0
P14	104	471	223	11	27	intravascular	5.39	FALSE	0	-11	0
P14	104	469	218	11	28	intravascular	7.81	FALSE	-2	-16	0
P14	104	464	212	11	29	intravascular	1.41	TRUE	-7	-22	0
P14	104	463	211	11	30	intravascular	3.16	FALSE	-8	-23	0
P14	104	460	210	11	31	intravascular	6.4	FALSE	-11	-24	0
P14	105	353	403	7	29	extravascular		FALSE	0	0	0
P14	105	352	403	7	30	extravascular	0	TRUE	-1	0	0
P14	105	352	403	7	31	extravascular	2.24	FALSE	-1	0	0
P14	105	350	403	8	32	extravascular	1.41	TRUE	-3	0	1
P14	11	126	224	0	0	intravascular		FALSE	0	0	0
P14	11	126	229	5	13	intravascular	1.04625	TRUE	0	5	5
P14	11	122	226	2	3	intravascular	1.63333	TRUE	-4	2	2
P14	11	120	230	0	4	intravascular	5	FALSE	-6	6	0
P14	11	123	234	0	5	intravascular	7.68	FALSE	-3	10	0
P14	12	38	254	11	0	intravascular		FALSE	0	0	0
P14	12	38	251	11	1	intravascular	2.24	FALSE	0	-3	0
P14	12	39	249	11	2	intravascular	3	FALSE	1	-5	0
P14	12	39	246	11	3	intravascular	3.16	FALSE	1	-8	0
P14	12	40	243	11	4	intravascular	0	TRUE	2	-11	0
P14	12	40	243	11	5	intravascular	8.77	FALSE	2	-11	0
P14	15	354	41	0	0	extravascular		FALSE	0	0	0
P14	15	358	36	0	1	extravascular	5	FALSE	4	-5	0
P14	15	355	30	6	14	extravascular	0.61	TRUE	1	-11	6
P14	15	350	34	8	15	extravascular	5.1	FALSE	-4	-7	8
P14	15	346	37	9	16	extravascular	8.06	FALSE	-8	-4	9
P14	15	340	42	11	17	extravascular	4.24	FALSE	-14	1	11
P14	15	337	45	11	18	extravascular	8.06	FALSE	-17	4	11
P14	15	362	33	0	2	extravascular	5.66	FALSE	8	-8	0
P14	15	336	53	11	20	extravascular	1.12	TRUE	-18	12	11
P14	15	334	54	11	21	extravascular	3.61	FALSE	-20	13	11
P14	15	331	56	11	22	extravascular	4.12	FALSE	-23	15	11
P14	15	327	55	11	23	extravascular	4.47	FALSE	-27	14	11
P14	15	323	57	11	24	extravascular	3.61	FALSE	-31	16	11
P14	15	320	59	11	25	extravascular	0	TRUE	-34	18	11
P14	15	320	59	11	26	extravascular	1	TRUE	-34	18	11
P14	15	320	60	11	27	extravascular	5	FALSE	-34	19	11
P14	15	323	64	11	28	extravascular	1	TRUE	-31	23	11
P14	15	324	64	11	29	extravascular	2.83	FALSE	-30	23	11
P14	15	366	29	0	3	extravascular	12.57	FALSE	12	-12	0
P14	15	326	66	11	30	extravascular	7.21	FALSE	-28	25	11
P14	15	332	70	11	31	extravascular	2.24	FALSE	-22	29	11
P14	15	334	69	11	32	extravascular	3.61	FALSE	-20	28	11
P14	16	224	58	7	0	intravascular		FALSE	0	0	0
P14	16	225	56	7	1	intravascular	3	FALSE	1	-2	0
P14	16	225	53	7	2	intravascular	4.12	FALSE	1	-5	0
P14	16	224	49	7	3	intravascular	4.12	FALSE	0	-9	0
P14	16	225	45	7	4	intravascular	6.16	FALSE	1	-13	0
P14	2	381	198	0	0	intravascular		FALSE	0	0	0
P14	2	380	191	7	14	intravascular	0.257273	TRUE	-1	-7	7
P14	2	380	193	9	15	intravascular	3.61	FALSE	-1	-5	9
P14	2	380	196	11	16	intravascular	3	FALSE	-1	-2	11
P14	2	380	199	11	17	intravascular	6.08	FALSE	-1	1	11
P14	2	380	195	0	3	intravascular	2.68667	FALSE	-1	-3	0
P14	20	148	184	5	0	extravascular		FALSE	0	0	0
P14	20	148	183	5	1	extravascular	1	TRUE	0	-1	0
P14	20	146	179	6	12	extravascular	0.956667	TRUE	-2	-5	1
P14	20	144	181	11	13	extravascular	1	TRUE	-4	-3	6
P14	20	148	182	5	2	extravascular	0	TRUE	0	-2	0
P14	20	148	182	5	3	extravascular	2.24	FALSE	0	-2	0
P14	20	147	180	5	4	extravascular	1	TRUE	-1	-4	0
P14	20	147	179	5	5	extravascular	1.41	TRUE	-1	-5	0
P14	20	146	178	5	6	extravascular	1.41	TRUE	-2	-6	0
P14	22	110	345	8	0	extravascular		FALSE	0	0	0
P14	22	109	344	8	1	extravascular	1	TRUE	-1	-1	0
P14	22	100	346	5	13	extravascular	0.374	TRUE	-10	1	-3
P14	22	102	347	8	14	extravascular	4.24	FALSE	-8	2	0
P14	22	102	344	11	15	extravascular	3	FALSE	-8	-1	3
P14	22	102	341	11	16	extravascular	4.47	FALSE	-8	-4	3
P14	22	100	337	11	17	extravascular	6	FALSE	-10	-8	3
P14	22	100	331	11	18	extravascular	2	TRUE	-10	-14	3
P14	22	100	329	11	19	extravascular	3.16	FALSE	-10	-16	3
P14	22	109	344	7	2	extravascular	4.47	FALSE	-1	-1	-1
P14	22	103	330	11	20	extravascular	1.41	TRUE	-7	-15	3
P14	22	104	329	11	21	extravascular	1.41	TRUE	-6	-16	3
P14	22	105	330	11	22	extravascular	2	TRUE	-5	-15	3
P14	22	105	328	11	23	extravascular	2.83	FALSE	-5	-17	3
P14	22	107	326	11	24	extravascular	0	TRUE	-3	-19	3
P14	22	107	326	11	25	extravascular	2	TRUE	-3	-19	3
P14	22	105	346	7	3	extravascular	5.39	FALSE	-5	1	-1
P14	23	303	90	6	0	intravascular		FALSE	0	0	0
P14	23	303	90	6	1	intravascular	1.41	TRUE	0	0	0
P14	23	318	102	5	10	intravascular	5	FALSE	15	12	-1
P14	23	322	105	5	11	intravascular	1.41	TRUE	19	15	-1
P14	23	322	106	6	12	intravascular	4.36	FALSE	19	16	0
P14	23	323	109	9	13	intravascular	2.45	FALSE	20	19	3
P14	23	304	90	5	4	intravascular	0.666667	TRUE	1	0	-1
P14	23	306	90	5	5	intravascular	2	TRUE	3	0	-1
P14	23	308	90	5	6	intravascular	3.61	FALSE	5	0	-1
P14	23	311	92	5	7	intravascular	2.83	FALSE	8	2	-1
P14	23	313	94	5	8	intravascular	2.83	FALSE	10	4	-1
P14	23	315	96	5	9	intravascular	6.71	FALSE	12	6	-1
P14	24	336	403	4	0	extravascular		FALSE	0	0	0
P14	24	332	403	5	1	extravascular	5.1	FALSE	-4	0	1
P14	24	327	403	6	2	extravascular	7.14	FALSE	-9	0	2
P14	24	322	398	5	3	extravascular	5.83	FALSE	-14	-5	1
P14	25	289	0	4	0	intravascular		FALSE	0	0	0
P14	25	288	0	5	1	intravascular	1	TRUE	-1	0	1
P14	25	281	1	5	14	intravascular	0.301818	TRUE	-8	1	1
P14	25	280	0	8	15	intravascular	5.2	FALSE	-9	0	4
P14	25	279	5	9	16	intravascular	2.24	FALSE	-10	5	5
P14	25	278	5	11	17	intravascular	1	TRUE	-11	5	7
P14	25	287	0	5	2	intravascular	6.48	FALSE	-2	0	1
P14	25	283	5	6	3	intravascular	4.58	FALSE	-6	5	2
P14	29	12	219	7	1	intravascular		FALSE	0	0	0
P14	29	14	218	6	2	intravascular	2.83	FALSE	2	-1	-1
P14	29	16	216	6	3	intravascular	2.83	FALSE	4	-3	-1
P14	29	18	214	6	4	intravascular	2.24	FALSE	6	-5	-1
P14	29	19	212	6	5	intravascular	1.41	TRUE	7	-7	-1
P14	31	53	167	6	13	extravascular	0.75	TRUE	0	0	0
P14	31	54	169	8	14	extravascular	3.16	FALSE	1	2	2
P14	31	54	170	11	15	extravascular	1.41	TRUE	1	3	5
P14	31	55	169	11	16	extravascular	2	TRUE	2	2	5
P14	31	57	169	11	17	extravascular	3.16	FALSE	4	2	5
P14	31	48	149	6	2	extravascular		FALSE	-5	-18	0
P14	31	49	148	4	3	extravascular	2	TRUE	-4	-19	-2
P14	31	49	146	4	4	extravascular	4.58	FALSE	-4	-21	-2
P14	31	51	147	0	6	extravascular	0	TRUE	-2	-20	-6
P14	31	51	147	0	7	extravascular	5.39	FALSE	-2	-20	-6
P14	31	53	152	0	8	extravascular	2	TRUE	0	-15	-6
P14	31	53	154	0	9	extravascular	14.32	FALSE	0	-13	-6
P14	34	152	275	5	2	extravascular		FALSE	0	0	0
P14	34	147	277	5	3	extravascular	4.12	FALSE	-5	2	0
P14	34	143	276	5	4	extravascular	4	FALSE	-9	1	0
P14	34	139	276	5	5	extravascular	6.08	FALSE	-13	1	0
P14	37	101	190	5	10	extravascular	1	TRUE	0	0	0
P14	37	102	190	5	11	extravascular	2.45	FALSE	1	0	0
P14	37	103	191	7	12	extravascular	4.47	FALSE	2	1	2
P14	37	105	191	11	13	extravascular	6.71	FALSE	4	1	6
P14	37	93	205	0	3	extravascular		FALSE	-8	15	-5
P14	37	93	205	0	4	extravascular	3	FALSE	-8	15	-5
P14	37	93	202	0	5	extravascular	5.39	FALSE	-8	12	-5
P14	37	89	200	3	6	extravascular	2.45	FALSE	-12	10	-2
P14	37	90	198	4	7	extravascular	5.1	FALSE	-11	8	-1
P14	37	94	195	5	8	extravascular	9.22	FALSE	-7	5	0
P14	37	100	188	5	9	extravascular	2.24	FALSE	-1	-2	0
P14	39	280	389	4	13	intravascular	0.474286	TRUE	0	0	0
P14	39	279	390	7	14	intravascular	12.37	FALSE	-1	1	3
P14	39	280	388	0	4	intravascular		FALSE	0	-1	-4
P14	39	281	386	0	5	intravascular	1	TRUE	1	-3	-4
P14	39	281	385	0	6	intravascular	5.74	FALSE	1	-4	-4
P14	4	72	331	2	0	intravascular		FALSE	0	0	0
P14	4	73	337	3	1	intravascular	5.1	FALSE	1	6	1
P14	4	86	340	0	10	intravascular	2.24	FALSE	14	9	-2
P14	4	88	341	0	11	intravascular	5.83	FALSE	16	10	-2
P14	4	69	340	4	2	intravascular	2.24	FALSE	-3	9	2
P14	4	68	342	4	3	intravascular	3.74	FALSE	-4	11	2
P14	4	71	340	3	4	intravascular	5.2	FALSE	-1	9	1
P14	4	76	339	2	5	intravascular	5.48	FALSE	4	8	0
P14	4	77	334	0	6	intravascular	7.21	FALSE	5	3	-2
P14	4	83	338	0	8	intravascular	0.705	TRUE	11	7	-2
P14	4	84	339	0	9	intravascular	2.24	FALSE	12	8	-2
P14	40	368	82	6	12	extravascular	0.742857	TRUE	0	0	0
P14	40	367	83	11	13	extravascular	4.47	FALSE	-1	1	5
P14	40	355	77	6	4	extravascular		FALSE	-13	-5	0
P14	40	356	76	6	5	extravascular	13.42	FALSE	-12	-6	0
P14	43	388	261	5	12	extravascular	0.898333	TRUE	0	0	0
P14	43	386	265	8	13	extravascular	5.39	FALSE	-2	4	3
P14	43	388	268	4	5	extravascular		FALSE	0	7	-1
P14	43	387	265	4	6	extravascular	4.24	FALSE	-1	4	-1
P14	47	269	84	4	10	intravascular	5.2	FALSE	0	0	0
P14	47	270	89	5	11	intravascular	10.86	FALSE	1	5	1
P14	47	279	95	4	12	intravascular	5.74	FALSE	10	11	0
P14	47	283	99	5	13	intravascular	5.83	FALSE	14	15	1
P14	47	286	103	8	14	intravascular	3.32	FALSE	17	19	4
P14	47	287	104	11	15	intravascular	6	FALSE	18	20	7
P14	47	293	104	11	16	intravascular	1.41	TRUE	24	20	7
P14	47	267	79	7	9	intravascular		FALSE	-2	-5	3
P14	50	321	136	0	13	intravascular		FALSE	0	0	0
P14	50	322	138	4	14	intravascular	2.83	FALSE	1	2	4
P14	50	322	140	6	15	intravascular	1	TRUE	1	4	6
P14	50	322	140	7	16	intravascular	2.24	FALSE	1	4	7
P14	50	322	141	9	17	intravascular	2.45	FALSE	1	5	9
P14	50	321	140	11	18	intravascular	9.49	FALSE	0	4	11
P14	50	330	143	11	19	intravascular	5.83	FALSE	9	7	11
P14	50	335	146	11	20	intravascular	1	TRUE	14	10	11
P14	50	336	146	11	21	intravascular	1.41	TRUE	15	10	11
P14	50	337	147	11	22	intravascular	4.12	FALSE	16	11	11
P14	50	341	148	11	23	intravascular	3.61	FALSE	20	12	11
P14	50	344	150	11	24	intravascular	2.24	FALSE	23	14	11
P14	50	346	149	11	25	intravascular	3.16	FALSE	25	13	11
P14	50	349	148	11	26	intravascular	7.28	FALSE	28	12	11
P14	50	356	148	9	27	intravascular	5	FALSE	35	12	9
P14	50	361	148	9	28	intravascular	3.61	FALSE	40	12	9
P14	50	364	150	9	29	intravascular	7.14	FALSE	43	14	9
P14	50	371	149	8	30	intravascular	2.24	FALSE	50	13	8
P14	50	373	148	8	31	intravascular	2.45	FALSE	52	12	8
P14	50	372	146	9	32	intravascular	4.9	FALSE	51	10	9
P14	52	448	14	6	13	extravascular		FALSE	0	0	0
P14	52	441	12	7	14	extravascular	4.58	FALSE	-7	-2	1
P14	52	437	13	9	15	extravascular	4.47	FALSE	-11	-1	3
P14	52	433	13	11	16	extravascular	3.16	FALSE	-15	-1	5
P14	52	430	14	11	17	extravascular	11.36	FALSE	-18	0	5
P14	56	109	113	2	14	extravascular		FALSE	0	0	0
P14	56	112	114	4	15	extravascular	9.11	FALSE	3	1	2
P14	56	121	115	5	16	extravascular	9.22	FALSE	12	2	3
P14	56	130	115	7	17	extravascular	7.35	FALSE	21	2	5
P14	56	137	114	9	18	extravascular	2.24	FALSE	28	1	7
P14	56	138	114	11	19	extravascular	2.24	FALSE	29	1	9
P14	57	111	314	11	14	extravascular		FALSE	0	0	0
P14	57	113	302	4	17	extravascular	1.10667	TRUE	2	-12	-7
P14	57	112	305	5	18	extravascular	2.24	FALSE	1	-9	-6
P14	57	112	307	6	19	extravascular	2.45	FALSE	1	-7	-5
P14	57	114	306	7	20	extravascular	2.45	FALSE	3	-8	-4
P14	57	116	305	8	21	extravascular	2.24	FALSE	5	-9	-3
P14	57	117	303	8	22	extravascular	7.28	FALSE	6	-11	-3
P14	57	124	305	8	24	extravascular	2.5	FALSE	13	-9	-3
P14	57	129	305	8	25	extravascular	5.1	FALSE	18	-9	-3
P14	57	134	305	9	26	extravascular	1.41	TRUE	23	-9	-2
P14	57	134	306	10	27	extravascular	1.41	TRUE	23	-8	-1
P14	57	134	305	9	28	extravascular	1.41	TRUE	23	-9	-2
P14	57	133	304	9	29	extravascular	1	TRUE	22	-10	-2
P14	57	132	304	9	30	extravascular	1	TRUE	21	-10	-2
P14	57	132	305	9	31	extravascular	3	FALSE	21	-9	-2
P14	57	131	303	11	32	extravascular	0	TRUE	20	-11	0
P14	6	402	167	0	0	extravascular		FALSE	0	0	0
P14	6	415	175	0	10	extravascular	0.5	TRUE	13	8	0
P14	6	415	177	0	11	extravascular	13.75	FALSE	13	10	0
P14	6	412	189	6	13	extravascular	4.95	FALSE	10	22	6
P14	6	409	197	11	14	extravascular	9.85	FALSE	7	30	11
P14	6	410	172	0	4	extravascular	0.3525	TRUE	8	5	0
P14	6	411	171	0	5	extravascular	1	TRUE	9	4	0
P14	6	411	170	0	6	extravascular	6.4	FALSE	9	3	0
P14	63	434	203	6	14	intravascular		FALSE	0	0	0
P14	63	434	205	8	15	intravascular	2.24	FALSE	0	2	2
P14	63	434	206	10	16	intravascular	1.73	TRUE	0	3	4
P14	63	433	207	11	17	intravascular	2.83	FALSE	-1	4	5
P14	65	87	153	0	15	extravascular		FALSE	0	0	0
P14	65	88	154	2	16	extravascular	2	TRUE	1	1	2
P14	65	88	154	4	17	extravascular	3.16	FALSE	1	1	4
P14	65	85	154	5	18	extravascular	6.16	FALSE	-2	1	5
P14	65	80	151	7	19	extravascular	6.16	FALSE	-7	-2	7
P14	65	79	145	8	20	extravascular	2.24	FALSE	-8	-8	8
P14	65	78	143	8	21	extravascular	3.32	FALSE	-9	-10	8
P14	65	77	140	9	22	extravascular	1.41	TRUE	-10	-13	9
P14	65	78	139	9	23	extravascular	2.24	FALSE	-9	-14	9
P14	65	78	137	10	24	extravascular	2.24	FALSE	-9	-16	10
P14	65	78	135	11	25	extravascular	1.41	TRUE	-9	-18	11
P14	65	77	134	11	26	extravascular	1.41	TRUE	-10	-19	11
P14	65	76	135	11	27	extravascular	1.41	TRUE	-11	-18	11
P14	65	75	136	11	28	extravascular	2	TRUE	-12	-17	11
P14	65	75	134	11	29	extravascular	1.41	TRUE	-12	-19	11
P14	65	74	133	11	30	extravascular	2	TRUE	-13	-20	11
P14	65	74	131	11	31	extravascular	3	FALSE	-13	-22	11
P14	65	74	128	11	32	extravascular	2	TRUE	-13	-25	11
P14	66	118	283	0	15	extravascular		FALSE	0	0	0
P14	66	117	284	1	16	extravascular	3.16	FALSE	-1	1	1
P14	66	116	284	4	17	extravascular	1.41	TRUE	-2	1	4
P14	66	115	284	5	18	extravascular	1.73	TRUE	-3	1	5
P14	66	114	283	6	19	extravascular	1.41	TRUE	-4	0	6
P14	66	114	284	7	20	extravascular	1	TRUE	-4	1	7
P14	66	113	284	7	21	extravascular	1	TRUE	-5	1	7
P14	66	113	284	8	22	extravascular	4.36	FALSE	-5	1	8
P14	66	114	287	11	23	extravascular	5.39	FALSE	-4	4	11
P14	66	112	283	8	24	extravascular	1	TRUE	-6	0	8
P14	66	112	282	8	25	extravascular	1.73	TRUE	-6	-1	8
P14	66	111	281	9	26	extravascular	2	TRUE	-7	-2	9
P14	66	111	279	9	27	extravascular	1	TRUE	-7	-4	9
P14	66	111	278	9	28	extravascular	2	TRUE	-7	-5	9
P14	66	111	276	9	29	extravascular	1	TRUE	-7	-7	9
P14	66	111	275	9	30	extravascular	1	TRUE	-7	-8	9
P14	66	111	274	9	31	extravascular	4.12	FALSE	-7	-9	9
P14	66	109	271	11	32	extravascular	1.41	TRUE	-9	-12	11
P14	68	230	96	0	15	intravascular		FALSE	0	0	0
P14	68	232	99	0	16	intravascular	10.77	FALSE	2	3	0
P14	68	224	93	4	17	intravascular	3.32	FALSE	-6	-3	4
P14	68	221	92	5	18	intravascular	3.16	FALSE	-9	-4	5
P14	68	218	92	6	19	intravascular	4.58	FALSE	-12	-4	6
P14	68	222	91	8	22	intravascular	0	TRUE	-8	-5	8
P14	68	222	91	8	23	intravascular	3.16	FALSE	-8	-5	8
P14	68	222	92	11	24	intravascular	6.78	FALSE	-8	-4	11
P14	68	216	91	8	25	intravascular	3	FALSE	-14	-5	8
P14	68	214	89	9	26	intravascular	0	TRUE	-16	-7	9
P14	68	214	89	9	27	intravascular	1.41	TRUE	-16	-7	9
P14	68	215	88	9	28	intravascular	1.41	TRUE	-15	-8	9
P14	68	215	89	8	29	intravascular	2.24	FALSE	-15	-7	8
P14	68	215	87	9	30	intravascular	2.24	FALSE	-15	-9	9
P14	68	213	86	9	31	intravascular	6.16	FALSE	-17	-10	9
P14	68	210	81	11	32	intravascular	2	TRUE	-20	-15	11
P14	74	346	183	0	15	extravascular		FALSE	0	0	0
P14	74	345	185	0	16	extravascular	3.32	FALSE	-1	2	0
P14	74	344	186	3	17	extravascular	4.24	FALSE	-2	3	3
P14	74	343	190	4	18	extravascular	3.32	FALSE	-3	7	4
P14	74	342	193	5	19	extravascular	2.24	FALSE	-4	10	5
P14	74	342	195	6	20	extravascular	1	TRUE	-4	12	6
P14	74	342	196	6	21	extravascular	1.41	TRUE	-4	13	6
P14	74	341	196	7	22	extravascular	1.41	TRUE	-5	13	7
P14	74	340	197	7	23	extravascular	2.83	FALSE	-6	14	7
P14	74	338	199	7	24	extravascular	2.24	FALSE	-8	16	7
P14	74	337	201	7	25	extravascular	1.73	TRUE	-9	18	7
P14	74	336	200	8	26	extravascular	3	FALSE	-10	17	8
P14	74	336	203	8	27	extravascular	1	TRUE	-10	20	8
P14	74	336	202	8	28	extravascular	1.41	TRUE	-10	19	8
P14	74	337	201	8	29	extravascular	1	TRUE	-9	18	8
P14	74	338	201	8	30	extravascular	2.24	FALSE	-8	18	8
P14	74	339	203	8	31	extravascular	1.41	TRUE	-7	20	8
P14	74	338	202	8	32	extravascular	1.73	TRUE	-8	19	8
P14	77	154	68	0	16	intravascular		FALSE	0	0	0
P14	77	154	68	2	17	intravascular	2.24	FALSE	0	0	2
P14	77	153	68	4	18	intravascular	1	TRUE	-1	0	4
P14	77	153	68	5	19	intravascular	1.41	TRUE	-1	0	5
P14	77	153	69	6	20	intravascular	0	TRUE	-1	1	6
P14	77	153	69	6	21	intravascular	1	TRUE	-1	1	6
P14	77	153	69	7	22	intravascular	1.73	TRUE	-1	1	7
P14	77	154	70	6	23	intravascular	1.73	TRUE	0	2	6
P14	77	153	69	7	24	intravascular	0	TRUE	-1	1	7
P14	77	153	69	7	25	intravascular	2.45	FALSE	-1	1	7
P14	77	151	68	8	26	intravascular	1.41	TRUE	-3	0	8
P14	77	150	67	8	27	intravascular	1	TRUE	-4	-1	8
P14	77	150	66	8	28	intravascular	2.24	FALSE	-4	-2	8
P14	77	149	64	8	29	intravascular	2	TRUE	-5	-4	8
P14	77	149	62	8	30	intravascular	1	TRUE	-5	-6	8
P14	77	149	61	8	31	intravascular	2	TRUE	-5	-7	8
P14	77	149	59	8	32	intravascular	3	FALSE	-5	-9	8
P14	78	161	211	0	16	extravascular		FALSE	0	0	0
P14	78	161	213	0	17	extravascular	3.61	FALSE	0	2	0
P14	78	161	215	3	18	extravascular	1.41	TRUE	0	4	3
P14	78	160	215	4	19	extravascular	3	FALSE	-1	4	4
P14	78	162	217	5	20	extravascular	2.24	FALSE	1	6	5
P14	78	163	219	5	21	extravascular	2.45	FALSE	2	8	5
P14	78	165	220	6	22	extravascular	2.24	FALSE	4	9	6
P14	78	167	221	6	23	extravascular	1.41	TRUE	6	10	6
P14	78	168	222	6	24	extravascular	1.41	TRUE	7	11	6
P14	78	169	221	6	25	extravascular	3.32	FALSE	8	10	6
P14	78	172	220	7	26	extravascular	3.16	FALSE	11	9	7
P14	78	175	219	7	27	extravascular	3.61	FALSE	14	8	7
P14	78	178	217	7	28	extravascular	2.83	FALSE	17	6	7
P14	78	180	215	7	29	extravascular	2	TRUE	19	4	7
P14	78	180	213	7	30	extravascular	1.41	TRUE	19	2	7
P14	78	181	212	7	31	extravascular	3.32	FALSE	20	1	7
P14	78	182	209	8	32	extravascular	2.45	FALSE	21	-2	8
P14	79	205	0	0	16	extravascular		FALSE	0	0	0
P14	79	205	0	0	17	extravascular	3.16	FALSE	0	0	0
P14	79	204	0	3	18	extravascular	1.41	TRUE	-1	0	3
P14	79	203	0	4	19	extravascular	1.41	TRUE	-2	0	4
P14	79	202	0	5	20	extravascular	1.41	TRUE	-3	0	5
P14	79	201	0	6	21	extravascular	0	TRUE	-4	0	6
P14	79	201	0	6	22	extravascular	0	TRUE	-4	0	6
P14	79	201	0	6	23	extravascular	1	TRUE	-4	0	6
P14	79	200	0	6	24	extravascular	1	TRUE	-5	0	6
P14	79	200	0	7	25	extravascular	1	TRUE	-5	0	7
P14	79	199	0	7	26	extravascular	0	TRUE	-6	0	7
P14	79	199	0	7	27	extravascular	1	TRUE	-6	0	7
P14	79	198	0	7	28	extravascular	0	TRUE	-7	0	7
P14	81	325	0	7	16	intravascular		FALSE	0	0	0
P14	81	325	0	8	17	intravascular	3	FALSE	0	0	1
P14	81	325	0	11	18	intravascular	1	TRUE	0	0	4
P14	81	326	0	11	19	intravascular	2	TRUE	1	0	4
P14	81	328	0	11	20	intravascular	7.07	FALSE	3	0	4
P14	81	329	7	11	21	intravascular	3.16	FALSE	4	7	4
P14	81	330	10	11	22	intravascular	1	TRUE	5	10	4
P14	81	329	10	11	23	intravascular	2.24	FALSE	4	10	4
P14	81	328	12	11	24	intravascular	1	TRUE	3	12	4
P14	81	327	12	11	25	intravascular	3.61	FALSE	2	12	4
P14	81	324	10	11	26	intravascular	3.61	FALSE	-1	10	4
P14	81	321	8	11	27	intravascular	1.41	TRUE	-4	8	4
P14	81	320	7	11	28	intravascular	9.22	FALSE	-5	7	4
P14	84	431	139	11	16	extravascular		FALSE	0	0	0
P14	84	428	136	11	17	extravascular	7.07	FALSE	-3	-3	0
P14	84	423	131	11	18	extravascular	3.61	FALSE	-8	-8	0
P14	84	421	128	11	19	extravascular	1	TRUE	-10	-11	0
P14	84	421	127	11	20	extravascular	3.16	FALSE	-10	-12	0
P14	84	422	124	11	21	extravascular	2.24	FALSE	-9	-15	0
P14	84	421	122	11	22	extravascular	4.47	FALSE	-10	-17	0
P14	84	417	120	11	23	extravascular	1	TRUE	-14	-19	0
P14	88	281	67	3	17	extravascular		FALSE	0	0	0
P14	88	278	69	4	18	extravascular	3.74	FALSE	-3	2	1
P14	88	275	68	6	19	extravascular	5.2	FALSE	-6	1	3
P14	88	276	73	7	20	extravascular	5.39	FALSE	-5	6	4
P14	88	278	78	7	21	extravascular	4.47	FALSE	-3	11	4
P14	88	280	82	7	22	extravascular	4.58	FALSE	-1	15	4
P14	88	282	86	6	23	extravascular	4.47	FALSE	1	19	3
P14	88	284	90	6	24	extravascular	5.48	FALSE	3	23	3
P14	88	289	92	7	25	extravascular	3	FALSE	8	25	4
P14	88	292	92	7	26	extravascular	2.24	FALSE	11	25	4
P14	88	294	92	8	27	extravascular	2.24	FALSE	13	25	5
P14	88	296	91	8	28	extravascular	2.24	FALSE	15	24	5
P14	88	297	89	8	29	extravascular	2.24	FALSE	16	22	5
P14	88	297	87	9	30	extravascular	1	TRUE	16	20	6
P14	88	298	87	9	31	extravascular	2.83	FALSE	17	20	6
P14	88	296	85	9	32	extravascular	3	FALSE	15	18	6
P14	91	219	262	0	18	extravascular		FALSE	0	0	0
P14	91	219	262	0	19	extravascular	2.45	FALSE	0	0	0
P14	91	218	263	2	20	extravascular	1.41	TRUE	-1	1	2
P14	91	217	263	3	21	extravascular	0	TRUE	-2	1	3
P14	91	217	263	3	22	extravascular	0	TRUE	-2	1	3
P14	91	217	263	3	23	extravascular	1.41	TRUE	-2	1	3
P14	91	216	263	4	24	extravascular	1	TRUE	-3	1	4
P14	91	216	262	4	25	extravascular	1.73	TRUE	-3	0	4
P14	91	215	261	5	26	extravascular	1	TRUE	-4	-1	5
P14	91	215	260	5	27	extravascular	2.24	FALSE	-4	-2	5
P14	91	214	258	5	28	extravascular	2	TRUE	-5	-4	5
P14	91	214	256	5	29	extravascular	1.41	TRUE	-5	-6	5
P14	91	213	255	5	30	extravascular	1	TRUE	-6	-7	5
P14	91	213	254	5	31	extravascular	2.24	FALSE	-6	-8	5
P14	91	212	252	5	32	extravascular	2.45	FALSE	-7	-10	5
P14	99	269	119	7	21	extravascular		FALSE	0	0	0
P14	99	265	119	8	22	extravascular	3	FALSE	-4	0	1
P14	99	262	119	8	23	extravascular	6.08	FALSE	-7	0	1
P14	99	256	119	9	24	extravascular	2.24	FALSE	-13	0	2

## Sheet: Fig 3E
experiment_Id	mouse_Id	cell_Id	x	y	z	timeframe	compartment	velocity	arrested	polar_x	polar_y	polar_z
M1	N1.2	0	487	129	11	0	extravascular		FALSE	0	0	0
M1	N1.2	0	485	128	11	1	extravascular	1.41	TRUE	-2	-1	0
M1	N1.2	0	484	129	11	2	extravascular	1.41	TRUE	-3	0	0
M1	N1.2	0	483	128	11	3	extravascular	1	TRUE	-4	-1	0
M1	N1.2	0	482	128	11	4	extravascular	1.41	TRUE	-5	-1	0
M1	N1.2	1	42	71	6	0	extravascular		FALSE	0	0	0
M1	N1.2	1	40	69	5	1	extravascular	1.41	TRUE	-2	-2	-1
M1	N1.2	1	41	69	6	2	extravascular	3	FALSE	-1	-2	0
M1	N1.2	1	40	67	8	3	extravascular	3.16	FALSE	-2	-4	2
M1	N1.2	1	40	66	11	4	extravascular	2.24	FALSE	-2	-5	5
M1	N1.2	1	38	67	11	5	extravascular	1	TRUE	-4	-4	5
M1	N1.2	1	37	67	11	6	extravascular	1	TRUE	-5	-4	5
M1	N1.2	1	37	68	11	7	extravascular	0	TRUE	-5	-3	5
M1	N1.2	1	37	68	11	8	extravascular	1.41	TRUE	-5	-3	5
M1	N1.2	1	38	67	11	9	extravascular	2.24	FALSE	-4	-4	5
M1	N1.2	1	37	65	11	10	extravascular	1.41	TRUE	-5	-6	5
M1	N1.2	1	38	64	11	11	extravascular	1	TRUE	-4	-7	5
M1	N1.2	1	39	64	11	14	extravascular	0.47	TRUE	-3	-7	5
M1	N1.2	1	40	65	11	15	extravascular	1.41	TRUE	-2	-6	5
M1	N1.2	1	41	66	11	16	extravascular	0	TRUE	-1	-5	5
M1	N1.2	1	41	66	11	17	extravascular	1	TRUE	-1	-5	5
M1	N1.2	1	42	66	11	18	extravascular	1	TRUE	0	-5	5
M1	N1.2	1	43	66	11	19	extravascular	1	TRUE	1	-5	5
M1	N1.2	1	43	67	11	20	extravascular	1	TRUE	1	-4	5
M1	N1.2	1	44	67	11	21	extravascular	3.61	FALSE	2	-4	5
M1	N1.2	1	46	70	11	22	extravascular	3.16	FALSE	4	-1	5
M1	N1.2	1	49	71	11	23	extravascular	2	TRUE	7	0	5
M1	N1.2	1	49	73	11	24	extravascular	0	TRUE	7	2	5
M1	N1.2	1	49	73	11	25	extravascular	3.16	FALSE	7	2	5
M1	N1.2	1	52	72	11	26	extravascular	3	FALSE	10	1	5
M1	N1.2	10	356	189	7	0	extravascular		FALSE	0	0	0
M1	N1.2	10	353	187	5	1	extravascular	1.41	TRUE	-3	-2	-2
M1	N1.2	10	352	188	5	2	extravascular	2.24	FALSE	-4	-1	-2
M1	N1.2	10	352	189	7	3	extravascular	2.24	FALSE	-4	0	0
M1	N1.2	10	353	189	9	4	extravascular	3.16	FALSE	-3	0	2
M1	N1.2	10	350	188	9	5	extravascular	2.45	FALSE	-6	-1	2
M1	N1.2	10	349	189	11	6	extravascular	1.41	TRUE	-7	0	4
M1	N1.2	10	348	190	11	7	extravascular	1.41	TRUE	-8	1	4
M1	N1.2	10	347	189	11	8	extravascular	1.41	TRUE	-9	0	4
M1	N1.2	10	346	190	11	9	extravascular	1	TRUE	-10	1	4
M1	N1.2	10	346	189	11	10	extravascular	2	TRUE	-10	0	4
M1	N1.2	10	348	189	11	11	extravascular	0	TRUE	-8	0	4
M1	N1.2	10	348	189	11	12	extravascular	0	TRUE	-8	0	4
M1	N1.2	10	348	189	11	13	extravascular	1	TRUE	-8	0	4
M1	N1.2	10	349	189	11	14	extravascular	0	TRUE	-7	0	4
M1	N1.2	10	349	189	11	15	extravascular	1.41	TRUE	-7	0	4
M1	N1.2	10	350	190	11	16	extravascular	1	TRUE	-6	1	4
M1	N1.2	10	349	190	11	17	extravascular	1	TRUE	-7	1	4
M1	N1.2	10	349	191	11	18	extravascular	1.41	TRUE	-7	2	4
M1	N1.2	10	350	190	11	19	extravascular	2.24	FALSE	-6	1	4
M1	N1.2	10	351	190	9	20	extravascular	1.73	TRUE	-5	1	2
M1	N1.2	10	350	189	8	21	extravascular	0	TRUE	-6	0	1
M1	N1.2	10	350	189	8	22	extravascular	1	TRUE	-6	0	1
M1	N1.2	10	349	189	8	23	extravascular	1	TRUE	-7	0	1
M1	N1.2	10	350	189	8	24	extravascular	4.12	FALSE	-6	0	1
M1	N1.2	10	348	191	11	25	extravascular	3.32	FALSE	-8	2	4
M1	N1.2	10	351	190	10	26	extravascular	3.16	FALSE	-5	1	3
M1	N1.2	10	348	190	11	27	extravascular	2	TRUE	-8	1	4
M1	N1.2	10	350	190	11	28	extravascular	1	TRUE	-6	1	4
M1	N1.2	10	349	190	11	29	extravascular	1	TRUE	-7	1	4
M1	N1.2	10	350	190	11	30	extravascular	1	TRUE	-6	1	4
M1	N1.2	10	350	191	11	31	extravascular	1.41	TRUE	-6	2	4
M1	N1.2	10	349	190	11	32	extravascular	1	TRUE	-7	1	4
M1	N1.2	10	348	190	11	33	extravascular	1	TRUE	-8	1	4
M1	N1.2	10	349	190	11	34	extravascular	0	TRUE	-7	1	4
M1	N1.2	10	349	190	11	35	extravascular	1.41	TRUE	-7	1	4
M1	N1.2	10	348	191	11	36	extravascular	1	TRUE	-8	2	4
M1	N1.2	10	348	192	11	37	extravascular	3	FALSE	-8	3	4
M1	N1.2	10	350	191	9	39	extravascular	1.58	FALSE	-6	2	2
M1	N1.2	10	353	191	8	40	extravascular	2.45	FALSE	-3	2	1
M1	N1.2	10	351	192	9	41	extravascular	1.73	TRUE	-5	3	2
M1	N1.2	10	352	193	8	42	extravascular	1.41	TRUE	-4	4	1
M1	N1.2	10	352	194	9	43	extravascular	1.41	TRUE	-4	5	2
M1	N1.2	10	351	194	10	44	extravascular	1	TRUE	-5	5	3
M1	N1.2	10	350	194	10	45	extravascular	1.73	TRUE	-6	5	3
M1	N1.2	10	351	195	11	46	extravascular	1.41	TRUE	-5	6	4
M1	N1.2	10	350	194	11	47	extravascular	0	TRUE	-6	5	4
M1	N1.2	10	350	194	11	48	extravascular	1.41	TRUE	-6	5	4
M1	N1.2	10	349	193	11	49	extravascular	3	FALSE	-7	4	4
M1	N1.2	10	352	193	11	50	extravascular	1	TRUE	-4	4	4
M1	N1.2	10	351	193	11	51	extravascular	1.41	TRUE	-5	4	4
M1	N1.2	10	350	192	11	52	extravascular	2.24	FALSE	-6	3	4
M1	N1.2	10	348	193	11	53	extravascular	1	TRUE	-8	4	4
M1	N1.2	10	349	193	11	54	extravascular	1.41	TRUE	-7	4	4
M1	N1.2	10	348	194	11	55	extravascular	0	TRUE	-8	5	4
M1	N1.2	10	348	194	11	56	extravascular	1	TRUE	-8	5	4
M1	N1.2	10	348	194	10	57	extravascular	1.73	TRUE	-8	5	3
M1	N1.2	10	347	195	11	58	extravascular	3.46	FALSE	-9	6	4
M1	N1.2	13	302	48	0	0	extravascular		FALSE	0	0	0
M1	N1.2	13	299	48	0	4	extravascular	0.25	TRUE	-3	0	0
M1	N1.2	13	299	49	0	5	extravascular	1	TRUE	-3	1	0
M1	N1.2	13	299	50	0	6	extravascular	3	FALSE	-3	2	0
M1	N1.2	13	297	51	2	7	extravascular	2.45	FALSE	-5	3	2
M1	N1.2	13	296	50	4	8	extravascular	0	TRUE	-6	2	4
M1	N1.2	13	296	50	4	9	extravascular	1.41	TRUE	-6	2	4
M1	N1.2	13	297	51	4	10	extravascular	1.41	TRUE	-5	3	4
M1	N1.2	13	296	51	5	11	extravascular	0	TRUE	-6	3	5
M1	N1.2	13	296	51	5	12	extravascular	1.41	TRUE	-6	3	5
M1	N1.2	13	297	52	5	13	extravascular	0	TRUE	-5	4	5
M1	N1.2	13	297	52	5	14	extravascular	1	TRUE	-5	4	5
M1	N1.2	13	298	52	5	15	extravascular	1.73	TRUE	-4	4	5
M1	N1.2	13	297	51	4	16	extravascular	1.41	TRUE	-5	3	4
M1	N1.2	13	298	51	3	17	extravascular	1	TRUE	-4	3	3
M1	N1.2	13	299	51	3	18	extravascular	2.83	FALSE	-3	3	3
M1	N1.2	13	301	51	1	19	extravascular	1.41	TRUE	-1	3	1
M1	N1.2	13	301	50	0	20	extravascular	1	TRUE	-1	2	0
M1	N1.2	13	300	50	0	21	extravascular	1.41	TRUE	-2	2	0
M1	N1.2	13	299	49	0	22	extravascular	1	TRUE	-3	1	0
M1	N1.2	13	298	49	0	23	extravascular	2.24	FALSE	-4	1	0
M1	N1.2	13	300	50	0	24	extravascular	1	TRUE	-2	2	0
M1	N1.2	13	299	50	0	25	extravascular	1.41	TRUE	-3	2	0
M1	N1.2	13	300	51	0	26	extravascular	2.83	FALSE	-2	3	0
M1	N1.2	13	298	51	2	27	extravascular	1.41	TRUE	-4	3	2
M1	N1.2	13	297	51	3	28	extravascular	1.41	TRUE	-5	3	3
M1	N1.2	13	298	51	4	29	extravascular	1	TRUE	-4	3	4
M1	N1.2	13	298	52	4	30	extravascular	2.24	FALSE	-4	4	4
M1	N1.2	13	296	52	5	31	extravascular	2	TRUE	-6	4	5
M1	N1.2	13	298	52	5	32	extravascular	1	TRUE	-4	4	5
M1	N1.2	13	298	52	6	33	extravascular	1.41	TRUE	-4	4	6
M1	N1.2	13	297	51	6	34	extravascular	1.73	TRUE	-5	3	6
M1	N1.2	13	298	52	5	35	extravascular	1.73	TRUE	-4	4	5
M1	N1.2	13	299	51	4	36	extravascular	2.24	FALSE	-3	3	4
M1	N1.2	13	297	50	4	37	extravascular	2.24	FALSE	-5	2	4
M1	N1.2	13	299	50	3	38	extravascular	2.45	FALSE	-3	2	3
M1	N1.2	13	300	51	1	39	extravascular	1.73	TRUE	-2	3	1
M1	N1.2	13	299	50	0	40	extravascular	1	TRUE	-3	2	0
M1	N1.2	13	299	51	0	41	extravascular	2	TRUE	-3	3	0
M1	N1.2	13	299	49	0	42	extravascular	2.83	FALSE	-3	1	0
M1	N1.2	13	301	51	0	43	extravascular	1.41	TRUE	-1	3	0
M1	N1.2	13	300	50	0	44	extravascular	1.41	TRUE	-2	2	0
M1	N1.2	13	301	51	0	45	extravascular	2.24	FALSE	-1	3	0
M1	N1.2	13	300	51	2	46	extravascular	2.24	FALSE	-2	3	2
M1	N1.2	13	298	51	3	47	extravascular	1	TRUE	-4	3	3
M1	N1.2	13	298	51	4	48	extravascular	1.41	TRUE	-4	3	4
M1	N1.2	13	297	51	5	49	extravascular	1.41	TRUE	-5	3	5
M1	N1.2	13	298	52	5	50	extravascular	1	TRUE	-4	4	5
M1	N1.2	13	298	52	6	51	extravascular	1	TRUE	-4	4	6
M1	N1.2	13	297	52	6	52	extravascular	0	TRUE	-5	4	6
M1	N1.2	13	297	52	6	53	extravascular	0	TRUE	-5	4	6
M1	N1.2	13	297	52	6	54	extravascular	1	TRUE	-5	4	6
M1	N1.2	13	297	52	5	55	extravascular	1	TRUE	-5	4	5
M1	N1.2	13	297	52	4	56	extravascular	1.41	TRUE	-5	4	4
M1	N1.2	13	297	51	3	57	extravascular	1.73	TRUE	-5	3	3
M1	N1.2	13	298	50	2	58	extravascular	2.45	FALSE	-4	2	2
M1	N1.2	14	352	291	8	0	extravascular		FALSE	0	0	0
M1	N1.2	14	350	294	11	4	extravascular	0.25	TRUE	-2	3	3
M1	N1.2	14	350	295	11	5	extravascular	1	TRUE	-2	4	3
M1	N1.2	14	350	294	11	6	extravascular	0	TRUE	-2	3	3
M1	N1.2	14	350	294	11	7	extravascular	1.41	TRUE	-2	3	3
M1	N1.2	14	351	293	11	8	extravascular	0	TRUE	-1	2	3
M1	N1.2	14	351	293	11	9	extravascular	1.41	TRUE	-1	2	3
M1	N1.2	14	350	292	11	10	extravascular	3.16	FALSE	-2	1	3
M1	N1.2	14	347	291	11	11	extravascular	11.4	FALSE	-5	0	3
M1	N1.2	14	340	282	11	14	extravascular	0	TRUE	-12	-9	3
M1	N1.2	14	340	282	11	15	extravascular	1	TRUE	-12	-9	3
M1	N1.2	14	340	283	11	16	extravascular	2	TRUE	-12	-8	3
M1	N1.2	14	342	283	11	17	extravascular	1	TRUE	-10	-8	3
M1	N1.2	14	342	284	11	18	extravascular	1.41	TRUE	-10	-7	3
M1	N1.2	14	343	284	10	19	extravascular	3.74	FALSE	-9	-7	2
M1	N1.2	14	342	281	8	20	extravascular	1	TRUE	-10	-10	0
M1	N1.2	14	343	281	8	21	extravascular	5	FALSE	-9	-10	0
M1	N1.2	14	338	281	8	25	extravascular	1.7675	FALSE	-14	-10	0
M1	N1.2	14	343	285	11	26	extravascular	5.39	FALSE	-9	-6	3
M1	N1.2	14	338	283	11	27	extravascular	1	TRUE	-14	-8	3
M1	N1.2	14	338	282	11	28	extravascular	1.41	TRUE	-14	-9	3
M1	N1.2	14	337	281	11	29	extravascular	2	TRUE	-15	-10	3
M1	N1.2	14	339	281	11	30	extravascular	1	TRUE	-13	-10	3
M1	N1.2	14	340	281	11	31	extravascular	2.24	FALSE	-12	-10	3
M1	N1.2	14	342	282	11	32	extravascular	2	TRUE	-10	-9	3
M1	N1.2	14	340	282	11	33	extravascular	1.41	TRUE	-12	-9	3
M1	N1.2	14	341	281	11	34	extravascular	1	TRUE	-11	-10	3
M1	N1.2	14	341	282	11	35	extravascular	1	TRUE	-11	-9	3
M1	N1.2	14	341	283	11	36	extravascular	2.83	FALSE	-11	-8	3
M1	N1.2	14	343	285	11	37	extravascular	2.83	FALSE	-9	-6	3
M1	N1.2	14	345	287	11	38	extravascular	4.12	FALSE	-7	-4	3
M1	N1.2	14	346	291	11	39	extravascular	2.24	FALSE	-6	0	3
M1	N1.2	14	347	293	11	40	extravascular	2.24	FALSE	-5	2	3
M1	N1.2	14	348	291	11	41	extravascular	2	TRUE	-4	0	3
M1	N1.2	14	348	293	11	42	extravascular	1.41	TRUE	-4	2	3
M1	N1.2	14	347	292	11	44	extravascular	0.5	TRUE	-5	1	3
M1	N1.2	14	347	291	11	45	extravascular	3.61	FALSE	-5	0	3
M1	N1.2	14	345	288	11	46	extravascular	1	TRUE	-7	-3	3
M1	N1.2	14	344	288	11	47	extravascular	4.24	FALSE	-8	-3	3
M1	N1.2	14	341	285	11	48	extravascular	2.83	FALSE	-11	-6	3
M1	N1.2	14	339	283	11	49	extravascular	3	FALSE	-13	-8	3
M1	N1.2	14	342	283	11	50	extravascular	2.24	FALSE	-10	-8	3
M1	N1.2	14	340	282	11	52	extravascular	0	TRUE	-12	-9	3
M1	N1.2	14	340	282	11	53	extravascular	1.41	TRUE	-12	-9	3
M1	N1.2	14	341	283	11	54	extravascular	1.41	TRUE	-11	-8	3
M1	N1.2	14	340	282	11	55	extravascular	2.24	FALSE	-12	-9	3
M1	N1.2	14	342	283	11	56	extravascular	1	TRUE	-10	-8	3
M1	N1.2	14	342	284	11	57	extravascular	5.39	FALSE	-10	-7	3
M1	N1.2	14	344	280	8	58	extravascular	1	TRUE	-8	-11	0
M1	N1.2	15	253	309	4	0	extravascular		TRUE	0	0	0
M1	N1.2	15	252	309	3	1	extravascular	1.73	TRUE	-1	0	-1
M1	N1.2	15	251	310	4	2	extravascular	1.41	TRUE	-2	1	0
M1	N1.2	15	251	311	5	3	extravascular	2.45	FALSE	-2	2	1
M1	N1.2	15	250	312	7	4	extravascular	1.73	TRUE	-3	3	3
M1	N1.2	15	249	311	8	5	extravascular	4.69	FALSE	-4	2	4
M1	N1.2	15	246	314	10	6	extravascular	1.73	TRUE	-7	5	6
M1	N1.2	15	245	313	11	7	extravascular	1.41	TRUE	-8	4	7
M1	N1.2	15	246	312	11	8	extravascular	0	TRUE	-7	3	7
M1	N1.2	15	246	312	11	9	extravascular	0	TRUE	-7	3	7
M1	N1.2	15	246	312	11	10	extravascular	1	TRUE	-7	3	7
M1	N1.2	15	246	313	11	11	extravascular	1.41	TRUE	-7	4	7
M1	N1.2	15	247	312	11	12	extravascular	1	TRUE	-6	3	7
M1	N1.2	15	246	312	11	13	extravascular	1	TRUE	-7	3	7
M1	N1.2	15	247	312	11	14	extravascular	0	TRUE	-6	3	7
M1	N1.2	15	247	312	11	15	extravascular	2.83	FALSE	-6	3	7
M1	N1.2	15	249	314	11	16	extravascular	1	TRUE	-4	5	7
M1	N1.2	15	249	313	11	17	extravascular	2	TRUE	-4	4	7
M1	N1.2	15	249	315	11	18	extravascular	2.83	FALSE	-4	6	7
M1	N1.2	15	249	313	9	19	extravascular	2.45	FALSE	-4	4	5
M1	N1.2	15	251	312	8	20	extravascular	0	TRUE	-2	3	4
M1	N1.2	15	251	312	8	21	extravascular	1.73	TRUE	-2	3	4
M1	N1.2	15	250	311	7	22	extravascular	0	TRUE	-3	2	3
M1	N1.2	15	250	311	7	23	extravascular	1	TRUE	-3	2	3
M1	N1.2	15	250	312	7	24	extravascular	1.41	TRUE	-3	3	3
M1	N1.2	15	249	312	8	25	extravascular	3.46	FALSE	-4	3	4
M1	N1.2	15	251	314	10	26	extravascular	3.16	FALSE	-2	5	6
M1	N1.2	15	248	314	11	27	extravascular	1	TRUE	-5	5	7
M1	N1.2	15	248	313	11	28	extravascular	0	TRUE	-5	4	7
M1	N1.2	15	248	313	11	29	extravascular	0	TRUE	-5	4	7
M1	N1.2	15	248	313	11	30	extravascular	1	TRUE	-5	4	7
M1	N1.2	15	249	313	11	31	extravascular	1	TRUE	-4	4	7
M1	N1.2	15	249	312	11	32	extravascular	2	TRUE	-4	3	7
M1	N1.2	15	247	312	11	33	extravascular	2	TRUE	-6	3	7
M1	N1.2	15	249	312	11	34	extravascular	1	TRUE	-4	3	7
M1	N1.2	15	248	312	11	35	extravascular	1.41	TRUE	-5	3	7
M1	N1.2	15	249	313	11	36	extravascular	1	TRUE	-4	4	7
M1	N1.2	15	249	314	11	37	extravascular	2.45	FALSE	-4	5	7
M1	N1.2	15	251	315	10	38	extravascular	4.12	FALSE	-2	6	6
M1	N1.2	15	249	312	8	39	extravascular	3	FALSE	-4	3	4
M1	N1.2	15	252	312	8	40	extravascular	1	TRUE	-1	3	4
M1	N1.2	15	251	312	8	41	extravascular	1	TRUE	-2	3	4
M1	N1.2	15	251	313	8	42	extravascular	0	TRUE	-2	4	4
M1	N1.2	15	251	313	8	43	extravascular	1	TRUE	-2	4	4
M1	N1.2	15	250	313	8	44	extravascular	2.83	FALSE	-3	4	4
M1	N1.2	15	250	315	10	45	extravascular	1.41	TRUE	-3	6	6
M1	N1.2	15	249	315	11	46	extravascular	1.41	TRUE	-4	6	7
M1	N1.2	15	248	314	11	47	extravascular	1	TRUE	-5	5	7
M1	N1.2	15	248	313	11	48	extravascular	3	FALSE	-5	4	7
M1	N1.2	15	245	313	11	49	extravascular	4.12	FALSE	-8	4	7
M1	N1.2	15	249	312	11	50	extravascular	1	TRUE	-4	3	7
M1	N1.2	15	249	313	11	51	extravascular	1	TRUE	-4	4	7
M1	N1.2	15	248	313	11	52	extravascular	1	TRUE	-5	4	7
M1	N1.2	15	247	313	11	53	extravascular	1	TRUE	-6	4	7
M1	N1.2	15	248	313	11	54	extravascular	0	TRUE	-5	4	7
M1	N1.2	15	248	313	11	55	extravascular	1.41	TRUE	-5	4	7
M1	N1.2	15	249	314	11	56	extravascular	1.41	TRUE	-4	5	7
M1	N1.2	15	250	315	11	57	extravascular	2.83	FALSE	-3	6	7
M1	N1.2	15	250	313	9	58	extravascular	1.41	TRUE	-3	4	5
M1	N1.2	17	64	113	3	0	intravascular		TRUE	0	0	0
M1	N1.2	17	63	112	3	1	intravascular	1.41	TRUE	-1	-1	0
M1	N1.2	17	64	113	3	2	intravascular	1.41	TRUE	0	0	0
M1	N1.2	17	64	114	4	3	intravascular	3.32	FALSE	0	1	1
M1	N1.2	17	61	113	5	4	intravascular	3	FALSE	-3	0	2
M1	N1.2	17	59	114	7	5	intravascular	3.74	FALSE	-5	1	4
M1	N1.2	17	56	116	8	6	intravascular	3.46	FALSE	-8	3	5
M1	N1.2	17	54	118	10	7	intravascular	1.41	TRUE	-10	5	7
M1	N1.2	17	54	117	11	8	intravascular	2	TRUE	-10	4	8
M1	N1.2	17	56	117	11	9	intravascular	1	TRUE	-8	4	8
M1	N1.2	17	56	116	11	10	intravascular	1	TRUE	-8	3	8
M1	N1.2	17	56	117	11	11	intravascular	1	TRUE	-8	4	8
M1	N1.2	17	56	118	11	12	intravascular	1	TRUE	-8	5	8
M1	N1.2	17	56	117	11	13	intravascular	1.41	TRUE	-8	4	8
M1	N1.2	17	57	118	11	14	intravascular	1.41	TRUE	-7	5	8
M1	N1.2	17	58	117	11	15	intravascular	3.16	FALSE	-6	4	8
M1	N1.2	17	61	118	11	16	intravascular	2.24	FALSE	-3	5	8
M1	N1.2	17	63	119	11	17	intravascular	1.41	TRUE	-1	6	8
M1	N1.2	17	64	120	11	18	intravascular	3	FALSE	0	7	8
M1	N1.2	17	63	118	9	19	intravascular	2	TRUE	-1	5	6
M1	N1.2	17	65	118	9	20	intravascular	1.73	TRUE	1	5	6
M1	N1.2	17	64	117	8	21	intravascular	1.41	TRUE	0	4	5
M1	N1.2	17	63	117	7	22	intravascular	1	TRUE	-1	4	4
M1	N1.2	17	62	117	7	23	intravascular	3.32	FALSE	-2	4	4
M1	N1.2	17	59	118	8	25	intravascular	1.58	FALSE	-5	5	5
M1	N1.2	17	56	119	8	26	intravascular	2.45	FALSE	-8	6	5
M1	N1.2	17	54	120	9	27	intravascular	3	FALSE	-10	7	6
M1	N1.2	17	53	122	11	28	intravascular	3.16	FALSE	-11	9	8
M1	N1.2	17	50	123	11	29	intravascular	2.24	FALSE	-14	10	8
M1	N1.2	17	48	124	11	30	intravascular	1	TRUE	-16	11	8
M1	N1.2	17	47	124	11	31	intravascular	1	TRUE	-17	11	8
M1	N1.2	17	47	125	11	32	intravascular	1	TRUE	-17	12	8
M1	N1.2	17	46	125	11	33	intravascular	1	TRUE	-18	12	8
M1	N1.2	17	47	125	11	34	intravascular	1.41	TRUE	-17	12	8
M1	N1.2	17	46	126	11	35	intravascular	1.41	TRUE	-18	13	8
M1	N1.2	17	45	127	11	36	intravascular	0	TRUE	-19	14	8
M1	N1.2	17	45	127	11	37	intravascular	4.58	FALSE	-19	14	8
M1	N1.2	17	49	126	9	38	intravascular	2.24	FALSE	-15	13	6
M1	N1.2	17	47	126	8	39	intravascular	3.61	FALSE	-17	13	5
M1	N1.2	17	50	124	8	40	intravascular	2.45	FALSE	-14	11	5
M1	N1.2	17	48	125	7	41	intravascular	6.32	FALSE	-16	12	4
M1	N1.2	17	54	123	7	42	intravascular	3.61	FALSE	-10	10	4
M1	N1.2	17	56	120	7	43	intravascular	0	TRUE	-8	7	4
M1	N1.2	17	56	120	7	44	intravascular	4.58	FALSE	-8	7	4
M1	N1.2	17	60	118	8	45	intravascular	2.45	FALSE	-4	5	5
M1	N1.2	17	58	119	9	46	intravascular	1.41	TRUE	-6	6	6
M1	N1.2	17	57	119	10	47	intravascular	1.73	TRUE	-7	6	7
M1	N1.2	17	56	120	11	48	intravascular	1.41	TRUE	-8	7	8
M1	N1.2	17	55	119	11	49	intravascular	4.12	FALSE	-9	6	8
M1	N1.2	17	59	118	11	50	intravascular	0	TRUE	-5	5	8
M1	N1.2	17	59	118	11	51	intravascular	1.41	TRUE	-5	5	8
M1	N1.2	17	58	117	11	52	intravascular	0	TRUE	-6	4	8
M1	N1.2	17	58	117	11	53	intravascular	1	TRUE	-6	4	8
M1	N1.2	17	58	116	11	54	intravascular	2.24	FALSE	-6	3	8
M1	N1.2	17	57	118	11	55	intravascular	2.45	FALSE	-7	5	8
M1	N1.2	17	58	117	9	56	intravascular	1.73	TRUE	-6	4	6
M1	N1.2	17	59	116	8	57	intravascular	1	TRUE	-5	3	5
M1	N1.2	17	59	116	7	58	intravascular	1	TRUE	-5	3	4
M1	N1.2	19	437	213	7	0	intravascular		FALSE	0	0	0
M1	N1.2	19	435	211	7	1	intravascular	2.24	FALSE	-2	-2	0
M1	N1.2	19	436	213	7	2	intravascular	3	FALSE	-1	0	0
M1	N1.2	19	434	212	9	3	intravascular	3	FALSE	-3	-1	2
M1	N1.2	19	432	211	11	4	intravascular	1.41	TRUE	-5	-2	4
M1	N1.2	19	431	212	11	5	intravascular	1.41	TRUE	-6	-1	4
M1	N1.2	19	432	213	11	6	intravascular	1.41	TRUE	-5	0	4
M1	N1.2	19	433	212	11	7	intravascular	2	TRUE	-4	-1	4
M1	N1.2	19	433	210	11	8	intravascular	1.41	TRUE	-4	-3	4
M1	N1.2	19	434	209	11	9	intravascular	3.16	FALSE	-3	-4	4
M1	N1.2	19	435	206	11	10	intravascular	1	TRUE	-2	-7	4
M1	N1.2	19	434	206	11	11	intravascular	1.41	TRUE	-3	-7	4
M1	N1.2	19	435	205	11	12	intravascular	1.41	TRUE	-2	-8	4
M1	N1.2	19	434	204	11	13	intravascular	4	FALSE	-3	-9	4
M1	N1.2	19	438	204	11	14	intravascular	1	TRUE	1	-9	4
M1	N1.2	19	437	204	11	15	intravascular	1	TRUE	0	-9	4
M1	N1.2	19	437	205	11	16	intravascular	1.41	TRUE	0	-8	4
M1	N1.2	19	436	204	11	17	intravascular	2.24	FALSE	-1	-9	4
M1	N1.2	19	434	203	11	18	intravascular	8.77	FALSE	-3	-10	4
M1	N1.2	19	442	205	8	21	intravascular	1.20333	FALSE	5	-8	1
M1	N1.2	19	440	205	11	26	intravascular	0.2	TRUE	3	-8	4
M1	N1.2	19	439	205	11	27	intravascular	1	TRUE	2	-8	4
M1	N1.2	19	440	205	11	28	intravascular	3	FALSE	3	-8	4
M1	N1.2	19	437	205	11	29	intravascular	3.16	FALSE	0	-8	4
M1	N1.2	19	438	202	11	30	intravascular	2.24	FALSE	1	-11	4
M1	N1.2	20	180	384	4	0	intravascular		FALSE	0	0	0
M1	N1.2	20	178	383	2	1	intravascular	3.32	FALSE	-2	-1	-2
M1	N1.2	20	175	382	1	2	intravascular	5.39	FALSE	-5	-2	-3
M1	N1.2	20	172	386	3	3	intravascular	5.1	FALSE	-8	2	-1
M1	N1.2	20	167	386	4	4	intravascular	5.92	FALSE	-13	2	0
M1	N1.2	20	162	387	7	5	intravascular	4.9	FALSE	-18	3	3
M1	N1.2	20	160	389	11	6	intravascular	1.41	TRUE	-20	5	7
M1	N1.2	20	159	390	11	7	intravascular	3	FALSE	-21	6	7
M1	N1.2	20	156	390	11	8	intravascular	4.12	FALSE	-24	6	7
M1	N1.2	20	152	391	11	9	intravascular	3.61	FALSE	-28	7	7
M1	N1.2	20	149	389	11	10	intravascular	4.47	FALSE	-31	5	7
M1	N1.2	20	145	387	11	11	intravascular	2.24	FALSE	-35	3	7
M1	N1.2	20	144	385	11	12	intravascular	4.12	FALSE	-36	1	7
M1	N1.2	20	140	384	11	13	intravascular	3.16	FALSE	-40	0	7
M1	N1.2	20	137	383	11	14	intravascular	5	FALSE	-43	-1	7
M1	N1.2	20	134	379	11	15	intravascular	1.41	TRUE	-46	-5	7
M1	N1.2	20	135	378	11	16	intravascular	2.83	FALSE	-45	-6	7
M1	N1.2	20	133	376	11	17	intravascular	3.16	FALSE	-47	-8	7
M1	N1.2	20	134	379	11	18	intravascular	3.16	FALSE	-46	-5	7
M1	N1.2	20	134	380	8	19	intravascular	2.83	FALSE	-46	-4	4
M1	N1.2	20	136	380	6	20	intravascular	2.24	FALSE	-44	-4	2
M1	N1.2	20	136	381	4	21	intravascular	2.45	FALSE	-44	-3	0
M1	N1.2	20	134	382	3	22	intravascular	1.41	TRUE	-46	-2	-1
M1	N1.2	20	134	383	2	23	intravascular	1	TRUE	-46	-1	-2
M1	N1.2	20	134	384	2	24	intravascular	3.74	FALSE	-46	0	-2
M1	N1.2	20	137	386	3	25	intravascular	4.9	FALSE	-43	2	-1
M1	N1.2	20	133	388	5	26	intravascular	1.41	TRUE	-47	4	1
M1	N1.2	20	133	387	6	27	intravascular	3.74	FALSE	-47	3	2
M1	N1.2	20	130	386	8	28	intravascular	5.1	FALSE	-50	2	4
M1	N1.2	20	125	386	9	29	intravascular	7.35	FALSE	-55	2	5
M1	N1.2	20	118	385	11	30	intravascular	2.83	FALSE	-62	1	7
M1	N1.2	20	116	383	11	31	intravascular	3.61	FALSE	-64	-1	7
M1	N1.2	20	114	386	11	32	intravascular	6.4	FALSE	-66	2	7
M1	N1.2	20	109	390	11	33	intravascular	3.16	FALSE	-71	6	7
M1	N1.2	20	110	393	11	34	intravascular	3.61	FALSE	-70	9	7
M1	N1.2	20	108	396	11	35	intravascular	4.47	FALSE	-72	12	7
M1	N1.2	20	106	400	11	36	intravascular	6	FALSE	-74	16	7
M1	N1.2	20	106	406	11	37	intravascular	4.24	FALSE	-74	22	7
M1	N1.2	20	109	409	11	38	intravascular	3.16	FALSE	-71	25	7
M1	N1.2	20	110	412	11	39	intravascular	5	FALSE	-70	28	7
M1	N1.2	20	110	417	11	40	intravascular	2	TRUE	-70	33	7
M1	N1.2	20	112	417	11	41	intravascular	6.08	FALSE	-68	33	7
M1	N1.2	20	113	423	11	42	intravascular	1	TRUE	-67	39	7
M1	N1.2	20	114	423	11	43	intravascular	10.44	FALSE	-66	39	7
M1	N1.2	22	117	295	7	0	extravascular		FALSE	0	0	0
M1	N1.2	22	113	293	9	1	extravascular	3	FALSE	-4	-2	2
M1	N1.2	22	111	292	11	2	extravascular	2.24	FALSE	-6	-3	4
M1	N1.2	22	113	291	11	3	extravascular	4	FALSE	-4	-4	4
M1	N1.2	22	113	287	11	4	extravascular	2.24	FALSE	-4	-8	4
M1	N1.2	23	440	84	0	0	extravascular		FALSE	0	0	0
M1	N1.2	23	438	83	0	1	extravascular	0	TRUE	-2	-1	0
M1	N1.2	23	438	83	0	2	extravascular	1.41	TRUE	-2	-1	0
M1	N1.2	23	437	84	0	3	extravascular	1	TRUE	-3	0	0
M1	N1.2	23	437	83	0	4	extravascular	3	FALSE	-3	-1	0
M1	N1.2	23	436	85	2	5	extravascular	2.83	FALSE	-4	1	2
M1	N1.2	23	434	85	4	6	extravascular	1.41	TRUE	-6	1	4
M1	N1.2	23	434	86	5	7	extravascular	1.41	TRUE	-6	2	5
M1	N1.2	23	433	86	6	8	extravascular	1	TRUE	-7	2	6
M1	N1.2	23	434	86	6	9	extravascular	1.41	TRUE	-6	2	6
M1	N1.2	23	433	86	7	10	extravascular	0	TRUE	-7	2	7
M1	N1.2	23	433	86	7	11	extravascular	1	TRUE	-7	2	7
M1	N1.2	23	432	86	7	12	extravascular	1	TRUE	-8	2	7
M1	N1.2	23	433	86	7	13	extravascular	0	TRUE	-7	2	7
M1	N1.2	23	433	86	7	14	extravascular	1.41	TRUE	-7	2	7
M1	N1.2	23	434	87	7	15	extravascular	1	TRUE	-6	3	7
M1	N1.2	23	434	87	6	16	extravascular	1.41	TRUE	-6	3	6
M1	N1.2	23	434	86	5	17	extravascular	1	TRUE	-6	2	5
M1	N1.2	23	435	86	5	18	extravascular	1	TRUE	-5	2	5
M1	N1.2	23	435	86	4	19	extravascular	1	TRUE	-5	2	4
M1	N1.2	23	435	86	3	20	extravascular	1.41	TRUE	-5	2	3
M1	N1.2	23	436	86	2	21	extravascular	1.73	TRUE	-4	2	2
M1	N1.2	23	437	85	1	22	extravascular	2.45	FALSE	-3	1	1
M1	N1.2	23	435	84	0	23	extravascular	2.24	FALSE	-5	0	0
M1	N1.2	23	437	85	0	24	extravascular	2.45	FALSE	-3	1	0
M1	N1.2	23	436	86	2	25	extravascular	1	TRUE	-4	2	2
M1	N1.2	23	436	86	3	26	extravascular	2.24	FALSE	-4	2	3
M1	N1.2	23	434	86	4	27	extravascular	1.41	TRUE	-6	2	4
M1	N1.2	23	433	86	5	28	extravascular	1.73	TRUE	-7	2	5
M1	N1.2	23	434	87	6	29	extravascular	1.41	TRUE	-6	3	6
M1	N1.2	23	433	87	7	30	extravascular	0	TRUE	-7	3	7
M1	N1.2	23	433	87	7	31	extravascular	0	TRUE	-7	3	7
M1	N1.2	23	433	87	7	32	extravascular	1.41	TRUE	-7	3	7
M1	N1.2	23	434	88	7	33	extravascular	1.41	TRUE	-6	4	7
M1	N1.2	23	433	87	7	34	extravascular	2	TRUE	-7	3	7
M1	N1.2	23	435	87	7	35	extravascular	1	TRUE	-5	3	7
M1	N1.2	23	435	87	6	36	extravascular	1.41	TRUE	-5	3	6
M1	N1.2	23	434	87	5	37	extravascular	2.45	FALSE	-6	3	5
M1	N1.2	23	436	86	4	38	extravascular	1	TRUE	-4	2	4
M1	N1.2	23	436	86	3	39	extravascular	0	TRUE	-4	2	3
M1	N1.2	23	436	86	3	40	extravascular	1.41	TRUE	-4	2	3
M1	N1.2	23	436	87	2	41	extravascular	1	TRUE	-4	3	2
M1	N1.2	23	436	86	2	42	extravascular	1	TRUE	-4	2	2
M1	N1.2	23	437	86	2	43	extravascular	1	TRUE	-3	2	2
M1	N1.2	23	437	87	2	44	extravascular	1.41	TRUE	-3	3	2
M1	N1.2	23	436	87	3	45	extravascular	1	TRUE	-4	3	3
M1	N1.2	23	436	87	4	46	extravascular	1.73	TRUE	-4	3	4
M1	N1.2	23	435	88	5	47	extravascular	1.41	TRUE	-5	4	5
M1	N1.2	23	435	87	6	48	extravascular	1.41	TRUE	-5	3	6
M1	N1.2	23	434	87	7	49	extravascular	1.41	TRUE	-6	3	7
M1	N1.2	23	433	88	7	50	extravascular	1.41	TRUE	-7	4	7
M1	N1.2	23	434	88	8	51	extravascular	1	TRUE	-6	4	8
M1	N1.2	23	433	88	8	52	extravascular	1	TRUE	-7	4	8
M1	N1.2	23	434	88	8	53	extravascular	0	TRUE	-6	4	8
M1	N1.2	23	434	88	8	54	extravascular	1	TRUE	-6	4	8
M1	N1.2	23	434	88	7	55	extravascular	1	TRUE	-6	4	7
M1	N1.2	23	434	88	6	56	extravascular	1.41	TRUE	-6	4	6
M1	N1.2	23	435	88	5	57	extravascular	1.73	TRUE	-5	4	5
M1	N1.2	23	434	87	4	58	extravascular	1	TRUE	-6	3	4
M1	N1.2	24	142	90	0	0	extravascular		FALSE	0	0	0
M1	N1.2	24	139	88	0	1	extravascular	1	TRUE	-3	-2	0
M1	N1.2	24	138	88	0	2	extravascular	5.1	FALSE	-4	-2	0
M1	N1.2	24	139	93	0	3	extravascular	12.69	FALSE	-3	3	0
M1	N1.2	24	131	84	4	4	extravascular	4.58	FALSE	-11	-6	4
M1	N1.2	24	133	88	5	5	extravascular	3.16	FALSE	-9	-2	5
M1	N1.2	24	133	91	6	6	extravascular	3	FALSE	-9	1	6
M1	N1.2	24	135	93	7	7	extravascular	4.24	FALSE	-7	3	7
M1	N1.2	24	132	96	7	8	extravascular	2.24	FALSE	-10	6	7
M1	N1.2	24	132	94	8	9	extravascular	2.45	FALSE	-10	4	8
M1	N1.2	24	130	93	9	10	extravascular	1.41	TRUE	-12	3	9
M1	N1.2	24	131	94	9	11	extravascular	2.24	FALSE	-11	4	9
M1	N1.2	24	130	96	9	12	extravascular	2	TRUE	-12	6	9
M1	N1.2	24	130	98	9	14	extravascular	1.225	FALSE	-12	8	9
M1	N1.2	24	131	100	8	15	extravascular	1	TRUE	-11	10	8
M1	N1.2	24	130	100	8	16	extravascular	2.45	FALSE	-12	10	8
M1	N1.2	24	132	99	7	17	extravascular	7.07	FALSE	-10	9	7
M1	N1.2	25	484	77	8	0	extravascular		FALSE	0	0	0
M1	N1.2	25	483	75	7	1	extravascular	1	TRUE	-1	-2	-1
M1	N1.2	25	483	76	7	2	extravascular	1.41	TRUE	-1	-1	-1
M1	N1.2	25	482	76	8	3	extravascular	3.74	FALSE	-2	-1	0
M1	N1.2	25	481	78	11	4	extravascular	2.24	FALSE	-3	1	3
M1	N1.2	25	479	77	11	5	extravascular	1.41	TRUE	-5	0	3
M1	N1.2	25	478	78	11	6	extravascular	1.41	TRUE	-6	1	3
M1	N1.2	25	479	77	11	7	extravascular	0	TRUE	-5	0	3
M1	N1.2	25	479	77	11	8	extravascular	1.41	TRUE	-5	0	3
M1	N1.2	25	480	78	11	16	extravascular	0	TRUE	-4	1	3
M1	N1.2	25	480	78	11	17	extravascular	0	TRUE	-4	1	3
M1	N1.2	25	480	78	11	18	extravascular	0	TRUE	-4	1	3
M1	N1.2	25	480	78	11	19	extravascular	1	TRUE	-4	1	3
M1	N1.2	25	480	79	11	20	extravascular	1	TRUE	-4	2	3
M1	N1.2	25	480	78	11	21	extravascular	1	TRUE	-4	1	3
M1	N1.2	25	480	79	11	22	extravascular	1.41	TRUE	-4	2	3
M1	N1.2	25	481	80	11	23	extravascular	1.41	TRUE	-3	3	3
M1	N1.2	25	480	79	11	24	extravascular	1	TRUE	-4	2	3
M1	N1.2	25	479	79	11	25	extravascular	1	TRUE	-5	2	3
M1	N1.2	25	480	79	11	26	extravascular	1.41	TRUE	-4	2	3
M1	N1.2	25	479	78	11	27	extravascular	1	TRUE	-5	1	3
M1	N1.2	25	480	78	11	28	extravascular	1	TRUE	-4	1	3
M1	N1.2	25	480	77	11	29	extravascular	1	TRUE	-4	0	3
M1	N1.2	25	481	77	11	35	extravascular	0.166667	TRUE	-3	0	3
M1	N1.2	25	480	77	11	36	extravascular	1	TRUE	-4	0	3
M1	N1.2	25	480	78	11	37	extravascular	1.41	TRUE	-4	1	3
M1	N1.2	25	481	79	11	38	extravascular	1	TRUE	-3	2	3
M1	N1.2	25	480	79	11	39	extravascular	1	TRUE	-4	2	3
M1	N1.2	25	480	80	11	40	extravascular	1.41	TRUE	-4	3	3
M1	N1.2	25	481	79	11	41	extravascular	1.41	TRUE	-3	2	3
M1	N1.2	25	480	80	11	42	extravascular	1	TRUE	-4	3	3
M1	N1.2	25	481	80	11	43	extravascular	1.41	TRUE	-3	3	3
M1	N1.2	25	480	79	11	44	extravascular	0	TRUE	-4	2	3
M1	N1.2	25	480	79	11	45	extravascular	0	TRUE	-4	2	3
M1	N1.2	25	480	79	11	46	extravascular	1	TRUE	-4	2	3
M1	N1.2	25	479	79	11	47	extravascular	1	TRUE	-5	2	3
M1	N1.2	25	480	79	11	48	extravascular	1.41	TRUE	-4	2	3
M1	N1.2	25	479	78	11	49	extravascular	1	TRUE	-5	1	3
M1	N1.2	25	479	79	11	56	extravascular	0.142857	TRUE	-5	2	3
M1	N1.2	25	479	80	11	57	extravascular	1	TRUE	-5	3	3
M1	N1.2	25	479	79	11	58	extravascular	1	TRUE	-5	2	3
M1	N1.2	26	433	202	8	0	extravascular		FALSE	0	0	0
M1	N1.2	26	431	199	8	1	extravascular	0	TRUE	-2	-3	0
M1	N1.2	26	431	199	8	2	extravascular	3.16	FALSE	-2	-3	0
M1	N1.2	26	431	200	11	3	extravascular	0	TRUE	-2	-2	3
M1	N1.2	26	431	200	11	19	extravascular	0.0625	TRUE	-2	-2	3
M1	N1.2	26	430	200	11	20	extravascular	1.41	TRUE	-3	-2	3
M1	N1.2	26	429	199	11	21	extravascular	1	TRUE	-4	-3	3
M1	N1.2	26	428	199	11	22	extravascular	2.24	FALSE	-5	-3	3
M1	N1.2	26	430	200	11	23	extravascular	0	TRUE	-3	-2	3
M1	N1.2	26	430	200	11	24	extravascular	1.41	TRUE	-3	-2	3
M1	N1.2	26	431	201	11	25	extravascular	5.83	FALSE	-2	-1	3
M1	N1.2	26	436	198	11	33	extravascular	0.395	FALSE	3	-4	3
M1	N1.2	26	433	197	11	36	extravascular	1	FALSE	0	-5	3
M1	N1.2	26	433	200	11	37	extravascular	1.41	TRUE	0	-2	3
M1	N1.2	26	434	201	11	38	extravascular	1	TRUE	1	-1	3
M1	N1.2	26	433	201	11	39	extravascular	2	TRUE	0	-1	3
M1	N1.2	26	431	201	11	40	extravascular	1	TRUE	-2	-1	3
M1	N1.2	26	431	200	11	41	extravascular	1	TRUE	-2	-2	3
M1	N1.2	26	431	201	11	42	extravascular	0	TRUE	-2	-1	3
M1	N1.2	26	431	201	11	43	extravascular	2.24	FALSE	-2	-1	3
M1	N1.2	26	429	200	11	44	extravascular	1	TRUE	-4	-2	3
M1	N1.2	26	430	200	11	45	extravascular	1	TRUE	-3	-2	3
M1	N1.2	26	429	200	11	46	extravascular	1	TRUE	-4	-2	3
M1	N1.2	26	429	199	11	47	extravascular	2	TRUE	-4	-3	3
M1	N1.2	26	429	197	11	50	extravascular	0.746667	FALSE	-4	-5	3
M1	N1.2	26	428	199	11	55	extravascular	0.282	TRUE	-5	-3	3
M1	N1.2	26	427	200	11	56	extravascular	1.41	TRUE	-6	-2	3
M1	N1.2	26	426	199	11	57	extravascular	1.41	TRUE	-7	-3	3
M1	N1.2	26	427	200	11	58	extravascular	1	TRUE	-6	-2	3
M1	N1.2	27	41	229	7	0	extravascular		FALSE	0	0	0
M1	N1.2	27	38	228	6	1	extravascular	2.24	FALSE	-3	-1	-1
M1	N1.2	27	40	228	7	2	extravascular	2	TRUE	-1	-1	0
M1	N1.2	27	38	228	7	3	extravascular	3	FALSE	-3	-1	0
M1	N1.2	27	37	230	9	4	extravascular	3.46	FALSE	-4	1	2
M1	N1.2	27	35	232	11	5	extravascular	1	TRUE	-6	3	4
M1	N1.2	27	34	232	11	6	extravascular	2	TRUE	-7	3	4
M1	N1.2	27	34	230	11	7	extravascular	2	TRUE	-7	1	4
M1	N1.2	27	36	230	11	8	extravascular	1	TRUE	-5	1	4
M1	N1.2	27	35	230	11	9	extravascular	3	FALSE	-6	1	4
M1	N1.2	27	35	233	11	10	extravascular	2.24	FALSE	-6	4	4
M1	N1.2	27	34	231	11	11	extravascular	1	TRUE	-7	2	4
M1	N1.2	27	35	231	11	12	extravascular	1	TRUE	-6	2	4
M1	N1.2	27	34	231	11	13	extravascular	0	TRUE	-7	2	4
M1	N1.2	27	34	231	11	14	extravascular	1	TRUE	-7	2	4
M1	N1.2	27	34	230	11	15	extravascular	1.41	TRUE	-7	1	4
M1	N1.2	27	35	229	11	16	extravascular	2.24	FALSE	-6	0	4
M1	N1.2	27	36	227	11	17	extravascular	1	TRUE	-5	-2	4
M1	N1.2	27	37	227	11	18	extravascular	2.24	FALSE	-4	-2	4
M1	N1.2	27	38	225	11	19	extravascular	3.74	FALSE	-3	-4	4
M1	N1.2	27	37	222	9	20	extravascular	3.32	FALSE	-4	-7	2
M1	N1.2	27	36	219	8	21	extravascular	0	TRUE	-5	-10	1
M1	N1.2	27	36	219	8	22	extravascular	1	TRUE	-5	-10	1
M1	N1.2	27	36	218	8	23	extravascular	1	TRUE	-5	-11	1
M1	N1.2	27	36	217	8	24	extravascular	1.73	TRUE	-5	-12	1
M1	N1.2	27	35	218	9	25	extravascular	3.61	FALSE	-6	-11	2
M1	N1.2	27	38	218	11	26	extravascular	4	FALSE	-3	-11	4
M1	N1.2	27	34	218	11	27	extravascular	1.41	TRUE	-7	-11	4
M1	N1.2	27	35	219	11	28	extravascular	1	TRUE	-6	-10	4
M1	N1.2	27	34	219	11	29	extravascular	1.41	TRUE	-7	-10	4
M1	N1.2	27	35	218	11	30	extravascular	1.41	TRUE	-6	-11	4
M1	N1.2	27	36	219	11	31	extravascular	1	TRUE	-5	-10	4
M1	N1.2	27	36	220	11	32	extravascular	2.24	FALSE	-5	-9	4
M1	N1.2	27	34	221	11	33	extravascular	2.24	FALSE	-7	-8	4
M1	N1.2	27	36	222	11	34	extravascular	2.24	FALSE	-5	-7	4
M1	N1.2	27	35	224	11	35	extravascular	1.41	TRUE	-6	-5	4
M1	N1.2	27	36	225	11	36	extravascular	1	TRUE	-5	-4	4
M1	N1.2	27	36	226	11	37	extravascular	2.24	FALSE	-5	-3	4
M1	N1.2	27	38	225	11	38	extravascular	2	TRUE	-3	-4	4
M1	N1.2	27	38	227	11	39	extravascular	3.16	FALSE	-3	-2	4
M1	N1.2	27	35	228	11	40	extravascular	5.74	FALSE	-6	-1	4
M1	N1.2	27	37	223	9	41	extravascular	4.47	FALSE	-4	-6	2
M1	N1.2	27	37	227	11	42	extravascular	3.16	FALSE	-4	-2	4
M1	N1.2	27	40	228	11	43	extravascular	3	FALSE	-1	-1	4
M1	N1.2	27	37	228	11	44	extravascular	2.24	FALSE	-4	-1	4
M1	N1.2	27	36	226	11	45	extravascular	1	TRUE	-5	-3	4
M1	N1.2	27	36	225	11	46	extravascular	2.24	FALSE	-5	-4	4
M1	N1.2	27	34	224	11	47	extravascular	0	TRUE	-7	-5	4
M1	N1.2	27	34	224	11	48	extravascular	2.24	FALSE	-7	-5	4
M1	N1.2	27	32	225	11	49	extravascular	3.61	FALSE	-9	-4	4
M1	N1.2	27	35	227	11	50	extravascular	7.21	FALSE	-6	-2	4
M1	N1.2	27	31	233	11	51	extravascular	3.61	FALSE	-10	4	4
M1	N1.2	27	29	236	11	52	extravascular	1.41	TRUE	-12	7	4
M1	N1.2	27	28	237	11	53	extravascular	1.41	TRUE	-13	8	4
M1	N1.2	27	29	236	11	54	extravascular	2.24	FALSE	-12	7	4
M1	N1.2	27	28	238	11	55	extravascular	2	TRUE	-13	9	4
M1	N1.2	27	30	238	11	56	extravascular	3	FALSE	-11	9	4
M1	N1.2	27	30	241	11	57	extravascular	0	TRUE	-11	12	4
M1	N1.2	28	187	99	7	0	intravascular		FALSE	0	0	0
M1	N1.2	28	186	95	5	1	intravascular	3.16	FALSE	-1	-4	-2
M1	N1.2	28	186	98	6	2	intravascular	2.45	FALSE	-1	-1	-1
M1	N1.2	28	185	100	7	3	intravascular	3.46	FALSE	-2	1	0
M1	N1.2	28	183	102	9	4	intravascular	3.74	FALSE	-4	3	2
M1	N1.2	28	180	103	11	5	intravascular	1	TRUE	-7	4	4
M1	N1.2	28	180	104	11	6	intravascular	1	TRUE	-7	5	4
M1	N1.2	28	180	103	11	7	intravascular	0	TRUE	-7	4	4
M1	N1.2	28	180	103	11	8	intravascular	1.41	TRUE	-7	4	4
M1	N1.2	28	181	104	11	9	intravascular	1	TRUE	-6	5	4
M1	N1.2	28	181	105	11	10	intravascular	1	TRUE	-6	6	4
M1	N1.2	28	181	106	11	11	intravascular	1	TRUE	-6	7	4
M1	N1.2	28	181	107	11	12	intravascular	1	TRUE	-6	8	4
M1	N1.2	28	180	107	11	13	intravascular	1.41	TRUE	-7	8	4
M1	N1.2	28	181	108	11	14	intravascular	1	TRUE	-6	9	4
M1	N1.2	28	181	109	11	15	intravascular	2.83	FALSE	-6	10	4
M1	N1.2	28	183	111	11	16	intravascular	2.24	FALSE	-4	12	4
M1	N1.2	28	181	112	11	17	intravascular	0	TRUE	-6	13	4
M1	N1.2	28	181	112	11	18	intravascular	3	FALSE	-6	13	4
M1	N1.2	28	182	114	9	20	intravascular	0.865	TRUE	-5	15	2
M1	N1.2	28	181	115	8	21	intravascular	1	TRUE	-6	16	1
M1	N1.2	28	181	116	8	22	intravascular	3.16	FALSE	-6	17	1
M1	N1.2	28	181	117	11	26	intravascular	1	FALSE	-6	18	4
M1	N1.2	28	177	117	11	27	intravascular	1	TRUE	-10	18	4
M1	N1.2	28	178	117	11	28	intravascular	1.41	TRUE	-9	18	4
M1	N1.2	28	177	116	11	29	intravascular	4.24	FALSE	-10	17	4
M1	N1.2	28	174	119	11	38	intravascular	0.333333	FALSE	-13	20	4
M1	N1.2	28	174	122	11	39	intravascular	3.16	FALSE	-13	23	4
M1	N1.2	28	171	121	11	40	intravascular	1	TRUE	-16	22	4
M1	N1.2	28	170	121	11	44	intravascular	0.56	FALSE	-17	22	4
M1	N1.2	3	474	258	3	0	intravascular		TRUE	0	0	0
M1	N1.2	3	474	258	1	1	intravascular	1.41	TRUE	0	0	-2
M1	N1.2	3	473	258	2	2	intravascular	2.45	FALSE	-1	0	-1
M1	N1.2	3	474	260	3	3	intravascular	1.41	TRUE	0	2	0
M1	N1.2	3	473	260	4	4	intravascular	2.24	FALSE	-1	2	1
M1	N1.2	3	473	261	6	5	intravascular	1.41	TRUE	-1	3	3
M1	N1.2	3	473	262	7	6	intravascular	2.24	FALSE	-1	4	4
M1	N1.2	3	475	263	7	7	intravascular	1.41	TRUE	1	5	4
M1	N1.2	3	474	262	7	8	intravascular	1.73	TRUE	0	4	4
M1	N1.2	3	475	263	8	9	intravascular	0	TRUE	1	5	5
M1	N1.2	3	475	263	8	10	intravascular	3.74	FALSE	1	5	5
M1	N1.2	3	477	264	11	11	intravascular	1	TRUE	3	6	8
M1	N1.2	3	478	264	11	12	intravascular	3.32	FALSE	4	6	8
M1	N1.2	3	479	263	8	13	intravascular	3	FALSE	5	5	5
M1	N1.2	3	482	263	8	14	intravascular	3.16	FALSE	8	5	5
M1	N1.2	3	485	263	7	15	intravascular	2.24	FALSE	11	5	4
M1	N1.2	3	487	264	7	16	intravascular	4.12	FALSE	13	6	4
M1	N1.2	3	490	262	5	17	intravascular	3.16	FALSE	16	4	2
M1	N1.2	3	493	262	4	18	intravascular	1.41	TRUE	19	4	1
M1	N1.2	3	494	262	3	19	intravascular	1.41	TRUE	20	4	0
M1	N1.2	3	495	262	2	20	intravascular	2.45	FALSE	21	4	-1
M1	N1.2	3	496	261	0	21	intravascular	0	TRUE	22	3	-3
M1	N1.2	3	496	261	0	22	intravascular	1	TRUE	22	3	-3
M1	N1.2	3	495	261	0	23	intravascular	0	TRUE	21	3	-3
M1	N1.2	3	495	261	0	24	intravascular	1	TRUE	21	3	-3
M1	N1.2	3	494	261	0	25	intravascular	2.24	FALSE	20	3	-3
M1	N1.2	3	494	262	2	26	intravascular	1.41	TRUE	20	4	-1
M1	N1.2	3	493	262	3	27	intravascular	1.41	TRUE	19	4	0
M1	N1.2	3	492	262	4	28	intravascular	1.41	TRUE	18	4	1
M1	N1.2	3	493	262	5	29	intravascular	1.41	TRUE	19	4	2
M1	N1.2	3	493	263	6	30	intravascular	1	TRUE	19	5	3
M1	N1.2	3	492	263	6	31	intravascular	1.41	TRUE	18	5	3
M1	N1.2	3	493	262	6	32	intravascular	2.45	FALSE	19	4	3
M1	N1.2	3	494	264	7	33	intravascular	1.41	TRUE	20	6	4
M1	N1.2	3	493	263	7	34	intravascular	1	TRUE	19	5	4
M1	N1.2	3	493	263	6	35	intravascular	1	TRUE	19	5	3
M1	N1.2	3	493	263	5	36	intravascular	1.73	TRUE	19	5	2
M1	N1.2	3	492	262	4	37	intravascular	2.24	FALSE	18	4	1
M1	N1.2	3	494	263	4	38	intravascular	1.41	TRUE	20	5	1
M1	N1.2	3	494	262	3	39	intravascular	2.24	FALSE	20	4	0
M1	N1.2	3	492	262	2	40	intravascular	1.41	TRUE	18	4	-1
M1	N1.2	3	492	261	1	41	intravascular	1.41	TRUE	18	3	-2
M1	N1.2	3	492	260	0	42	intravascular	2	TRUE	18	2	-3
M1	N1.2	3	494	260	0	43	intravascular	3.46	FALSE	20	2	-3
M1	N1.2	3	492	262	2	44	intravascular	1.73	TRUE	18	4	-1
M1	N1.2	3	491	261	3	45	intravascular	2.45	FALSE	17	3	0
M1	N1.2	3	489	262	4	46	intravascular	3.46	FALSE	15	4	1
M1	N1.2	3	487	264	6	47	intravascular	3.32	FALSE	13	6	3
M1	N1.2	3	484	263	7	48	intravascular	6.4	FALSE	10	5	4
M1	N1.2	3	478	264	9	49	intravascular	3.61	FALSE	4	6	6
M1	N1.2	3	475	264	11	50	intravascular	1.41	TRUE	1	6	8
M1	N1.2	3	474	265	11	51	intravascular	1	TRUE	0	7	8
M1	N1.2	3	474	264	11	52	intravascular	1.41	TRUE	0	6	8
M1	N1.2	3	473	263	11	53	intravascular	0	TRUE	-1	5	8
M1	N1.2	3	473	263	11	54	intravascular	2	TRUE	-1	5	8
M1	N1.2	3	471	263	11	55	intravascular	0	TRUE	-3	5	8
M1	N1.2	3	471	263	11	56	intravascular	2.45	FALSE	-3	5	8
M1	N1.2	3	472	262	9	57	intravascular	2	TRUE	-2	4	6
M1	N1.2	3	474	262	9	58	intravascular	3.32	FALSE	0	4	6
M1	N1.2	30	312	144	8	0	extravascular		FALSE	0	0	0
M1	N1.2	30	310	143	8	1	extravascular	1	TRUE	-2	-1	0
M1	N1.2	30	311	143	8	2	extravascular	3.46	FALSE	-1	-1	0
M1	N1.2	30	309	145	10	3	extravascular	1.41	TRUE	-3	1	2
M1	N1.2	30	308	145	11	4	extravascular	2	TRUE	-4	1	3
M1	N1.2	30	306	145	11	5	extravascular	1.41	TRUE	-6	1	3
M1	N1.2	30	305	144	11	6	extravascular	2	TRUE	-7	0	3
M1	N1.2	30	305	142	11	7	extravascular	0	TRUE	-7	-2	3
M1	N1.2	30	305	142	11	8	extravascular	3.16	FALSE	-7	-2	3
M1	N1.2	30	308	143	11	16	extravascular	0	TRUE	-4	-1	3
M1	N1.2	30	308	143	11	17	extravascular	1	TRUE	-4	-1	3
M1	N1.2	30	307	143	11	18	extravascular	0	TRUE	-5	-1	3
M1	N1.2	30	307	143	11	19	extravascular	2	TRUE	-5	-1	3
M1	N1.2	30	307	145	11	20	extravascular	0	TRUE	-5	1	3
M1	N1.2	30	307	145	11	21	extravascular	2	TRUE	-5	1	3
M1	N1.2	30	307	147	11	22	extravascular	1	TRUE	-5	3	3
M1	N1.2	30	308	147	11	23	extravascular	2.24	FALSE	-4	3	3
M1	N1.2	30	307	145	11	24	extravascular	1.41	TRUE	-5	1	3
M1	N1.2	30	306	144	11	25	extravascular	2.24	FALSE	-6	0	3
M1	N1.2	30	308	143	11	26	extravascular	2	TRUE	-4	-1	3
M1	N1.2	30	306	143	11	27	extravascular	2.24	FALSE	-6	-1	3
M1	N1.2	30	308	142	11	28	extravascular	2	TRUE	-4	-2	3
M1	N1.2	30	308	144	11	37	extravascular	0.314444	FALSE	-4	0	3
M1	N1.2	30	310	146	11	38	extravascular	1	TRUE	-2	2	3
M1	N1.2	30	309	146	11	39	extravascular	1.41	TRUE	-3	2	3
M1	N1.2	30	308	147	11	40	extravascular	2.24	FALSE	-4	3	3
M1	N1.2	30	309	145	11	41	extravascular	1	TRUE	-3	1	3
M1	N1.2	30	308	145	11	42	extravascular	2	TRUE	-4	1	3
M1	N1.2	30	310	145	11	43	extravascular	2	TRUE	-2	1	3
M1	N1.2	30	308	145	11	44	extravascular	0	TRUE	-4	1	3
M1	N1.2	30	308	145	11	45	extravascular	0	TRUE	-4	1	3
M1	N1.2	30	308	145	11	46	extravascular	0	TRUE	-4	1	3
M1	N1.2	30	308	145	11	47	extravascular	1.41	TRUE	-4	1	3
M1	N1.2	30	309	144	11	55	extravascular	0.28	FALSE	-3	0	3
M1	N1.2	30	308	146	11	56	extravascular	1	TRUE	-4	2	3
M1	N1.2	30	308	145	11	57	extravascular	2	TRUE	-4	1	3
M1	N1.2	30	306	145	11	58	extravascular	1	TRUE	-6	1	3
M1	N1.2	31	292	29	0	0	extravascular		TRUE	0	0	0
M1	N1.2	31	292	28	0	1	extravascular	1.41	TRUE	0	-1	0
M1	N1.2	31	291	27	0	2	extravascular	1	TRUE	-1	-2	0
M1	N1.2	31	291	28	0	3	extravascular	1	TRUE	-1	-1	0
M1	N1.2	31	290	28	0	4	extravascular	3	FALSE	-2	-1	0
M1	N1.2	31	288	29	2	5	extravascular	3	FALSE	-4	0	2
M1	N1.2	31	286	30	4	6	extravascular	2.24	FALSE	-6	1	4
M1	N1.2	31	286	31	6	7	extravascular	2.24	FALSE	-6	2	6
M1	N1.2	31	284	32	6	8	extravascular	1.41	TRUE	-8	3	6
M1	N1.2	31	284	31	7	9	extravascular	0	TRUE	-8	2	7
M1	N1.2	31	284	31	7	10	extravascular	1.41	TRUE	-8	2	7
M1	N1.2	31	285	30	7	11	extravascular	0	TRUE	-7	1	7
M1	N1.2	31	285	30	7	12	extravascular	1.41	TRUE	-7	1	7
M1	N1.2	31	286	31	7	13	extravascular	1	TRUE	-6	2	7
M1	N1.2	31	285	31	7	14	extravascular	1	TRUE	-7	2	7
M1	N1.2	31	286	31	7	15	extravascular	1	TRUE	-6	2	7
M1	N1.2	31	286	31	6	16	extravascular	0	TRUE	-6	2	6
M1	N1.2	31	286	31	6	17	extravascular	1	TRUE	-6	2	6
M1	N1.2	31	286	31	5	18	extravascular	1	TRUE	-6	2	5
M1	N1.2	31	286	31	4	19	extravascular	1	TRUE	-6	2	4
M1	N1.2	31	286	31	3	20	extravascular	2.45	FALSE	-6	2	3
M1	N1.2	31	288	30	2	21	extravascular	1.41	TRUE	-4	1	2
M1	N1.2	31	289	29	2	22	extravascular	2.45	FALSE	-3	0	2
M1	N1.2	31	288	28	0	23	extravascular	2.45	FALSE	-4	-1	0
M1	N1.2	31	290	29	1	24	extravascular	3	FALSE	-2	0	1
M1	N1.2	31	289	31	3	25	extravascular	1.41	TRUE	-3	2	3
M1	N1.2	31	288	31	4	26	extravascular	1.41	TRUE	-4	2	4
M1	N1.2	31	287	30	4	27	extravascular	1	TRUE	-5	1	4
M1	N1.2	31	287	30	5	28	extravascular	1	TRUE	-5	1	5
M1	N1.2	31	287	30	6	29	extravascular	2.45	FALSE	-5	1	6
M1	N1.2	31	285	31	7	30	extravascular	0	TRUE	-7	2	7
M1	N1.2	31	285	31	7	31	extravascular	1.41	TRUE	-7	2	7
M1	N1.2	31	284	31	8	32	extravascular	1	TRUE	-8	2	8
M1	N1.2	31	284	32	8	33	extravascular	1.41	TRUE	-8	3	8
M1	N1.2	31	283	31	8	34	extravascular	1	TRUE	-9	2	8
M1	N1.2	31	283	31	7	35	extravascular	1.73	TRUE	-9	2	7
M1	N1.2	31	284	32	6	36	extravascular	1.73	TRUE	-8	3	6
M1	N1.2	31	285	31	5	37	extravascular	3.32	FALSE	-7	2	5
M1	N1.2	31	288	30	4	38	extravascular	1	TRUE	-4	1	4
M1	N1.2	31	289	30	4	39	extravascular	3.16	FALSE	-3	1	4
M1	N1.2	31	286	30	3	40	extravascular	1.73	TRUE	-6	1	3
M1	N1.2	31	287	31	2	41	extravascular	1	TRUE	-5	2	2
M1	N1.2	31	287	30	2	42	extravascular	1.41	TRUE	-5	1	2
M1	N1.2	31	288	31	2	43	extravascular	2.24	FALSE	-4	2	2
M1	N1.2	31	286	31	3	44	extravascular	2.24	FALSE	-6	2	3
M1	N1.2	31	284	31	4	45	extravascular	2	TRUE	-8	2	4
M1	N1.2	31	286	31	4	46	extravascular	1.41	TRUE	-6	2	4
M1	N1.2	31	286	32	5	47	extravascular	2.45	FALSE	-6	3	5
M1	N1.2	31	288	31	6	48	extravascular	2.24	FALSE	-4	2	6
M1	N1.2	31	286	31	7	49	extravascular	1.41	TRUE	-6	2	7
M1	N1.2	31	285	32	7	50	extravascular	1.73	TRUE	-7	3	7
M1	N1.2	31	284	33	8	51	extravascular	1.41	TRUE	-8	4	8
M1	N1.2	31	283	32	8	52	extravascular	1	TRUE	-9	3	8
M1	N1.2	31	284	32	8	53	extravascular	1	TRUE	-8	3	8
M1	N1.2	31	285	32	8	54	extravascular	1	TRUE	-7	3	8
M1	N1.2	31	285	32	7	55	extravascular	1.41	TRUE	-7	3	7
M1	N1.2	31	284	32	6	56	extravascular	1.41	TRUE	-8	3	6
M1	N1.2	31	285	32	5	57	extravascular	1.41	TRUE	-7	3	5
M1	N1.2	31	285	31	4	58	extravascular	1.41	TRUE	-7	2	4
M1	N1.2	32	462	57	8	0	extravascular		FALSE	0	0	0
M1	N1.2	32	461	54	7	1	extravascular	0	TRUE	-1	-3	-1
M1	N1.2	32	461	54	7	2	extravascular	3.74	FALSE	-1	-3	-1
M1	N1.2	32	458	55	9	3	extravascular	3.61	FALSE	-4	-2	1
M1	N1.2	32	455	55	11	4	extravascular	0	TRUE	-7	-2	3
M1	N1.2	32	455	55	11	5	extravascular	1	TRUE	-7	-2	3
M1	N1.2	32	456	55	11	6	extravascular	0	TRUE	-6	-2	3
M1	N1.2	32	456	55	11	7	extravascular	1.41	TRUE	-6	-2	3
M1	N1.2	32	457	56	11	8	extravascular	1.41	TRUE	-5	-1	3
M1	N1.2	32	458	57	11	9	extravascular	2.24	FALSE	-4	0	3
M1	N1.2	32	456	56	11	10	extravascular	1	TRUE	-6	-1	3
M1	N1.2	32	456	55	11	11	extravascular	2.24	FALSE	-6	-2	3
M1	N1.2	32	454	54	11	12	extravascular	1	TRUE	-8	-3	3
M1	N1.2	32	454	53	11	13	extravascular	1	TRUE	-8	-4	3
M1	N1.2	32	454	52	11	14	extravascular	1	TRUE	-8	-5	3
M1	N1.2	32	454	51	11	15	extravascular	0	TRUE	-8	-6	3
M1	N1.2	32	454	51	11	16	extravascular	1	TRUE	-8	-6	3
M1	N1.2	32	453	51	11	17	extravascular	2.83	FALSE	-9	-6	3
M1	N1.2	32	455	53	11	18	extravascular	1.41	TRUE	-7	-4	3
M1	N1.2	32	456	54	11	19	extravascular	2	TRUE	-6	-3	3
M1	N1.2	32	456	56	11	20	extravascular	0	TRUE	-6	-1	3
M1	N1.2	32	456	56	11	21	extravascular	1	TRUE	-6	-1	3
M1	N1.2	32	456	57	11	22	extravascular	1.41	TRUE	-6	0	3
M1	N1.2	32	457	56	11	23	extravascular	3.16	FALSE	-5	-1	3
M1	N1.2	32	454	55	11	24	extravascular	0	TRUE	-8	-2	3
M1	N1.2	32	454	55	11	25	extravascular	2	TRUE	-8	-2	3
M1	N1.2	32	456	55	11	26	extravascular	1	TRUE	-6	-2	3
M1	N1.2	32	455	55	11	27	extravascular	2.24	FALSE	-7	-2	3
M1	N1.2	32	457	56	11	28	extravascular	0	TRUE	-5	-1	3
M1	N1.2	32	457	56	11	29	extravascular	2	TRUE	-5	-1	3
M1	N1.2	32	457	54	11	31	extravascular	1.12	FALSE	-5	-3	3
M1	N1.2	32	455	53	11	33	extravascular	0	TRUE	-7	-4	3
M1	N1.2	32	455	53	11	34	extravascular	2.24	FALSE	-7	-4	3
M1	N1.2	32	454	51	11	35	extravascular	1	TRUE	-8	-6	3
M1	N1.2	32	454	52	11	36	extravascular	0	TRUE	-8	-5	3
M1	N1.2	32	454	52	11	37	extravascular	2.24	FALSE	-8	-5	3
M1	N1.2	32	455	54	11	38	extravascular	1	TRUE	-7	-3	3
M1	N1.2	32	454	54	11	39	extravascular	1.41	TRUE	-8	-3	3
M1	N1.2	32	453	53	11	40	extravascular	1.41	TRUE	-9	-4	3
M1	N1.2	32	454	52	11	41	extravascular	1.41	TRUE	-8	-5	3
M1	N1.2	32	453	53	11	42	extravascular	1	TRUE	-9	-4	3
M1	N1.2	32	454	53	11	43	extravascular	1.41	TRUE	-8	-4	3
M1	N1.2	32	453	52	11	44	extravascular	1.41	TRUE	-9	-5	3
M1	N1.2	32	452	51	11	45	extravascular	0	TRUE	-10	-6	3
M1	N1.2	32	452	51	11	46	extravascular	1.41	TRUE	-10	-6	3
M1	N1.2	32	451	50	11	47	extravascular	1	TRUE	-11	-7	3
M1	N1.2	32	451	49	11	48	extravascular	1.41	TRUE	-11	-8	3
M1	N1.2	32	450	48	11	49	extravascular	2.24	FALSE	-12	-9	3
M1	N1.2	32	452	49	11	50	extravascular	1.41	TRUE	-10	-8	3
M1	N1.2	32	453	50	11	51	extravascular	4.12	FALSE	-9	-7	3
M1	N1.2	32	454	54	11	55	extravascular	0.3525	TRUE	-8	-3	3
M1	N1.2	32	455	55	11	56	extravascular	0	TRUE	-7	-2	3
M1	N1.2	32	455	55	11	57	extravascular	2	TRUE	-7	-2	3
M1	N1.2	32	453	55	11	58	extravascular	1	TRUE	-9	-2	3
M1	N1.2	33	491	154	0	0	extravascular		FALSE	0	0	0
M1	N1.2	33	487	156	0	3	extravascular	0.47	TRUE	-4	2	0
M1	N1.2	33	486	155	0	4	extravascular	4.24	FALSE	-5	1	0
M1	N1.2	33	483	158	0	5	extravascular	4.58	FALSE	-8	4	0
M1	N1.2	33	479	159	2	6	extravascular	4.69	FALSE	-12	5	2
M1	N1.2	33	476	162	4	7	extravascular	1.41	TRUE	-15	8	4
M1	N1.2	33	475	163	4	8	extravascular	1.41	TRUE	-16	9	4
M1	N1.2	33	475	164	5	9	extravascular	3	FALSE	-16	10	5
M1	N1.2	33	473	166	6	10	extravascular	1	TRUE	-18	12	6
M1	N1.2	33	473	167	6	11	extravascular	1	TRUE	-18	13	6
M1	N1.2	33	472	167	6	12	extravascular	1.73	TRUE	-19	13	6
M1	N1.2	33	473	168	7	13	extravascular	1	TRUE	-18	14	7
M1	N1.2	33	472	168	7	14	extravascular	1.73	TRUE	-19	14	7
M1	N1.2	33	473	167	6	15	extravascular	1	TRUE	-18	13	6
M1	N1.2	33	472	167	6	16	extravascular	1.41	TRUE	-19	13	6
M1	N1.2	33	472	166	5	17	extravascular	1.41	TRUE	-19	12	5
M1	N1.2	33	472	165	4	18	extravascular	1.41	TRUE	-19	11	4
M1	N1.2	33	472	164	3	19	extravascular	2.24	FALSE	-19	10	3
M1	N1.2	33	471	166	3	20	extravascular	2.45	FALSE	-20	12	3
M1	N1.2	33	473	165	2	21	extravascular	3	FALSE	-18	11	2
M1	N1.2	33	474	163	0	22	extravascular	1.41	TRUE	-17	9	0
M1	N1.2	33	473	162	0	23	extravascular	0	TRUE	-18	8	0
M1	N1.2	33	473	162	0	24	extravascular	3.74	FALSE	-18	8	0
M1	N1.2	33	472	165	2	25	extravascular	1	TRUE	-19	11	2
M1	N1.2	33	472	165	3	26	extravascular	1.41	TRUE	-19	11	3
M1	N1.2	33	471	165	4	27	extravascular	1	TRUE	-20	11	4
M1	N1.2	33	471	165	5	28	extravascular	1.41	TRUE	-20	11	5
M1	N1.2	33	471	166	6	29	extravascular	2.24	FALSE	-20	12	6
M1	N1.2	33	469	165	6	30	extravascular	5.39	FALSE	-22	11	6
M1	N1.2	33	469	167	11	31	extravascular	0	TRUE	-22	13	11
M1	N1.2	33	469	167	11	32	extravascular	1	TRUE	-22	13	11
M1	N1.2	33	469	168	11	33	extravascular	0	TRUE	-22	14	11
M1	N1.2	33	469	168	11	34	extravascular	2.24	FALSE	-22	14	11
M1	N1.2	33	471	169	11	35	extravascular	5	FALSE	-20	15	11
M1	N1.2	33	471	169	6	36	extravascular	1.41	TRUE	-20	15	6
M1	N1.2	33	471	168	5	37	extravascular	1.41	TRUE	-20	14	5
M1	N1.2	33	472	169	5	38	extravascular	1	TRUE	-19	15	5
M1	N1.2	33	472	169	4	39	extravascular	2.45	FALSE	-19	15	4
M1	N1.2	33	470	168	3	40	extravascular	1.41	TRUE	-21	14	3
M1	N1.2	33	471	169	3	41	extravascular	1.41	TRUE	-20	15	3
M1	N1.2	33	470	168	3	42	extravascular	1.41	TRUE	-21	14	3
M1	N1.2	33	471	169	3	43	extravascular	0	TRUE	-20	15	3
M1	N1.2	33	471	169	3	44	extravascular	1.41	TRUE	-20	15	3
M1	N1.2	33	470	169	4	45	extravascular	0	TRUE	-21	15	4
M1	N1.2	33	470	169	4	46	extravascular	2.24	FALSE	-21	15	4
M1	N1.2	33	470	170	6	47	extravascular	1	TRUE	-21	16	6
M1	N1.2	33	470	169	6	48	extravascular	2.45	FALSE	-21	15	6
M1	N1.2	33	468	168	7	49	extravascular	4.58	FALSE	-23	14	7
M1	N1.2	33	466	167	11	50	extravascular	1	TRUE	-25	13	11
M1	N1.2	33	466	166	11	51	extravascular	2.24	FALSE	-25	12	11
M1	N1.2	33	465	164	11	52	extravascular	0	TRUE	-26	10	11
M1	N1.2	33	465	164	11	53	extravascular	2.24	FALSE	-26	10	11
M1	N1.2	33	464	162	11	54	extravascular	4.9	FALSE	-27	8	11
M1	N1.2	33	466	164	7	55	extravascular	9.22	FALSE	-25	10	7
M1	N1.2	33	460	157	7	56	extravascular	5.39	FALSE	-31	3	7
M1	N1.2	33	464	160	5	57	extravascular	5.66	FALSE	-27	6	5
M1	N1.2	33	460	156	5	58	extravascular	1	TRUE	-31	2	5
M1	N1.2	37	183	108	11	2	extravascular		FALSE	0	0	0
M1	N1.2	37	175	97	11	17	extravascular	0	TRUE	-8	-11	0
M1	N1.2	37	175	97	11	18	extravascular	1.41	TRUE	-8	-11	0
M1	N1.2	37	176	96	11	19	extravascular	1.41	TRUE	-7	-12	0
M1	N1.2	37	175	97	11	20	extravascular	2.24	FALSE	-8	-11	0
M1	N1.2	37	174	95	11	21	extravascular	1	TRUE	-9	-13	0
M1	N1.2	37	173	95	11	22	extravascular	2.24	FALSE	-10	-13	0
M1	N1.2	37	175	96	11	23	extravascular	1	TRUE	-8	-12	0
M1	N1.2	37	174	96	11	24	extravascular	1.41	TRUE	-9	-12	0
M1	N1.2	37	173	95	11	25	extravascular	2.24	FALSE	-10	-13	0
M1	N1.2	37	175	94	11	26	extravascular	2	TRUE	-8	-14	0
M1	N1.2	37	173	94	11	27	extravascular	1	TRUE	-10	-14	0
M1	N1.2	37	174	94	11	28	extravascular	1	TRUE	-9	-14	0
M1	N1.2	37	174	95	11	29	extravascular	1.41	TRUE	-9	-13	0
M1	N1.2	37	175	96	11	30	extravascular	2	TRUE	-8	-12	0
M1	N1.2	37	175	98	11	31	extravascular	1	TRUE	-8	-10	0
M1	N1.2	37	175	99	11	32	extravascular	1	TRUE	-8	-9	0
M1	N1.2	37	174	99	11	33	extravascular	2.24	FALSE	-9	-9	0
M1	N1.2	37	175	101	11	34	extravascular	0	TRUE	-8	-7	0
M1	N1.2	37	175	101	11	35	extravascular	1	TRUE	-8	-7	0
M1	N1.2	37	175	102	11	36	extravascular	1.41	TRUE	-8	-6	0
M1	N1.2	37	174	101	11	37	extravascular	4.47	FALSE	-9	-7	0
M1	N1.2	37	178	101	9	38	extravascular	2.24	FALSE	-5	-7	-2
M1	N1.2	37	176	101	8	39	extravascular	2.24	FALSE	-7	-7	-3
M1	N1.2	37	178	100	8	40	extravascular	2.24	FALSE	-5	-8	-3
M1	N1.2	37	176	100	7	41	extravascular	2.24	FALSE	-7	-8	-4
M1	N1.2	37	178	100	8	42	extravascular	1.41	TRUE	-5	-8	-3
M1	N1.2	37	177	99	8	43	extravascular	1	TRUE	-6	-9	-3
M1	N1.2	37	176	99	8	44	extravascular	3	FALSE	-7	-9	-3
M1	N1.2	37	179	99	8	45	extravascular	4.47	FALSE	-4	-9	-3
M1	N1.2	37	175	99	10	46	extravascular	1.73	TRUE	-8	-9	-1
M1	N1.2	37	174	98	11	47	extravascular	0	TRUE	-9	-10	0
M1	N1.2	37	174	98	11	48	extravascular	1.41	TRUE	-9	-10	0
M1	N1.2	37	173	97	11	49	extravascular	3	FALSE	-10	-11	0
M1	N1.2	37	176	97	11	50	extravascular	0	TRUE	-7	-11	0
M1	N1.2	37	176	97	11	51	extravascular	1.41	TRUE	-7	-11	0
M1	N1.2	37	175	96	11	52	extravascular	2.24	FALSE	-8	-12	0
M1	N1.2	37	174	94	11	53	extravascular	2.24	FALSE	-9	-14	0
M1	N1.2	37	175	92	11	54	extravascular	2	TRUE	-8	-16	0
M1	N1.2	37	173	92	11	55	extravascular	1.41	TRUE	-10	-16	0
M1	N1.2	37	174	91	11	56	extravascular	2	TRUE	-9	-17	0
M1	N1.2	37	174	93	11	57	extravascular	4.12	FALSE	-9	-15	0
M1	N1.2	37	175	97	11	58	extravascular	1	TRUE	-8	-11	0
M1	N1.2	4	435	151	8	0	extravascular		TRUE	0	0	0
M1	N1.2	4	434	150	8	1	extravascular	1	TRUE	-1	-1	0
M1	N1.2	4	434	151	8	2	extravascular	3.74	FALSE	-1	0	0
M1	N1.2	4	433	153	11	3	extravascular	1.41	TRUE	-2	2	3
M1	N1.2	4	432	152	11	4	extravascular	1	TRUE	-3	1	3
M1	N1.2	4	431	152	11	5	extravascular	2.24	FALSE	-4	1	3
M1	N1.2	4	433	153	11	19	extravascular	0.100714	TRUE	-2	2	3
M1	N1.2	4	432	154	11	20	extravascular	2.24	FALSE	-3	3	3
M1	N1.2	4	431	152	11	21	extravascular	1	TRUE	-4	1	3
M1	N1.2	4	431	153	11	22	extravascular	1.41	TRUE	-4	2	3
M1	N1.2	4	432	154	11	23	extravascular	1	TRUE	-3	3	3
M1	N1.2	4	432	153	11	24	extravascular	0	TRUE	-3	2	3
M1	N1.2	4	432	153	11	25	extravascular	1.41	TRUE	-3	2	3
M1	N1.2	4	433	154	11	39	extravascular	0.0714286	TRUE	-2	3	3
M1	N1.2	4	433	155	11	40	extravascular	1	TRUE	-2	4	3
M1	N1.2	4	433	154	11	41	extravascular	1	TRUE	-2	3	3
M1	N1.2	4	433	155	11	42	extravascular	1	TRUE	-2	4	3
M1	N1.2	4	434	155	11	43	extravascular	1.41	TRUE	-1	4	3
M1	N1.2	4	433	154	11	44	extravascular	1	TRUE	-2	3	3
M1	N1.2	4	432	154	11	45	extravascular	1	TRUE	-3	3	3
M1	N1.2	41	242	76	0	4	extravascular		TRUE	0	0	0
M1	N1.2	41	242	75	0	5	extravascular	2.24	FALSE	0	-1	0
M1	N1.2	41	240	76	0	6	extravascular	3.61	FALSE	-2	0	0
M1	N1.2	41	240	78	3	7	extravascular	0	TRUE	-2	2	3
M1	N1.2	41	240	78	3	8	extravascular	1	TRUE	-2	2	3
M1	N1.2	41	240	78	4	9	extravascular	1.41	TRUE	-2	2	4
M1	N1.2	41	239	78	5	10	extravascular	0	TRUE	-3	2	5
M1	N1.2	41	239	78	5	11	extravascular	1.41	TRUE	-3	2	5
M1	N1.2	41	238	77	5	12	extravascular	1	TRUE	-4	1	5
M1	N1.2	41	238	78	5	13	extravascular	1	TRUE	-4	2	5
M1	N1.2	41	239	78	5	14	extravascular	1	TRUE	-3	2	5
M1	N1.2	41	240	78	5	15	extravascular	1.41	TRUE	-2	2	5
M1	N1.2	41	239	78	4	16	extravascular	1	TRUE	-3	2	4
M1	N1.2	41	240	78	4	17	extravascular	1.41	TRUE	-2	2	4
M1	N1.2	41	241	78	3	18	extravascular	1.41	TRUE	-1	2	3
M1	N1.2	41	241	77	2	19	extravascular	2.24	FALSE	-1	1	2
M1	N1.2	41	242	77	0	20	extravascular	1	TRUE	0	1	0
M1	N1.2	41	242	78	0	21	extravascular	1	TRUE	0	2	0
M1	N1.2	41	242	77	0	22	extravascular	0	TRUE	0	1	0
M1	N1.2	41	242	77	0	23	extravascular	1	TRUE	0	1	0
M1	N1.2	41	243	77	0	24	extravascular	1	TRUE	1	1	0
M1	N1.2	41	242	77	0	25	extravascular	1.41	TRUE	0	1	0
M1	N1.2	41	241	78	0	26	extravascular	2	TRUE	-1	2	0
M1	N1.2	41	241	78	2	27	extravascular	1.73	TRUE	-1	2	2
M1	N1.2	41	240	79	3	28	extravascular	1.73	TRUE	-2	3	3
M1	N1.2	41	241	78	4	29	extravascular	2.45	FALSE	-1	2	4
M1	N1.2	41	239	79	5	30	extravascular	0	TRUE	-3	3	5
M1	N1.2	41	239	79	5	31	extravascular	2.24	FALSE	-3	3	5
M1	N1.2	41	241	80	5	32	extravascular	1	TRUE	-1	4	5
M1	N1.2	41	241	80	6	33	extravascular	1	TRUE	-1	4	6
M1	N1.2	41	240	80	6	34	extravascular	1.41	TRUE	-2	4	6
M1	N1.2	41	241	80	5	35	extravascular	1.41	TRUE	-1	4	5
M1	N1.2	41	242	80	4	36	extravascular	1	TRUE	0	4	4
M1	N1.2	41	242	80	3	37	extravascular	2.24	FALSE	0	4	3
M1	N1.2	41	244	79	3	38	extravascular	2.24	FALSE	2	3	3
M1	N1.2	41	243	79	1	39	extravascular	1.41	TRUE	1	3	1
M1	N1.2	41	242	79	0	40	extravascular	0	TRUE	0	3	0
M1	N1.2	41	242	79	0	41	extravascular	1	TRUE	0	3	0
M1	N1.2	41	242	78	0	42	extravascular	2.24	FALSE	0	2	0
M1	N1.2	41	244	79	0	43	extravascular	1.41	TRUE	2	3	0
M1	N1.2	41	245	80	0	44	extravascular	1	TRUE	3	4	0
M1	N1.2	41	244	80	0	45	extravascular	2.45	FALSE	2	4	0
M1	N1.2	41	245	81	2	46	extravascular	2.24	FALSE	3	5	2
M1	N1.2	41	243	81	3	47	extravascular	1	TRUE	1	5	3
M1	N1.2	41	243	81	4	48	extravascular	2.45	FALSE	1	5	4
M1	N1.2	41	241	80	5	49	extravascular	1	TRUE	-1	4	5
M1	N1.2	41	241	81	5	50	extravascular	1	TRUE	-1	5	5
M1	N1.2	41	241	81	6	51	extravascular	1	TRUE	-1	5	6
M1	N1.2	41	240	81	6	52	extravascular	0	TRUE	-2	5	6
M1	N1.2	41	240	81	6	53	extravascular	1	TRUE	-2	5	6
M1	N1.2	41	241	81	6	54	extravascular	1	TRUE	-1	5	6
M1	N1.2	41	241	81	5	55	extravascular	1.41	TRUE	-1	5	5
M1	N1.2	41	241	82	4	56	extravascular	1.41	TRUE	-1	6	4
M1	N1.2	41	241	81	3	57	extravascular	1.41	TRUE	-1	5	3
M1	N1.2	41	242	81	2	58	extravascular	2.24	FALSE	0	5	2
M1	N1.2	42	337	309	0	4	extravascular		TRUE	0	0	0
M1	N1.2	42	338	309	0	5	extravascular	1.73	TRUE	1	0	0
M1	N1.2	42	337	308	1	6	extravascular	4.69	FALSE	0	-1	1
M1	N1.2	42	335	311	4	8	extravascular	1	TRUE	-2	2	4
M1	N1.2	42	335	309	4	9	extravascular	1.41	TRUE	-2	0	4
M1	N1.2	42	335	310	5	10	extravascular	1	TRUE	-2	1	5
M1	N1.2	42	334	310	5	11	extravascular	1	TRUE	-3	1	5
M1	N1.2	42	333	310	5	12	extravascular	2.24	FALSE	-4	1	5
M1	N1.2	42	335	311	5	13	extravascular	0	TRUE	-2	2	5
M1	N1.2	42	335	311	5	14	extravascular	1	TRUE	-2	2	5
M1	N1.2	42	336	311	5	15	extravascular	0	TRUE	-1	2	5
M1	N1.2	42	336	311	5	16	extravascular	1.73	TRUE	-1	2	5
M1	N1.2	42	337	310	4	17	extravascular	1.41	TRUE	0	1	4
M1	N1.2	42	338	310	3	18	extravascular	1.73	TRUE	1	1	3
M1	N1.2	42	337	309	2	19	extravascular	2.24	FALSE	0	0	2
M1	N1.2	42	337	308	0	20	extravascular	2	TRUE	0	-1	0
M1	N1.2	42	337	310	0	21	extravascular	1.41	TRUE	0	1	0
M1	N1.2	42	338	309	0	22	extravascular	0	TRUE	1	0	0
M1	N1.2	42	338	309	0	23	extravascular	1	TRUE	1	0	0
M1	N1.2	42	339	309	0	24	extravascular	1	TRUE	2	0	0
M1	N1.2	42	338	309	0	25	extravascular	0	TRUE	1	0	0
M1	N1.2	42	338	309	0	26	extravascular	3	FALSE	1	0	0
M1	N1.2	42	336	310	2	27	extravascular	1.41	TRUE	-1	1	2
M1	N1.2	42	335	310	3	28	extravascular	2.24	FALSE	-2	1	3
M1	N1.2	42	337	310	4	29	extravascular	3.32	FALSE	0	1	4
M1	N1.2	42	334	311	5	30	extravascular	0	TRUE	-3	2	5
M1	N1.2	42	334	311	5	31	extravascular	1.41	TRUE	-3	2	5
M1	N1.2	42	335	310	5	32	extravascular	1.41	TRUE	-2	1	5
M1	N1.2	42	335	311	6	33	extravascular	1	TRUE	-2	2	6
M1	N1.2	42	334	311	6	34	extravascular	1.41	TRUE	-3	2	6
M1	N1.2	42	335	312	6	35	extravascular	1.73	TRUE	-2	3	6
M1	N1.2	42	336	311	5	36	extravascular	1	TRUE	-1	2	5
M1	N1.2	42	336	311	4	37	extravascular	3.16	FALSE	-1	2	4
M1	N1.2	42	339	311	3	38	extravascular	3	FALSE	2	2	3
M1	N1.2	42	338	309	1	39	extravascular	1	TRUE	1	0	1
M1	N1.2	42	338	309	0	40	extravascular	2.24	FALSE	1	0	0
M1	N1.2	42	337	311	0	41	extravascular	2	TRUE	0	2	0
M1	N1.2	42	337	309	0	42	extravascular	2	TRUE	0	0	0
M1	N1.2	42	339	309	0	43	extravascular	1	TRUE	2	0	0
M1	N1.2	42	338	309	0	44	extravascular	4.69	FALSE	1	0	0
M1	N1.2	42	335	311	3	47	extravascular	0.816667	FALSE	-2	2	3
M1	N1.2	42	337	312	4	48	extravascular	2.45	FALSE	0	3	4
M1	N1.2	42	335	311	5	49	extravascular	2.45	FALSE	-2	2	5
M1	N1.2	42	334	313	6	50	extravascular	1	TRUE	-3	4	6
M1	N1.2	42	335	313	6	51	extravascular	1.41	TRUE	-2	4	6
M1	N1.2	42	334	312	6	52	extravascular	1	TRUE	-3	3	6
M1	N1.2	42	335	312	6	53	extravascular	1	TRUE	-2	3	6
M1	N1.2	42	335	313	6	54	extravascular	1	TRUE	-2	4	6
M1	N1.2	42	335	313	5	55	extravascular	1	TRUE	-2	4	5
M1	N1.2	42	335	313	4	56	extravascular	1.73	TRUE	-2	4	4
M1	N1.2	42	336	312	3	57	extravascular	1.41	TRUE	-1	3	3
M1	N1.2	42	336	311	2	58	extravascular	1.41	TRUE	-1	2	2
M1	N1.2	44	29	19	0	5	extravascular		FALSE	0	0	0
M1	N1.2	44	28	17	0	6	extravascular	0	TRUE	-1	-2	0
M1	N1.2	44	28	17	0	7	extravascular	3	FALSE	-1	-2	0
M1	N1.2	44	28	20	0	8	extravascular	1	TRUE	-1	1	0
M1	N1.2	44	29	20	0	9	extravascular	2.83	FALSE	0	1	0
M1	N1.2	44	29	22	2	10	extravascular	1.41	TRUE	0	3	2
M1	N1.2	44	30	23	2	11	extravascular	1	TRUE	1	4	2
M1	N1.2	44	30	24	2	12	extravascular	4.36	FALSE	1	5	2
M1	N1.2	44	27	21	3	13	extravascular	2.24	FALSE	-2	2	3
M1	N1.2	44	26	19	3	14	extravascular	1.41	TRUE	-3	0	3
M1	N1.2	44	25	18	3	15	extravascular	1.41	TRUE	-4	-1	3
M1	N1.2	44	26	18	2	16	extravascular	2.24	FALSE	-3	-1	2
M1	N1.2	44	28	18	1	17	extravascular	2.24	FALSE	-1	-1	1
M1	N1.2	44	28	16	0	18	extravascular	1	TRUE	-1	-3	0
M1	N1.2	44	28	15	0	19	extravascular	1.41	TRUE	-1	-4	0
M1	N1.2	44	29	16	0	20	extravascular	3	FALSE	0	-3	0
M1	N1.2	44	29	19	0	21	extravascular	2.24	FALSE	0	0	0
M1	N1.2	44	30	21	0	22	extravascular	2.24	FALSE	1	2	0
M1	N1.2	44	31	23	0	24	extravascular	0.5	TRUE	2	4	0
M1	N1.2	44	30	23	0	25	extravascular	2	TRUE	1	4	0
M1	N1.2	44	30	21	0	26	extravascular	1	TRUE	1	2	0
M1	N1.2	44	30	22	0	27	extravascular	1	TRUE	1	3	0
M1	N1.2	44	30	21	0	28	extravascular	3	FALSE	1	2	0
M1	N1.2	44	28	20	2	29	extravascular	2.83	FALSE	-1	1	2
M1	N1.2	44	30	22	2	30	extravascular	2.45	FALSE	1	3	2
M1	N1.2	44	29	24	3	31	extravascular	1.41	TRUE	0	5	3
M1	N1.2	44	30	25	3	32	extravascular	0	TRUE	1	6	3
M1	N1.2	44	30	25	3	33	extravascular	3.16	FALSE	1	6	3
M1	N1.2	44	31	22	3	34	extravascular	1.41	TRUE	2	3	3
M1	N1.2	44	30	21	3	35	extravascular	1	TRUE	1	2	3
M1	N1.2	44	30	20	3	36	extravascular	2.45	FALSE	1	1	3
M1	N1.2	44	31	21	1	37	extravascular	3.32	FALSE	2	2	1
M1	N1.2	44	28	20	0	38	extravascular	2	TRUE	-1	1	0
M1	N1.2	44	30	20	0	39	extravascular	1	TRUE	1	1	0
M1	N1.2	44	30	21	0	40	extravascular	1.41	TRUE	1	2	0
M1	N1.2	44	31	22	0	41	extravascular	2.24	FALSE	2	3	0
M1	N1.2	44	30	20	0	42	extravascular	1	TRUE	1	1	0
M1	N1.2	44	31	20	0	43	extravascular	0	TRUE	2	1	0
M1	N1.2	44	31	20	0	44	extravascular	1	TRUE	2	1	0
M1	N1.2	44	30	20	0	45	extravascular	1.41	TRUE	1	1	0
M1	N1.2	44	29	21	0	46	extravascular	0	TRUE	0	2	0
M1	N1.2	44	29	21	0	47	extravascular	1.41	TRUE	0	2	0
M1	N1.2	44	28	20	0	48	extravascular	2	TRUE	-1	1	0
M1	N1.2	44	28	20	2	49	extravascular	1.73	TRUE	-1	1	2
M1	N1.2	44	29	21	3	50	extravascular	1.41	TRUE	0	2	3
M1	N1.2	44	28	22	3	51	extravascular	1	TRUE	-1	3	3
M1	N1.2	44	28	22	4	52	extravascular	1	TRUE	-1	3	4
M1	N1.2	44	27	22	4	53	extravascular	1	TRUE	-2	3	4
M1	N1.2	44	28	22	4	54	extravascular	1.73	TRUE	-1	3	4
M1	N1.2	44	27	21	3	55	extravascular	1.41	TRUE	-2	2	3
M1	N1.2	44	27	22	2	56	extravascular	3	FALSE	-2	3	2
M1	N1.2	44	29	21	0	57	extravascular	0	TRUE	0	2	0
M1	N1.2	44	29	21	0	58	extravascular	1	TRUE	0	2	0
M1	N1.2	47	0	404	11	6	extravascular		TRUE	0	0	0
M1	N1.2	47	0	404	11	7	extravascular	1	TRUE	0	0	0
M1	N1.2	47	0	403	11	8	extravascular	1	TRUE	0	-1	0
M1	N1.2	47	0	402	11	9	extravascular	0	TRUE	0	-2	0
M1	N1.2	47	0	402	11	11	extravascular	0	TRUE	0	-2	0
M1	N1.2	47	0	402	11	12	extravascular	0	TRUE	0	-2	0
M1	N1.2	47	0	402	11	13	extravascular	1	TRUE	0	-2	0
M1	N1.2	47	0	403	11	14	extravascular	0	TRUE	0	-1	0
M1	N1.2	47	0	403	11	15	extravascular	0	TRUE	0	-1	0
M1	N1.2	47	0	403	11	16	extravascular	1	TRUE	0	-1	0
M1	N1.2	47	0	404	11	17	extravascular	0	TRUE	0	0	0
M1	N1.2	47	0	404	11	18	extravascular	1.41	TRUE	0	0	0
M1	N1.2	47	0	405	10	19	extravascular	1.41	TRUE	0	1	-1
M1	N1.2	47	0	404	9	20	extravascular	0	TRUE	0	0	-2
M1	N1.2	47	0	404	9	21	extravascular	1.41	TRUE	0	0	-2
M1	N1.2	47	0	403	8	22	extravascular	2.24	FALSE	0	-1	-3
M1	N1.2	47	0	405	9	23	extravascular	0	TRUE	0	1	-2
M1	N1.2	47	0	405	9	24	extravascular	3.61	FALSE	0	1	-2
M1	N1.2	47	0	408	11	25	extravascular	5.39	FALSE	0	4	0
M1	N1.2	47	5	406	11	26	extravascular	5.39	FALSE	5	2	0
M1	N1.2	47	0	404	11	27	extravascular	0	TRUE	0	0	0
M1	N1.2	47	0	404	11	28	extravascular	1	TRUE	0	0	0
M1	N1.2	47	0	403	11	29	extravascular	2	TRUE	0	-1	0
M1	N1.2	47	0	401	11	30	extravascular	1	TRUE	0	-3	0
M1	N1.2	47	0	402	11	32	extravascular	0	TRUE	0	-2	0
M1	N1.2	47	0	402	11	33	extravascular	0	TRUE	0	-2	0
M1	N1.2	47	0	402	11	34	extravascular	0	TRUE	0	-2	0
M1	N1.2	47	0	402	11	35	extravascular	2	TRUE	0	-2	0
M1	N1.2	47	0	404	11	36	extravascular	1	TRUE	0	0	0
M1	N1.2	47	0	405	11	37	extravascular	7	FALSE	0	1	0
M1	N1.2	47	7	405	11	38	extravascular	6.32	FALSE	7	1	0
M1	N1.2	47	1	407	11	39	extravascular	1	TRUE	1	3	0
M1	N1.2	47	0	407	11	40	extravascular	1	TRUE	0	3	0
M1	N1.2	47	0	406	11	44	extravascular	0.7075	FALSE	0	2	0
M1	N1.2	47	2	404	11	45	extravascular	2.24	FALSE	2	0	0
M1	N1.2	47	0	405	11	46	extravascular	2	TRUE	0	1	0
M1	N1.2	47	0	403	11	47	extravascular	0	TRUE	0	-1	0
M1	N1.2	47	0	403	11	48	extravascular	3	FALSE	0	-1	0
M1	N1.2	47	0	400	11	49	extravascular	6.08	FALSE	0	-4	0
M1	N1.2	47	6	399	11	50	extravascular	6.71	FALSE	6	-5	0
M1	N1.2	47	0	402	11	51	extravascular	2	TRUE	0	-2	0
M1	N1.2	47	0	400	11	53	extravascular	0.5	TRUE	0	-4	0
M1	N1.2	47	0	399	11	54	extravascular	3	FALSE	0	-5	0
M1	N1.2	47	0	402	11	55	extravascular	1	TRUE	0	-2	0
M1	N1.2	47	0	403	11	56	extravascular	7.07	FALSE	0	-1	0
M1	N1.2	47	7	404	11	57	extravascular	3.16	FALSE	7	0	0
M1	N1.2	47	4	405	11	58	extravascular	2.24	FALSE	4	1	0
M1	N1.2	48	87	379	0	6	extravascular		FALSE	0	0	0
M1	N1.2	48	85	378	0	7	extravascular	2.24	FALSE	-2	-1	0
M1	N1.2	48	86	380	0	8	extravascular	2.24	FALSE	-1	1	0
M1	N1.2	48	86	379	2	9	extravascular	1.41	TRUE	-1	0	2
M1	N1.2	48	86	380	3	10	extravascular	1	TRUE	-1	1	3
M1	N1.2	48	85	380	3	11	extravascular	1	TRUE	-2	1	3
M1	N1.2	48	85	379	3	12	extravascular	2.24	FALSE	-2	0	3
M1	N1.2	48	84	381	3	13	extravascular	2.24	FALSE	-3	2	3
M1	N1.2	48	86	380	3	14	extravascular	0	TRUE	-1	1	3
M1	N1.2	48	86	380	3	15	extravascular	0	TRUE	-1	1	3
M1	N1.2	48	86	380	3	16	extravascular	2.45	FALSE	-1	1	3
M1	N1.2	48	88	381	2	17	extravascular	3	FALSE	1	2	2
M1	N1.2	48	89	379	0	18	extravascular	0	TRUE	2	0	0
M1	N1.2	48	89	379	0	19	extravascular	2	TRUE	2	0	0
M1	N1.2	48	87	379	0	20	extravascular	2	TRUE	0	0	0
M1	N1.2	48	87	381	0	21	extravascular	2	TRUE	0	2	0
M1	N1.2	48	89	381	0	26	extravascular	0.2	TRUE	2	2	0
M1	N1.2	48	89	380	0	27	extravascular	1	TRUE	2	1	0
M1	N1.2	48	90	380	0	28	extravascular	3	FALSE	3	1	0
M1	N1.2	48	88	381	2	29	extravascular	2.24	FALSE	1	2	2
M1	N1.2	48	86	381	3	30	extravascular	1.41	TRUE	-1	2	3
M1	N1.2	48	85	380	3	31	extravascular	1.73	TRUE	-2	1	3
M1	N1.2	48	86	379	4	32	extravascular	1	TRUE	-1	0	4
M1	N1.2	48	86	378	4	33	extravascular	2	TRUE	-1	-1	4
M1	N1.2	48	86	376	4	34	extravascular	2.24	FALSE	-1	-3	4
M1	N1.2	48	87	374	4	35	extravascular	1.41	TRUE	0	-5	4
M1	N1.2	48	88	374	3	36	extravascular	1.41	TRUE	1	-5	3
M1	N1.2	48	87	374	2	37	extravascular	2.24	FALSE	0	-5	2
M1	N1.2	48	86	374	0	38	extravascular	2	TRUE	-1	-5	0
M1	N1.2	48	88	374	0	39	extravascular	1.41	TRUE	1	-5	0
M1	N1.2	48	87	373	0	40	extravascular	1	TRUE	0	-6	0
M1	N1.2	48	87	374	0	41	extravascular	1	TRUE	0	-5	0
M1	N1.2	48	87	373	0	42	extravascular	2.24	FALSE	0	-6	0
M1	N1.2	48	89	372	0	43	extravascular	1.41	TRUE	2	-7	0
M1	N1.2	48	88	373	0	44	extravascular	1	TRUE	1	-6	0
M1	N1.2	48	88	372	0	45	extravascular	1	TRUE	1	-7	0
M1	N1.2	48	87	372	0	46	extravascular	1.41	TRUE	0	-7	0
M1	N1.2	48	86	373	0	47	extravascular	2.83	FALSE	-1	-6	0
M1	N1.2	48	84	373	2	48	extravascular	2.24	FALSE	-3	-6	2
M1	N1.2	48	82	373	3	49	extravascular	2.45	FALSE	-5	-6	3
M1	N1.2	48	84	374	4	50	extravascular	0	TRUE	-3	-5	4
M1	N1.2	48	84	374	4	51	extravascular	4	FALSE	-3	-5	4
M1	N1.2	48	80	374	4	52	extravascular	1.73	TRUE	-7	-5	4
M1	N1.2	48	79	375	5	53	extravascular	1	TRUE	-8	-4	5
M1	N1.2	48	79	375	4	54	extravascular	1	TRUE	-8	-4	4
M1	N1.2	48	78	375	4	55	extravascular	2.45	FALSE	-9	-4	4
M1	N1.2	48	76	376	3	56	extravascular	2.45	FALSE	-11	-3	3
M1	N1.2	48	77	375	1	57	extravascular	1	TRUE	-10	-4	1
M1	N1.2	48	77	375	0	58	extravascular	1	TRUE	-10	-4	0
M1	N1.2	5	482	117	0	0	extravascular		FALSE	0	0	0
M1	N1.2	5	480	116	0	3	extravascular	0.333333	TRUE	-2	-1	0
M1	N1.2	5	479	116	0	4	extravascular	3.61	FALSE	-3	-1	0
M1	N1.2	5	479	118	3	5	extravascular	2.45	FALSE	-3	1	3
M1	N1.2	5	477	117	4	6	extravascular	1.73	TRUE	-5	0	4
M1	N1.2	5	476	118	5	7	extravascular	1.41	TRUE	-6	1	5
M1	N1.2	5	475	118	6	8	extravascular	1.41	TRUE	-7	1	6
M1	N1.2	5	475	119	7	9	extravascular	1.41	TRUE	-7	2	7
M1	N1.2	5	474	118	7	10	extravascular	0	TRUE	-8	1	7
M1	N1.2	5	474	118	7	11	extravascular	1	TRUE	-8	1	7
M1	N1.2	5	473	118	7	12	extravascular	1.73	TRUE	-9	1	7
M1	N1.2	5	474	119	8	13	extravascular	1.73	TRUE	-8	2	8
M1	N1.2	5	473	118	7	14	extravascular	2	TRUE	-9	1	7
M1	N1.2	5	475	118	7	15	extravascular	1	TRUE	-7	1	7
M1	N1.2	5	475	119	7	16	extravascular	1.41	TRUE	-7	2	7
M1	N1.2	5	475	118	6	17	extravascular	1.41	TRUE	-7	1	6
M1	N1.2	5	476	118	5	18	extravascular	1.41	TRUE	-6	1	5
M1	N1.2	5	475	118	4	19	extravascular	2.24	FALSE	-7	1	4
M1	N1.2	5	477	118	3	20	extravascular	1	TRUE	-5	1	3
M1	N1.2	5	478	118	3	21	extravascular	1.41	TRUE	-4	1	3
M1	N1.2	5	478	117	2	22	extravascular	2.24	FALSE	-4	0	2
M1	N1.2	5	478	119	3	25	extravascular	0.47	TRUE	-4	2	3
M1	N1.2	5	477	119	4	26	extravascular	1.41	TRUE	-5	2	4
M1	N1.2	5	476	119	5	27	extravascular	1.41	TRUE	-6	2	5
M1	N1.2	5	475	119	6	28	extravascular	1	TRUE	-7	2	6
M1	N1.2	5	475	119	7	29	extravascular	1	TRUE	-7	2	7
M1	N1.2	5	474	119	7	30	extravascular	1.41	TRUE	-8	2	7
M1	N1.2	5	475	119	8	31	extravascular	1	TRUE	-7	2	8
M1	N1.2	5	475	118	8	32	extravascular	0	TRUE	-7	1	8
M1	N1.2	5	475	118	8	33	extravascular	1	TRUE	-7	1	8
M1	N1.2	5	476	118	8	34	extravascular	1	TRUE	-6	1	8
M1	N1.2	5	477	118	8	35	extravascular	1.41	TRUE	-5	1	8
M1	N1.2	5	477	119	7	36	extravascular	1.41	TRUE	-5	2	7
M1	N1.2	5	477	118	6	37	extravascular	1.41	TRUE	-5	1	6
M1	N1.2	5	478	118	5	38	extravascular	1.41	TRUE	-4	1	5
M1	N1.2	5	479	118	4	39	extravascular	1	TRUE	-3	1	4
M1	N1.2	5	479	119	4	40	extravascular	1	TRUE	-3	2	4
M1	N1.2	5	479	119	3	41	extravascular	1	TRUE	-3	2	3
M1	N1.2	5	479	118	3	42	extravascular	0	TRUE	-3	1	3
M1	N1.2	5	479	118	3	43	extravascular	0	TRUE	-3	1	3
M1	N1.2	5	479	118	3	44	extravascular	1.73	TRUE	-3	1	3
M1	N1.2	5	478	119	4	45	extravascular	1	TRUE	-4	2	4
M1	N1.2	5	478	119	5	46	extravascular	1.41	TRUE	-4	2	5
M1	N1.2	5	478	120	6	47	extravascular	1.73	TRUE	-4	3	6
M1	N1.2	5	477	119	7	48	extravascular	1	TRUE	-5	2	7
M1	N1.2	5	477	119	8	49	extravascular	1	TRUE	-5	2	8
M1	N1.2	5	476	119	8	50	extravascular	1.73	TRUE	-6	2	8
M1	N1.2	5	477	120	9	51	extravascular	1	TRUE	-5	3	9
M1	N1.2	5	476	120	9	52	extravascular	0	TRUE	-6	3	9
M1	N1.2	5	476	120	9	53	extravascular	2.24	FALSE	-6	3	9
M1	N1.2	5	476	118	8	54	extravascular	2.24	FALSE	-6	1	8
M1	N1.2	5	477	120	8	55	extravascular	1	TRUE	-5	3	8
M1	N1.2	5	477	120	7	56	extravascular	1.41	TRUE	-5	3	7
M1	N1.2	5	478	120	6	57	extravascular	1.73	TRUE	-4	3	6
M1	N1.2	5	477	119	5	58	extravascular	1	TRUE	-5	2	5
M1	N1.2	50	211	12	7	6	extravascular		TRUE	0	0	0
M1	N1.2	50	211	13	8	7	extravascular	1.41	TRUE	0	1	1
M1	N1.2	50	210	13	9	8	extravascular	1.41	TRUE	-1	1	2
M1	N1.2	50	210	14	10	9	extravascular	1	TRUE	-1	2	3
M1	N1.2	50	210	14	11	10	extravascular	0	TRUE	-1	2	4
M1	N1.2	50	210	14	11	11	extravascular	1.41	TRUE	-1	2	4
M1	N1.2	50	211	15	11	12	extravascular	1	TRUE	0	3	4
M1	N1.2	50	211	14	11	13	extravascular	1	TRUE	0	2	4
M1	N1.2	50	212	14	11	14	extravascular	1.41	TRUE	1	2	4
M1	N1.2	50	213	14	10	15	extravascular	1.73	TRUE	2	2	3
M1	N1.2	50	214	15	9	16	extravascular	1	TRUE	3	3	2
M1	N1.2	50	214	15	8	17	extravascular	2	TRUE	3	3	1
M1	N1.2	50	214	13	8	18	extravascular	1.41	TRUE	3	1	1
M1	N1.2	50	215	13	7	19	extravascular	1	TRUE	4	1	0
M1	N1.2	50	215	14	7	26	extravascular	0.35	FALSE	4	2	0
M1	N1.2	50	216	15	9	28	extravascular	1.415	FALSE	5	3	2
M1	N1.2	50	214	15	11	29	extravascular	2.24	FALSE	3	3	4
M1	N1.2	50	216	16	11	30	extravascular	2.24	FALSE	5	4	4
M1	N1.2	50	218	17	11	31	extravascular	1	TRUE	7	5	4
M1	N1.2	50	219	17	11	32	extravascular	2.24	FALSE	8	5	4
M1	N1.2	50	217	16	11	33	extravascular	1	TRUE	6	4	4
M1	N1.2	50	218	16	11	34	extravascular	1	TRUE	7	4	4
M1	N1.2	50	217	16	11	35	extravascular	2.83	FALSE	6	4	4
M1	N1.2	50	219	16	9	36	extravascular	1.73	TRUE	8	4	2
M1	N1.2	50	220	17	8	37	extravascular	1.73	TRUE	9	5	1
M1	N1.2	50	221	16	7	38	extravascular	1.41	TRUE	10	4	0
M1	N1.2	50	221	15	6	40	extravascular	1.415	FALSE	10	3	-1
M1	N1.2	50	221	17	8	47	extravascular	0.32	FALSE	10	5	1
M1	N1.2	50	219	17	9	48	extravascular	1	TRUE	8	5	2
M1	N1.2	50	219	16	9	49	extravascular	2.83	FALSE	8	4	2
M1	N1.2	50	221	16	11	50	extravascular	1	TRUE	10	4	4
M1	N1.2	50	220	16	11	51	extravascular	0	TRUE	9	4	4
[truncated: 4,831 more rows]

## Sheet: Fig 3H
ref_biopsy	slide	ROI_staining	total_tissue_area	ROI_area	ROI_cell_number	cell_density
[truncated: 55 more rows]

[truncated: 13 more sheets: Fig 4F, Fig 4G, Fig 4H, Fig 5C, Fig 5F & 5G, SuppFig1C, SuppFig1D, SuppFig3D, SuppFig3E, SuppFig4, SuppFig5, SuppFig6A, SuppFig6B]
